# Supplementary material for: A mammosphere formation RNAi screen reveals that ATG4A promotes a breast cancer stem-like phenotype
Source: Breast Cancer Res. 2013 Nov 14;15(6):R109. doi: 10.1186/bcr3576 (PMC3978845; doi:10.1186/bcr3576)
Supplement: Additional file 1: Table S1 — Read-count ratios. Read-count ratios from 27,500 shRNA expression constructs. [file bcr3576-S1.xls]

## Sheet: Tabelle1
Cellecta ID	Gene Symbol	[tadherent/baseline] R1	[tadherent/baseline] R2	log2-fold change	[tsphere/baseline] R1	[tsphere/baseline] R2	log2-fold change	Barcode Sequence	mRNA Target Sequence	shRNA sequence
CLL-H-000001-H-M1	Luc	1.11291	1.2144	0.21729	1.05994	1.11295	0.119183	CATGCAACCAGTCACACA	CTTCGAAATGTCCGTTCGGTT	AAAGACGCACCGGCTTCGAAATGTTCGTTTGGTTGTTAATATTCATAGCAACCGAACGGACATTTCGAAGTTTTTTGGCAAGCAAAAGACGGCATACGAGATTGTGTGACTGGTTGCATGTTCGCCGTCTTT
CLL-H-000002-H-M1	Luc	0.927083	1.19067	0.0712719	1.26068	1.26623	0.337369	ACGTCAACCAGTCACAGT	CTTCGAAATGTCCGTTCGGTT	AAAGACGCACCGGCTTCGAAATGTTCGTTTGGTTGTTAATATTCATAGCAACCGAACGGACATTTCGAAGTTTTTTGGCAAGCAAAAGACGGCATACGAGATACTGTGACTGGTTGACGTTTCGCCGTCTTT
CLL-H-000003-H-M1	Luc	0.865825	0.962909	-0.131191	1.33727	1.26168	0.377318	TGGTCAACCAGTCACACA	CTTCGAAATGTCCGTTCGGTT	AAAGACGCACCGGCTTCGAAATGTTCGTTTGGTTGTTAATATTCATAGCAACCGAACGGACATTTCGAAGTTTTTTGGCAAGCAAAAGACGGCATACGAGATTGTGTGACTGGTTGACCATTCGCCGTCTTT
CLL-H-000004-H-M1	Luc	0.89076	0.971563	-0.104256	0.873821	0.899763	-0.173487	ACCACAACCAGTCACACA	ATCACAGAATCGTCGTATGCA	AAAGACGCACCGGATCACAGAATCGTCGTATGTAGTTAATATTCATAGCTGCATACGACGATTCTGTGATTTTTTTGGCAAGCAAAAGACGGCATACGAGATTGTGTGACTGGTTGTGGTTTCGCCGTCTTT
CLL-H-000005-H-M1	Luc	1.53673	1.37308	0.538641	0.990429	1.0832	0.0507124	TGCACAACCAGTCACAAC	ATCACAGAATCGTCGTATGCA	AAAGACGCACCGGATCACAGAATCGTCGTATGTAGTTAATATTCATAGCTGCATACGACGATTCTGTGATTTTTTTGGCAAGCAAAAGACGGCATACGAGATGTTGTGACTGGTTGTGCATTCGCCGTCTTT
CLL-H-000006-H-M1	Luc	1.02075	1.16882	0.127336	0.971002	1.0429	0.00907338	GTCACAACCAGTCACAGT	ATCACAGAATCGTCGTATGCA	AAAGACGCACCGGATCACAGAATCGTCGTATGTAGTTAATATTCATAGCTGCATACGACGATTCTGTGATTTTTTTGGCAAGCAAAAGACGGCATACGAGATACTGTGACTGGTTGTGACTTCGCCGTCTTT
CLL-H-000007-H-M1	Luc	1.27413	1.38218	0.408231	1.15018	1.23219	0.251543	TGACACTGCAGTCACACA	TCACAGAATCGTCGTATGCAG	AAAGACGCACCGGTCACAGAATCGTTGTATGTAGGTTAATATTCATAGCCTGCATACGACGATTCTGTGATTTTTTGGCAAGCAAAAGACGGCATACGAGATTGTGTGACTGCAGTGTCATTCGCCGTCTTT
CLL-H-000008-H-M1	Luc	1.28534	1.08149	0.237586	0.961095	0.909513	-0.0970419	GTACACTGCAGTCACATG	TCACAGAATCGTCGTATGCAG	AAAGACGCACCGGTCACAGAATCGTTGTATGTAGGTTAATATTCATAGCCTGCATACGACGATTCTGTGATTTTTTGGCAAGCAAAAGACGGCATACGAGATCATGTGACTGCAGTGTACTTCGCCGTCTTT
CLL-H-000009-H-M1	Luc	1.54658	1.46586	0.590418	1.02655	1.09604	0.0850515	CAACACTGCAGTCACAAC	TCACAGAATCGTCGTATGCAG	AAAGACGCACCGGTCACAGAATCGTTGTATGTAGGTTAATATTCATAGCCTGCATACGACGATTCTGTGATTTTTTGGCAAGCAAAAGACGGCATACGAGATGTTGTGACTGCAGTGTTGTTCGCCGTCTTT
CLL-H-000010-H-M1	Luc	1.45682	1.40604	0.51723	1.17759	1.19897	0.248817	GTTGACTGCAGTCACAGT	CAAATCACAGAATCGTCGTAT	AAAGACGCACCGGCAAATCACAGAATCGTTGTATGTTAATATTCATAGCATACGACGATTCTGTGATTTGTTTTTTGGCAAGCAAAAGACGGCATACGAGATACTGTGACTGCAGTCAACTTCGCCGTCTTT
CLL-H-000011-H-M1	Luc	1.36845	1.34386	0.439462	1.32859	1.314	0.401933	CATGACTGCAGTCACATG	CAAATCACAGAATCGTCGTAT	AAAGACGCACCGGCAAATCACAGAATCGTTGTATGTTAATATTCATAGCATACGACGATTCTGTGATTTGTTTTTTGGCAAGCAAAAGACGGCATACGAGATCATGTGACTGCAGTCATGTTCGCCGTCTTT
CLL-H-000012-H-M1	Luc	1.06924	1.0215	0.0636388	1.13269	1.07383	0.141256	ACGTACTGCAGTCACAAC	CAAATCACAGAATCGTCGTAT	AAAGACGCACCGGCAAATCACAGAATCGTTGTATGTTAATATTCATAGCATACGACGATTCTGTGATTTGTTTTTTGGCAAGCAAAAGACGGCATACGAGATGTTGTGACTGCAGTACGTTTCGCCGTCTTT
CLL-H-000013-H-M1	Luc	0.666047	0.783397	-0.469244	0.859723	0.920632	-0.168679	CAGTACTGCAGTCACAGT	GAATCGTCGTATGCAGTGAAA	AAAGACGCACCGGGAATCGTCGTATGTAGTGAAAGTTAATATTCATAGCTTTCACTGCATACGACGATTCTTTTTTGGCAAGCAAAAGACGGCATACGAGATACTGTGACTGCAGTACTGTTCGCCGTCTTT
CLL-H-000014-H-M1	Luc	0.726462	0.70119	-0.486582	0.833909	0.824357	-0.270349	ACCAACTGCAGTCACATG	GAATCGTCGTATGCAGTGAAA	AAAGACGCACCGGGAATCGTCGTATGTAGTGAAAGTTAATATTCATAGCTTTCACTGCATACGACGATTCTTTTTTGGCAAGCAAAAGACGGCATACGAGATCATGTGACTGCAGTTGGTTTCGCCGTCTTT
CLL-H-000015-H-M1	Luc	0.513108	0.586537	-0.866186	0.723426	0.782713	-0.410263	TGCAACTGCAGTCACAGT	GAATCGTCGTATGCAGTGAAA	AAAGACGCACCGGGAATCGTCGTATGTAGTGAAAGTTAATATTCATAGCTTTCACTGCATACGACGATTCTTTTTTGGCAAGCAAAAGACGGCATACGAGATACTGTGACTGCAGTTGCATTCGCCGTCTTT
CLL-H-000016-H-M1	Luc	1.13227	0.986675	0.0799294	1.64517	1.62748	0.710436	ACACTGTGCAGTCACATG	AGTCAAGTAACAACCGCGAAA	AAAGACGCACCGGAGTCAAGTAACAACCGTGAAAGTTAATATTCATAGCTTTCGCGGTTGTTACTTGACTTTTTTTGGCAAGCAAAAGACGGCATACGAGATCATGTGACTGCACAGTGTTTCGCCGTCTTT
CLL-H-000017-H-M1	Luc	1.48746	1.64941	0.647402	1.59441	1.7468	0.738871	TGACTGTGCAGTCACAGT	AGTCAAGTAACAACCGCGAAA	AAAGACGCACCGGAGTCAAGTAACAACCGTGAAAGTTAATATTCATAGCTTTCGCGGTTGTTACTTGACTTTTTTTGGCAAGCAAAAGACGGCATACGAGATACTGTGACTGCACAGTCATTCGCCGTCTTT
CLL-H-000018-H-M1	Luc	1.31838	1.37033	0.426647	0.919498	0.969742	-0.0827044	GTACTGTGCAGTCACAAC	AGTCAAGTAACAACCGCGAAA	AAAGACGCACCGGAGTCAAGTAACAACCGTGAAAGTTAATATTCATAGCTTTCGCGGTTGTTACTTGACTTTTTTTGGCAAGCAAAAGACGGCATACGAGATGTTGTGACTGCACAGTACTTCGCCGTCTTT
CLL-H-000019-H-M1	Luc	1.1189	1.00452	0.0842878	1.50885	1.65478	0.660045	TGTGTGTGCAGTCACACA	GCGGTTGCCAAGAGGTTCCAT	AAAGACGCACCGGGCGGTTGCTAAGAGGTTCTATGTTAATATTCATAGCATGGAACCTCTTGGCAACCGCTTTTTTGGCAAGCAAAAGACGGCATACGAGATTGTGTGACTGCACACACATTCGCCGTCTTT
CLL-H-000020-H-M1	Luc	1.62339	1.71367	0.73805	1.39781	1.27113	0.414637	GTTGTGTGCAGTCACATG	GCGGTTGCCAAGAGGTTCCAT	AAAGACGCACCGGGCGGTTGCTAAGAGGTTCTATGTTAATATTCATAGCATGGAACCTCTTGGCAACCGCTTTTTTGGCAAGCAAAAGACGGCATACGAGATCATGTGACTGCACACAACTTCGCCGTCTTT
CLL-H-000021-H-M1	Luc	0.914876	1.04417	-0.0329956	1.03134	1.05777	0.0627743	CATGTGTGCAGTCACAAC	GCGGTTGCCAAGAGGTTCCAT	AAAGACGCACCGGGCGGTTGCTAAGAGGTTCTATGTTAATATTCATAGCATGGAACCTCTTGGCAACCGCTTTTTTGGCAAGCAAAAGACGGCATACGAGATGTTGTGACTGCACACATGTTCGCCGTCTTT
CLL-H-000022	A1BG	1.0122	0.975805	-0.00891849	1.12568	1.10962	0.160431	GTGTACTGTGTGACGTCA	CCTCCCAAAGTGTTGGGATTA	AAAGACGCACCGGCCTCCTAAAGTGTTGGGATTGGTTAATATTCATAGCTAATCCCAACACTTTGGGAGGTTTTTTGGCAAGCAAAAGACGGCATACGAGATTGACGTCACACAGTACACTTCGCCGTCTTT
CLL-H-000023	A1BG	1.14228	0.91849	0.0346229	1.27064	1.29184	0.357494	GTGTTGACACCACAGTTG	GCCTCTTTCATCTGTGCTCTT	AAAGACGCACCGGGCCTCTTTCATTTGTGTTCTTGTTAATATTCATAGCAAGAGCACAGATGAAAGAGGCTTTTTTGGCAAGCAAAAGACGGCATACGAGATCAACTGTGGTGTCAACACTTCGCCGTCTTT
CLL-H-000024	A1BG	0.632646	0.592	-0.708431	0.81234	0.726204	-0.380698	CAGTTGACACCACAGTAC	CAGTGACAGAAGCAGCCATAT	AAAGACGCACCGGCAGTGATAGAAGCAGCTATATGTTAATATTCATAGCATATGGCTGCTTCTGTCACTGTTTTTTGGCAAGCAAAAGACGGCATACGAGATGTACTGTGGTGTCAACTGTTCGCCGTCTTT
CLL-H-000025	A1BG	1.26754	1.20983	0.308415	0.867274	0.920432	-0.162529	ACCATGACACCACAGTCA	GAGTCCGAATCACTGCTGAAA	AAAGACGCACCGGGAGTCTGAATCACTGTTGAAAGTTAATATTCATAGCTTTCAGCAGTGATTCGGACTCTTTTTTGGCAAGCAAAAGACGGCATACGAGATTGACTGTGGTGTCATGGTTTCGCCGTCTTT
CLL-H-000026	A1BG	1.1489	1.08926	0.161801	0.705804	0.792537	-0.419055	TGCATGACACCACAGTAC	CTCTTCGAGCTGCACAACATT	AAAGACGCACCGGCTCTTCGAGTTGCACAATATTGTTAATATTCATAGCAATGTTGTGCAGCTCGAAGAGTTTTTTGGCAAGCAAAAGACGGCATACGAGATGTACTGTGGTGTCATGCATTCGCCGTCTTT
CLL-H-000027	A1BG	0.87269	0.998782	-0.0991078	0.995747	1.01787	0.00970176	ACCATGCATGGTTGCAAC	CCTCATTCCTCCCAGGAATTA	AAAGACGCACCGGCCTCATTTCTCCTAGGAATTAGTTAATATTCATAGCTAATTCCTGGGAGGAATGAGGTTTTTTGGCAAGCAAAAGACGGCATACGAGATGTTGCAACCATGCATGGTTTCGCCGTCTTT
CLL-H-000028	A2M	0.665816	0.671698	-0.580459	0.879545	0.867777	-0.194887	TGCAGTCAACACACGTTG	CCCAAGTTTGAAGTACAAGTA	AAAGACGCACCGGCCCAAGTTTGAAGTATAAGTAGTTAATATTCATAGCTACTTGTACTTCAAACTTGGGTTTTTTGGCAAGCAAAAGACGGCATACGAGATCAACGTGTGTTGACTGCATTCGCCGTCTTT
CLL-H-000029	A2M	0.783811	0.763287	-0.370563	0.81739	0.848123	-0.264279	GTCAGTCAACACACGTCA	CCATAGTGAAAGTCTATGATT	AAAGACGCACCGGCCATAGTGAAAGTCTATGATTGTTAATATTCATAGCAATCATAGACTTTCACTATGGTTTTTTGGCAAGCAAAAGACGGCATACGAGATTGACGTGTGTTGACTGACTTCGCCGTCTTT
CLL-H-000030	A2M	0.802482	0.664551	-0.453503	1.00822	1.03296	0.0292926	CACAGTCAACACACGTGT	CCAGGCACATTATATTCTGAA	AAAGACGCACCGGCCAGGCATATTATATTCTGAAGTTAATATTCATAGCTTCAGAATATAATGTGCCTGGTTTTTTGGCAAGCAAAAGACGGCATACGAGATACACGTGTGTTGACTGTGTTCGCCGTCTTT
CLL-H-000031	A2M	0.742134	0.779568	-0.394751	0.826256	0.795727	-0.302497	ACACCACAACACACGTAC	CCTAACATCTATGTACTGGAT	AAAGACGCACCGGCCTAACATCTATGTATTGGATGTTAATATTCATAGCATCCAGTACATAGATGTTAGGTTTTTTGGCAAGCAAAAGACGGCATACGAGATGTACGTGTGTTGTGGTGTTTCGCCGTCTTT
CLL-H-000032	A2M	0.716207	0.587602	-0.62432	1.10953	1.11961	0.156474	TGACCACAACACACGTTG	CCTTTGAATGACCAGGACGAT	AAAGACGCACCGGCCTTTGAATGATCAGGATGATGTTAATATTCATAGCATCGTCCTGGTCATTCAAAGGTTTTTTGGCAAGCAAAAGACGGCATACGAGATCAACGTGTGTTGTGGTCATTCGCCGTCTTT
CLL-H-000033	A4GALT	1.07694	0.982473	0.0407107	0.860939	0.943486	-0.149972	ACCAACGTGTTGTGGTAC	CACGGACTTCATTGTTCTCAA	AAAGACGCACCGGCACGGACTTCATTGTTCTTAAGTTAATATTCATAGCTTGAGAACAATGAAGTCCGTGTTTTTTGGCAAGCAAAAGACGGCATACGAGATGTACCACAACACGTTGGTTTCGCCGTCTTT
CLL-H-000034	A4GALT	1.16761	1.05217	0.14846	1.3657	1.29978	0.413956	TGCAACGTGTTGTGGTTG	CTTCAAGAAGTGGTGTTCCAT	AAAGACGCACCGGCTTCAAGAAGTGGTGTTTCATGTTAATATTCATAGCATGGAACACCACTTCTTGAAGTTTTTTGGCAAGCAAAAGACGGCATACGAGATCAACCACAACACGTTGCATTCGCCGTCTTT
CLL-H-000035	A4GALT	0.866615	0.87143	-0.20254	1.61454	1.48461	0.630603	GTCAACGTGTTGTGGTCA	GTTCATCATCGGCTTCAAGTT	AAAGACGCACCGGGTTCATCATCGGCTTTAAGTTGTTAATATTCATAGCAACTTGAAGCCGATGATGAACTTTTTTGGCAAGCAAAAGACGGCATACGAGATTGACCACAACACGTTGACTTCGCCGTCTTT
CLL-H-000036	A4GALT	1.4622	1.47166	0.552793	1.59513	1.64741	0.696937	CACAACGTGTTGTGGTGT	GATCGCACTCATGTGGAAGTT	AAAGACGCACCGGGATCGTACTTATGTGGAAGTTGTTAATATTCATAGCAACTTCCACATGAGTGCGATCTTTTTTGGCAAGCAAAAGACGGCATACGAGATACACCACAACACGTTGTGTTCGCCGTCTTT
CLL-H-000037	A4GALT	0.758656	0.700462	-0.456052	1.20051	1.12331	0.215704	ACACTGGTGTTGTGGTAC	CAGGACTGGAAGAAGTACTTT	AAAGACGCACCGGCAGGATTGGAAGAAGTACTTTGTTAATATTCATAGCAAAGTACTTCTTCCAGTCCTGTTTTTTGGCAAGCAAAAGACGGCATACGAGATGTACCACAACACCAGTGTTTCGCCGTCTTT
CLL-H-000038	A4GNT	1.30576	1.52596	0.4973	1.03075	1.22279	0.166938	CATGCATGGTTGTGGTCA	CCTGCATTTGTGGAACCACAT	AAAGACGCACCGGCCTGTATTTGTGGAACCATATGTTAATATTCATAGCATGTGGTTCCACAAATGCAGGTTTTTTGGCAAGCAAAAGACGGCATACGAGATTGACCACAACCATGCATGTTCGCCGTCTTT
CLL-H-000039	A4GNT	0.604745	0.676508	-0.644712	1.52707	1.41545	0.556016	ACGTCATGGTTGTGGTGT	CGGTACTCTAGTAATGGAATA	AAAGACGCACCGGCGGTACTTTAGTAATGGAATAGTTAATATTCATAGCTATTCCATTACTAGAGTACCGTTTTTTGGCAAGCAAAAGACGGCATACGAGATACACCACAACCATGACGTTTCGCCGTCTTT
CLL-H-000040	A4GNT	0.970516	0.919434	-0.0821787	0.887684	0.845133	-0.207316	TGGTCATGGTTGTGGTCA	GTGTTCTTTATGAAGGGTCTT	AAAGACGCACCGGGTGTTCTTTGTGAGGGGTCTTGTTAATATTCATAGCAAGACCCTTCATAAAGAACACTTTTTTGGCAAGCAAAAGACGGCATACGAGATTGACCACAACCATGACCATTCGCCGTCTTT
CLL-H-000041	A4GNT	1.16907	1.14512	0.210429	0.917556	0.872592	-0.160376	GTGTCATGGTTGTGGTTG	GAACACTATAATTCAGCCATT	AAAGACGCACCGGGAACACTATAATTCAGCCATTGTTAATATTCATAGCAATGGCTGAATTATAGTGTTCTTTTTTGGCAAGCAAAAGACGGCATACGAGATCAACCACAACCATGACACTTCGCCGTCTTT
CLL-H-000042	A4GNT	0.994643	1.22796	0.144255	0.983949	0.912164	-0.0779895	CAGTCATGGTTGTGGTAC	CGCTACTATGAAGTGTGGGAT	AAAGACGCACCGGCGCTATTATGAAGTGTGGGGTGTTAATATTCATAGCATCCCACACTTCATAGTAGCGTTTTTTGGCAAGCAAAAGACGGCATACGAGATGTACCACAACCATGACTGTTCGCCGTCTTT
CLL-H-000043	A4GNT	1.39194	1.65232	0.600793	2.70687	2.58925	1.40458	CAGTGTCAGTTGTGCATG	CTGCTGCAGTGTGGAAATGGA	AAAGACGCACCGGCTGCTGTAGTGTGGAAATGGGGTTAATATTCATAGCTCCATTTCCACACTGCAGCAGTTTTTTGGCAAGCAAAAGACGGCATACGAGATCATGCACAACTGACACTGTTCGCCGTCTTT
CLL-H-000044	AACS	1.00665	1.08308	0.0623543	1.01087	0.962284	-0.0199377	ACTGTGTGTGACGTGTCA	CGAGTATGTCTACAGGTGCAT	AAAGACGCACCGGCGAGTATGTCTATAGGTGTATGTTAATATTCATAGCATGCACCTGTAGACATACTCGTTTTTTGGCAAGCAAAAGACGGCATACGAGATTGACACGTCACACACAGTTTCGCCGTCTTT
CLL-H-000045	AACS	1.31703	1.37929	0.43061	1.12793	1.12786	0.173634	TGTGTGTGTGACGTGTAC	GCTGTTGTCTATAATGGCAAA	AAAGACGCACCGGGCTGTTGTCTATAATGGTAAAGTTAATATTCATAGCTTTGCCATTATAGACAACAGCTTTTTTGGCAAGCAAAAGACGGCATACGAGATGTACACGTCACACACACATTCGCCGTCTTT
CLL-H-000046	AACS	1.30645	1.43302	0.452358	1.04864	0.986395	0.0243808	GTTGTGTGTGACGTGTGT	CAGTAAGAAGAACACGCAGAT	AAAGACGCACCGGCAGTAAGAAGAACACGTAGATGTTAATATTCATAGCATCTGCGTGTTCTTCTTACTGTTTTTTGGCAAGCAAAAGACGGCATACGAGATACACACGTCACACACAACTTCGCCGTCTTT
CLL-H-000047	AACS	1.20417	1.29436	0.320135	1.1274	1.18409	0.208391	CATGTGTGTGACGTGTTG	GAACGATGAGAACGGCAACAA	AAAGACGCACCGGGAACGATGAGAATGGCAATAAGTTAATATTCATAGCTTGTTGCCGTTCTCATCGTTCTTTTTTGGCAAGCAAAAGACGGCATACGAGATCAACACGTCACACACATGTTCGCCGTCTTT
CLL-H-000048	AACS	1.14841	1.04216	0.129608	0.722099	0.790099	-0.404814	ACGTTGTGTGACGTGTAC	TGTGGACACATCGAAAGGAAT	AAAGACGCACCGGTGTGGACACATTGAAAGGAATGTTAATATTCATAGCATTCCTTTCGATGTGTCCACATTTTTTGGCAAGCAAAAGACGGCATACGAGATGTACACGTCACACAACGTTTCGCCGTCTTT
CLL-H-000049	AADAC	0.445084	0.440984	-1.17453	0.93092	0.965272	-0.0771319	CAACTGTGTGCACAGTGT	CTGTGGGATTTCATTTCAATT	AAAGACGCACCGGCTGTGGGATTTCATTTCAATTGTTAATATTCATAGCAATTGAAATGAAATCCCACAGTTTTTTGGCAAGCAAAAGACGGCATACGAGATACACTGTGCACACAGTTGTTCGCCGTCTTT
CLL-H-000050	AADAC	0.690242	0.802124	-0.426465	0.482773	0.45894	-1.0871	ACTGTGTGTGCACAGTTG	GCCATGCTTTCCAGACAACAT	AAAGACGCACCGGGCCATGCTTTCTAGACAATATGTTAATATTCATAGCATGTTGTCTGGAAAGCATGGCTTTTTTGGCAAGCAAAAGACGGCATACGAGATCAACTGTGCACACACAGTTTCGCCGTCTTT
CLL-H-000051	AADAC	0.689149	0.940867	-0.312524	1.03217	1.07941	0.0779634	TGTGTGTGTGCACAGTGT	CGTATCAACCAACTACAGATT	AAAGACGCACCGGCGTATCAACCAACTATAGATTGTTAATATTCATAGCAATCTGTAGTTGGTTGATACGTTTTTTGGCAAGCAAAAGACGGCATACGAGATACACTGTGCACACACACATTCGCCGTCTTT
CLL-H-000052	AADAC	0.777057	0.772317	-0.368322	1.1195	1.13286	0.171414	GTTGTGTGTGCACAGTAC	CAACTACAGATTAGCACCTAA	AAAGACGCACCGGCAACTACAGATTAGCATCTAAGTTAATATTCATAGCTTAGGTGCTAATCTGTAGTTGTTTTTTGGCAAGCAAAAGACGGCATACGAGATGTACTGTGCACACACAACTTCGCCGTCTTT
CLL-H-000053	AADAC	1.49358	1.58337	0.620885	1.4148	1.44132	0.513993	CATGTGTGTGCACAGTCA	GACAACAAATTACGTGGCTTA	AAAGACGCACCGGGACAACAAATTACGTGGTTTAGTTAATATTCATAGCTAAGCCACGTAATTTGTTGTCTTTTTTGGCAAGCAAAAGACGGCATACGAGATTGACTGTGCACACACATGTTCGCCGTCTTT
CLL-H-000054	AADAT	0.814421	0.720632	-0.384409	0.88864	0.806182	-0.240575	GTTGTGGTGTTGTGGTAC	CCGGACCATGACTGACATATT	AAAGACGCACCGGCCGGACTATGACTGATATATTGTTAATATTCATAGCAATATGTCAGTCATGGTCCGGTTTTTTGGCAAGCAAAAGACGGCATACGAGATGTACCACAACACCACAACTTCGCCGTCTTT
CLL-H-000055	AADAT	1.31481	1.25946	0.363828	0.84868	0.812021	-0.26856	CATGTGGTGTTGTGGTCA	CCAGGTATTAGCACAACTTAT	AAAGACGCACCGGCCAGGTATTAGCACAATTTATGTTAATATTCATAGCATAAGTTGTGCTAATACCTGGTTTTTTGGCAAGCAAAAGACGGCATACGAGATTGACCACAACACCACATGTTCGCCGTCTTT
CLL-H-000056	AADAT	0.945386	0.934602	-0.0893005	1.05483	0.963775	0.0118892	ACGTTGGTGTTGTGGTGT	CCCTTAATAGAGAGAGTTATT	AAAGACGCACCGGCCCTTAATAGAGAGAGTTATTGTTAATATTCATAGCAATAACTCTCTCTATTAAGGGTTTTTTGGCAAGCAAAAGACGGCATACGAGATACACCACAACACCAACGTTTCGCCGTCTTT
CLL-H-000057	AADAT	1.07491	0.987748	0.0432183	0.719776	0.678031	-0.517478	TGGTTGGTGTTGTGGTCA	CCCTTACTTGAGAGCATCCTT	AAAGACGCACCGGCCCTTATTTGAGAGCATCTTTGTTAATATTCATAGCAAGGATGCTCTCAAGTAAGGGTTTTTTGGCAAGCAAAAGACGGCATACGAGATTGACCACAACACCAACCATTCGCCGTCTTT
CLL-H-000058	AADAT	2.49765	2.89848	1.42793	1.91611	1.79156	0.889699	GTGTTGGTGTTGTGGTTG	GCCAGTGATGAAAGTGGGATT	AAAGACGCACCGGGCCAGTGATGAAGGTGGGGTTGTTAATATTCATAGCAATCCCACTTTCATCACTGGCTTTTTTGGCAAGCAAAAGACGGCATACGAGATCAACCACAACACCAACACTTCGCCGTCTTT
CLL-H-000059	AANAT	1.39954	1.4889	0.529599	1.45303	1.60525	0.610932	CATGCACACATGTGGTTG	GCCTTTGAGATCGAGCGTGAA	AAAGACGCACCGGGCCTTTGAGATTGAGTGTGAAGTTAATATTCATAGCTTCACGCTCGATCTCAAAGGCTTTTTTGGCAAGCAAAAGACGGCATACGAGATCAACCACATGTGTGCATGTTCGCCGTCTTT
CLL-H-000060	AANAT	1.06167	0.977239	0.0265616	0.927674	0.978358	-0.0699378	ACGTCACACATGTGGTAC	TGAAGCCTTCATCTCCGTCTT	AAAGACGCACCGGTGAAGCCTTTATCTCTGTCTTGTTAATATTCATAGCAAGACGGAGATGAAGGCTTCATTTTTTGGCAAGCAAAAGACGGCATACGAGATGTACCACATGTGTGACGTTTCGCCGTCTTT
CLL-H-000061	AANAT	1.26765	1.17001	0.28434	0.933203	0.899859	-0.125983	TGGTCACACATGTGGTTG	CTTCTATGAGAGGTTCAGCTT	AAAGACGCACCGGCTTCTATGAGAGGTTTAGCTTGTTAATATTCATAGCAAGCTGAACCTCTCATAGAAGTTTTTTGGCAAGCAAAAGACGGCATACGAGATCAACCACATGTGTGACCATTCGCCGTCTTT
CLL-H-000062	AANAT	0.90116	0.868158	-0.177057	0.770891	0.71122	-0.433517	GTGTCACACATGTGGTCA	CCAGTGAGTTTCGCTGCCTCA	AAAGACGCACCGGCCAGTGAGTTTCGTTGCCTTAGTTAATATTCATAGCTGAGGCAGCGAAACTCACTGGTTTTTTGGCAAGCAAAAGACGGCATACGAGATTGACCACATGTGTGACACTTCGCCGTCTTT
CLL-H-000063	AANAT	1.58351	1.36919	0.558223	1.24516	1.29865	0.346675	CAGTCACACATGTGGTGT	CCTCACCTTCATGGAGCTCCA	AAAGACGCACCGGCCTCACCTTTATGGAGCTTCAGTTAATATTCATAGCTGGAGCTCCATGAAGGTGAGGTTTTTTGGCAAGCAAAAGACGGCATACGAGATACACCACATGTGTGACTGTTCGCCGTCTTT
CLL-H-000064	AANAT	0.90731	0.936016	-0.117863	0.981857	0.973633	-0.0324823	ACACTGTGACTGTGCAAC	GCTCAGCTGAGCATAGAGACA	AAAGACGCACCGGGCTCAGCTGAGTATAGAGATAGTTAATATTCATAGCTGTCTCTATGCTCAGCTGAGCTTTTTTGGCAAGCAAAAGACGGCATACGAGATGTTGCACAGTCACAGTGTTTCGCCGTCTTT
CLL-H-000065	AARS	1.13135	1.28635	0.270661	1.14812	1.19466	0.227936	TGCACACATGACGTGTCA	CCCAGGCAACATGAAGGATAA	AAAGACGCACCGGCCCAGGTAATATGAAGGATAAGTTAATATTCATAGCTTATCCTTCATGTTGCCTGGGTTTTTTGGCAAGCAAAAGACGGCATACGAGATTGACACGTCATGTGTGCATTCGCCGTCTTT
CLL-H-000066	AARS	1.24545	1.28321	0.338212	1.04893	1.08571	0.0937787	GTCACACATGACGTGTTG	GCAGAATAAGATGTCCAACTA	AAAGACGCACCGGGCAGAATAAGATGTCTAACTAGTTAATATTCATAGCTAGTTGGACATCTTATTCTGCTTTTTTGGCAAGCAAAAGACGGCATACGAGATCAACACGTCATGTGTGACTTCGCCGTCTTT
CLL-H-000067	AARS	1.43752	1.38266	0.495514	1.26048	1.35857	0.388029	CACACACATGACGTGTAC	GCAGCGATTTATAGATTTCTT	AAAGACGCACCGGGCAGCGATTTATAGATTTCTTGTTAATATTCATAGCAAGAAATCTATAAATCGCTGCTTTTTTGGCAAGCAAAAGACGGCATACGAGATGTACACGTCATGTGTGTGTTCGCCGTCTTT
CLL-H-000068	AARS	1.13577	1.22744	0.23966	1.29194	1.34851	0.400453	ACACACACGTACGTGTGT	CGATGTCCAGAAACGAGTGTT	AAAGACGCACCGGCGATGTCTAGAAATGAGTGTTGTTAATATTCATAGCAACACTCGTTTCTGGACATCGTTTTTTGGCAAGCAAAAGACGGCATACGAGATACACACGTACGTGTGTGTTTCGCCGTCTTT
CLL-H-000069	AARS	0.754738	0.820721	-0.345494	0.787661	0.79289	-0.33958	TGTGTGACTGACTGCACA	ACATGGTGAAGGACATCATTA	AAAGACGCACCGGACATGGTGAAGGACATTATTAGTTAATATTCATAGCTAATGATGTCCTTCACCATGTTTTTTTGGCAAGCAAAAGACGGCATACGAGATTGTGCAGTCAGTCACACATTCGCCGTCTTT
CLL-H-000070	AARS2	1.4698	1.36843	0.504067	1.19423	1.1493	0.228416	ACGTACTGTGACGTGTTG	GCCGCCTTTCTGAACTTCTTT	AAAGACGCACCGGGCCGTCTTTCTGAATTTCTTTGTTAATATTCATAGCAAAGAAGTTCAGAAAGGCGGCTTTTTTGGCAAGCAAAAGACGGCATACGAGATCAACACGTCACAGTACGTTTCGCCGTCTTT
CLL-H-000071	AARS2	1.15186	0.963826	0.0754065	1.09749	1.04735	0.100477	TGGTACTGTGACGTGTGT	CCTCAGTATAGCCCAAACCTA	AAAGACGCACCGGCCTCAGTATAGCTCAAACTTAGTTAATATTCATAGCTAGGTTTGGGCTATACTGAGGTTTTTTGGCAAGCAAAAGACGGCATACGAGATACACACGTCACAGTACCATTCGCCGTCTTT
CLL-H-000072	AARS2	1.0831	1.12013	0.139419	1.3922	1.40578	0.484366	GTGTACTGTGACGTGTAC	CCATCATACCTTCTTTGAAAT	AAAGACGCACCGGCCATCATACCTTCTTTGAAATGTTAATATTCATAGCATTTCAAAGAAGGTATGATGGTTTTTTGGCAAGCAAAAGACGGCATACGAGATGTACACGTCACAGTACACTTCGCCGTCTTT
CLL-H-000073	AARS2	1.11372	1.16721	0.189224	1.01952	1.00524	0.0177155	TGGTACCATGACTGCACA	GCCGCCTTTCTGAACTTCTTT	AAAGACGCACCGGGCCGTCTTTCTGAATTTCTTTGTTAATATTCATAGCAAAGAAGTTCAGAAAGGCGGCTTTTTTGGCAAGCAAAAGACGGCATACGAGATTGTGCAGTCATGGTACCATTCGCCGTCTTT
CLL-H-000074	AARS2	1.25896	1.1664	0.277152	1.15233	1.09895	0.170342	GTGTACCATGACTGCATG	CCATCATACCTTCTTTGAAAT	AAAGACGCACCGGCCATCATACCTTCTTTGAAATGTTAATATTCATAGCATTTCAAAGAAGGTATGATGGTTTTTTGGCAAGCAAAAGACGGCATACGAGATCATGCAGTCATGGTACACTTCGCCGTCTTT
CLL-H-000075	AASDH	1.38496	1.26961	0.407117	1.17209	1.16	0.221605	GTTGACGTACACTGGTTG	CCCATCATAGAGTGACTGTTT	AAAGACGCACCGGCCCATCATAGAGTGATTGTTTGTTAATATTCATAGCAAACAGTCACTCTATGATGGGTTTTTTGGCAAGCAAAAGACGGCATACGAGATCAACCAGTGTACGTCAACTTCGCCGTCTTT
CLL-H-000076	AASDH	0.383585	0.397228	-1.35717	0.523199	0.49018	-0.981593	CATGACGTACACTGGTAC	GCTGGTTGTAATACCCACTTT	AAAGACGCACCGGGCTGGTTGTAATACCTACTTTGTTAATATTCATAGCAAAGTGGGTATTACAACCAGCTTTTTTGGCAAGCAAAAGACGGCATACGAGATGTACCAGTGTACGTCATGTTCGCCGTCTTT
CLL-H-000077	AASDH	1.0479	0.94215	-0.00923374	0.566701	0.595615	-0.783445	ACGTACGTACACTGGTCA	GCTTAGCCTATGTTCTACATA	AAAGACGCACCGGGCTTAGCCTATGTTCTATATAGTTAATATTCATAGCTATGTAGAACATAGGCTAAGCTTTTTTGGCAAGCAAAAGACGGCATACGAGATTGACCAGTGTACGTACGTTTCGCCGTCTTT
CLL-H-000078	AASDH	1.49633	1.33425	0.498727	1.59538	1.50802	0.633275	TGGTACGTACACTGGTAC	CTGGATTTATTGGGTGGCAAT	AAAGACGCACCGGCTGGATTTATTGGGTGGTAATGTTAATATTCATAGCATTGCCACCCAATAAATCCAGTTTTTTGGCAAGCAAAAGACGGCATACGAGATGTACCAGTGTACGTACCATTCGCCGTCTTT
CLL-H-000079	AASDH	0.848419	0.938487	-0.164371	1.20359	1.19456	0.261912	GTGTACGTACACTGGTGT	GCAGCATCTACTGATGGGAAA	AAAGACGCACCGGGCAGTATCTATTGATGGGAAAGTTAATATTCATAGCTTTCCCATCAGTAGATGCTGCTTTTTTGGCAAGCAAAAGACGGCATACGAGATACACCAGTGTACGTACACTTCGCCGTCTTT
CLL-H-000080	AASDHPPT	1.15981	1.22589	0.253856	1.09543	1.10333	0.136683	ACCATGCATGACTGGTTG	CCCGAATTTCAACTTTAACAT	AAAGACGCACCGGCCCGAATTTCAACTTTAACATGTTAATATTCATAGCATGTTAAAGTTGAAATTCGGGTTTTTTGGCAAGCAAAAGACGGCATACGAGATCAACCAGTCATGCATGGTTTCGCCGTCTTT
CLL-H-000081	AASDHPPT	1.44918	1.41757	0.519332	1.43953	1.56183	0.58442	TGCATGCATGACTGGTGT	CGTCTGATGATAAGGAAATTA	AAAGACGCACCGGCGTCTGATGATAAGGAAATTAGTTAATATTCATAGCTAATTTCCTTATCATCAGACGTTTTTTGGCAAGCAAAAGACGGCATACGAGATACACCAGTCATGCATGCATTCGCCGTCTTT
CLL-H-000082	AASDHPPT	1.10453	1.05728	0.111899	0.99144	1.07274	0.0444518	GTCATGCATGACTGGTAC	GAGGCAATTTACTATTCTCAA	AAAGACGCACCGGGAGGCAATTTACTATTCTCAAGTTAATATTCATAGCTTGAGAATAGTAAATTGCCTCTTTTTTGGCAAGCAAAAGACGGCATACGAGATGTACCAGTCATGCATGACTTCGCCGTCTTT
CLL-H-000083	AASDHPPT	0.656264	0.809767	-0.456037	0.648739	0.72592	-0.543204	CACATGCATGACTGGTCA	GCTGCAAGTTGGAATTGATAT	AAAGACGCACCGGGCTGTAAGTTGGAATTGATATGTTAATATTCATAGCATATCAATTCCAACTTGCAGCTTTTTTGGCAAGCAAAAGACGGCATACGAGATTGACCAGTCATGCATGTGTTCGCCGTCTTT
CLL-H-000084	AASDHPPT	1.33865	1.37902	0.442211	1.30352	1.32909	0.396425	ACACGTCATGACTGGTTG	CCATTGGTGTTGGACTAGGAT	AAAGACGCACCGGCCATTGGTGTTGGATTAGGGTGTTAATATTCATAGCATCCTAGTCCAACACCAATGGTTTTTTGGCAAGCAAAAGACGGCATACGAGATCAACCAGTCATGACGTGTTTCGCCGTCTTT
CLL-H-000085	AASDHPPT	0.651399	0.423106	-0.929647	0.704394	0.683573	-0.527189	GTACACCATGGTTGCATG	GCCAGAGGTAACAGTGTCCAA	AAAGACGCACCGGGCCAGAGGTAATAGTGTCTAAGTTAATATTCATAGCTTGGACACTGTTACCTCTGGCTTTTTTGGCAAGCAAAAGACGGCATACGAGATCATGCAACCATGGTGTACTTCGCCGTCTTT
CLL-H-000086	AASS	0.909414	1.04725	-0.035193	1.16536	1.33311	0.317786	CAACCACATGACGTGTTG	CCACACAAACTCGTGGCAATA	AAAGACGCACCGGCCACACAAATTCGTGGTAATAGTTAATATTCATAGCTATTGCCACGAGTTTGTGTGGTTTTTTGGCAAGCAAAAGACGGCATACGAGATCAACACGTCATGTGGTTGTTCGCCGTCTTT
CLL-H-000087	AASS	0.939378	0.872087	-0.143839	1.00305	1.10003	0.0709718	ACTGCACATGACGTGTAC	GCTACATATCTGAGCCTGTAT	AAAGACGCACCGGGCTACATATCTGAGCTTGTATGTTAATATTCATAGCATACAGGCTCAGATATGTAGCTTTTTTGGCAAGCAAAAGACGGCATACGAGATGTACACGTCATGTGCAGTTTCGCCGTCTTT
CLL-H-000088	AASS	1.2801	1.27925	0.355778	1.20752	1.16503	0.246206	TGTGCACATGACGTGTTG	CGCCTTATTGATTATGAGAAA	AAAGACGCACCGGCGCCTTATTGATTATGAGAAAGTTAATATTCATAGCTTTCTCATAATCAATAAGGCGTTTTTTGGCAAGCAAAAGACGGCATACGAGATCAACACGTCATGTGCACATTCGCCGTCTTT
CLL-H-000089	AASS	1.39169	1.27935	0.416124	1.29756	1.2392	0.342605	GTTGCACATGACGTGTCA	GCCACGATTGAATCATATATT	AAAGACGCACCGGGCCACGATTGAATCATATATTGTTAATATTCATAGCAATATATGATTCAATCGTGGCTTTTTTGGCAAGCAAAAGACGGCATACGAGATTGACACGTCATGTGCAACTTCGCCGTCTTT
CLL-H-000090	AASS	0.721045	0.856044	-0.348041	0.904426	0.935729	-0.120381	CATGCACATGACGTGTGT	CGGTACATTACCTGATAAATA	AAAGACGCACCGGCGGTACATTACCTGATAAATAGTTAATATTCATAGCTATTTATCAGGTAATGTACCGTTTTTTGGCAAGCAAAAGACGGCATACGAGATACACACGTCATGTGCATGTTCGCCGTCTTT
CLL-H-000091	AASS	0.616297	0.534742	-0.800693	0.877389	0.82771	-0.230757	GTGTCAGTCATGTGCACA	CCAGGCAATACACCTCTGAAC	AAAGACGCACCGGCCAGGCAATACACTTCTGAATGTTAATATTCATAGCGTTCAGAGGTGTATTGCCTGGTTTTTTGGCAAGCAAAAGACGGCATACGAGATTGTGCACATGACTGACACTTCGCCGTCTTT
CLL-H-000092	ABAT	1.04551	1.23202	0.182611	0.809445	0.860332	-0.261015	ACCACAACGTTGTGGTAC	CGCCTTAAAGACCATCTTCAT	AAAGACGCACCGGCGCCTTAAAGACCATCTTTATGTTAATATTCATAGCATGAAGATGGTCTTTAAGGCGTTTTTTGGCAAGCAAAAGACGGCATACGAGATGTACCACAACGTTGTGGTTTCGCCGTCTTT
CLL-H-000093	ABAT	1.2617	1.40243	0.411645	1.24005	1.2378	0.309087	TGCACAACGTTGTGGTTG	CCCGATGATTCCATACGGAAT	AAAGACGCACCGGCCCGATGATTTCATATGGAATGTTAATATTCATAGCATTCCGTATGGAATCATCGGGTTTTTTGGCAAGCAAAAGACGGCATACGAGATCAACCACAACGTTGTGCATTCGCCGTCTTT
CLL-H-000094	ABAT	0.723179	0.49249	-0.744705	0.606328	0.660187	-0.660441	GTCACAACGTTGTGGTCA	GCACTCTAAAGCCATTCACAA	AAAGACGCACCGGGCACTCTAAAGCCATTTACAAGTTAATATTCATAGCTTGTGAATGGCTTTAGAGTGCTTTTTTGGCAAGCAAAAGACGGCATACGAGATTGACCACAACGTTGTGACTTCGCCGTCTTT
CLL-H-000095	ABAT	1.06112	0.971528	0.0219572	0.839105	0.981807	-0.139782	CACACAACGTTGTGGTGT	CGGGAGGACCTGCTAAATAAT	AAAGACGCACCGGCGGGAGGATCTGTTAAATAATGTTAATATTCATAGCATTATTTAGCAGGTCCTCCCGTTTTTTGGCAAGCAAAAGACGGCATACGAGATACACCACAACGTTGTGTGTTCGCCGTCTTT
CLL-H-000096	ABAT	0.977992	1.03792	0.0107956	0.96144	0.842709	-0.151812	ACACACTGGTTGTGGTCA	GCAACCGAATGCTGGATCTTT	AAAGACGCACCGGGCAACTGAATGTTGGATCTTTGTTAATATTCATAGCAAAGATCCAGCATTCGGTTGCTTTTTTGGCAAGCAAAAGACGGCATACGAGATTGACCACAACCAGTGTGTTTCGCCGTCTTT
CLL-H-000097	ABCA1	1.61154	1.49464	0.634121	1.43085	1.44438	0.523663	ACCATGACGTACTGGTTG	GCCTCTATTTATCTTCCTGAT	AAAGACGCACCGGGCCTCTATTTATCTTCTTGATGTTAATATTCATAGCATCAGGAAGATAAATAGAGGCTTTTTTGGCAAGCAAAAGACGGCATACGAGATCAACCAGTACGTCATGGTTTCGCCGTCTTT
CLL-H-000098	ABCA1	1.77481	1.70922	0.800501	1.51575	1.57742	0.628801	TGCATGACGTACTGGTGT	CCCGGAGTTGTTGGAAACTTT	AAAGACGCACCGGCCCGGGGTTGTTGGAAGCTTTGTTAATATTCATAGCAAAGTTTCCAACAACTCCGGGTTTTTTGGCAAGCAAAAGACGGCATACGAGATACACCAGTACGTCATGCATTCGCCGTCTTT
CLL-H-000099	ABCA1	1.40794	1.47898	0.529096	1.20904	1.24185	0.293181	GTCATGACGTACTGGTAC	CCTCCGAGTCAAGAAGTTAAT	AAAGACGCACCGGCCTCCGAGTTAAGAAGTTAATGTTAATATTCATAGCATTAACTTCTTGACTCGGAGGTTTTTTGGCAAGCAAAAGACGGCATACGAGATGTACCAGTACGTCATGACTTCGCCGTCTTT
CLL-H-000100	ABCA1	1.37217	1.44535	0.493941	1.46141	1.42599	0.529664	CACATGACGTACTGGTCA	GCCTCGTGAAGTATGGAGAAA	AAAGACGCACCGGGCCTTGTGAAGTATGGAGAAGGTTAATATTCATAGCTTTCTCCATACTTCACGAGGCTTTTTTGGCAAGCAAAAGACGGCATACGAGATTGACCAGTACGTCATGTGTTCGCCGTCTTT
CLL-H-000101	ABCA1	1.07316	1.08058	0.106835	0.910598	0.898837	-0.144491	ACACGTACGTACTGGTTG	GCTGTGGAAGAACCTCACTTT	AAAGACGCACCGGGCTGTGGAAGAATCTTACTTTGTTAATATTCATAGCAAAGTGAGGTTCTTCCACAGCTTTTTTGGCAAGCAAAAGACGGCATACGAGATCAACCAGTACGTACGTGTTTCGCCGTCTTT
CLL-H-000102	ABCA1	0.793266	0.748224	-0.376291	0.942833	0.967212	-0.0665113	ACCAACTGGTGTTGCAAC	GCAGTGCCTTTGTAGCCTATG	AAAGACGCACCGGGCAGTGTCTTTGTAGCTTATGGTTAATATTCATAGCCATAGGCTACAAAGGCACTGCTTTTTTGGCAAGCAAAAGACGGCATACGAGATGTTGCAACACCAGTTGGTTTCGCCGTCTTT
CLL-H-000103	ABCA10	0.866077	0.898544	-0.180886	1.28009	1.21239	0.31705	ACACTGACTGTGCAGTCA	CCAGCCTGTTAATCGTTAATA	AAAGACGCACCGGCCAGCCTGTTAATTGTTAATAGTTAATATTCATAGCTATTAACGATTAACAGGCTGGTTTTTTGGCAAGCAAAAGACGGCATACGAGATTGACTGCACAGTCAGTGTTTCGCCGTCTTT
CLL-H-000104	ABCA10	0.742424	0.746995	-0.425257	0.962597	1.03391	-0.00344616	TGACTGACTGTGCAGTAC	GCTCGACTTTATGAGAAACTT	AAAGACGCACCGGGCTCGACTTTATGAGAAATTTGTTAATATTCATAGCAAGTTTCTCATAAAGTCGAGCTTTTTTGGCAAGCAAAAGACGGCATACGAGATGTACTGCACAGTCAGTCATTCGCCGTCTTT
CLL-H-000105	ABCA10	1.35969	1.37575	0.451748	1.37237	1.29255	0.413444	GTACTGACTGTGCAGTGT	CCTTTATCTTTGGGATGGGTA	AAAGACGCACCGGCCTTTATCTTTGGGGTGGGTGGTTAATATTCATAGCTACCCATCCCAAAGATAAAGGTTTTTTGGCAAGCAAAAGACGGCATACGAGATACACTGCACAGTCAGTACTTCGCCGTCTTT
CLL-H-000106	ABCA10	0.78839	0.841233	-0.296221	0.859397	1.02811	-0.0893028	CAACTGACTGTGCAGTTG	CCTGTTCTTATGGGAATTGTT	AAAGACGCACCGGCCTGTTCTTGTGGGAGTTGTTGTTAATATTCATAGCAACAATTCCCATAAGAACAGGTTTTTTGGCAAGCAAAAGACGGCATACGAGATCAACTGCACAGTCAGTTGTTCGCCGTCTTT
CLL-H-000107	ABCA10	1.43123	1.55085	0.575159	1.49566	1.50073	0.583219	ACTGTGACTGTGCAGTAC	CTTTCATTTCTAAGGGAGAAA	AAAGACGCACCGGCTTTCATTTCTAAGGGAGAAAGTTAATATTCATAGCTTTCTCCCTTAGAAATGAAAGTTTTTTGGCAAGCAAAAGACGGCATACGAGATGTACTGCACAGTCACAGTTTCGCCGTCTTT
CLL-H-000108	ABCA12	0.788022	0.84593	-0.292541	0.817135	0.79277	-0.31319	TGTGCACAACTGCAGTAC	GCCATTTCTTTGCCTGGCTTA	AAAGACGCACCGGGCCATTTCTTTGTCTGGTTTAGTTAATATTCATAGCTAAGCCAGGCAAAGAAATGGCTTTTTTGGCAAGCAAAAGACGGCATACGAGATGTACTGCAGTTGTGCACATTCGCCGTCTTT
CLL-H-000109	ABCA12	1.21503	1.22702	0.288071	0.827788	0.899271	-0.212919	GTTGCACAACTGCAGTGT	CCCTGATAATAGAGCTGAGAT	AAAGACGCACCGGCCCTGATAATAGAGTTGAGATGTTAATATTCATAGCATCTCAGCTCTATTATCAGGGTTTTTTGGCAAGCAAAAGACGGCATACGAGATACACTGCAGTTGTGCAACTTCGCCGTCTTT
CLL-H-000110	ABCA12	1.4067	1.55543	0.564812	1.1624	1.12554	0.193863	CATGCACAACTGCAGTTG	CCAACTTTATTGTCTCACAAA	AAAGACGCACCGGCCAACTTTATTGTCTCACAAAGTTAATATTCATAGCTTTGTGAGACAATAAAGTTGGTTTTTTGGCAAGCAAAAGACGGCATACGAGATCAACTGCAGTTGTGCATGTTCGCCGTCTTT
CLL-H-000111	ABCA12	0.71444	0.610775	-0.598202	0.50556	0.48524	-1.01364	ACGTCACAACTGCAGTAC	GCCAGCTTTGTCACCTATGTT	AAAGACGCACCGGGCCAGCTTTGTTACTTATGTTGTTAATATTCATAGCAACATAGGTGACAAAGCTGGCTTTTTTGGCAAGCAAAAGACGGCATACGAGATGTACTGCAGTTGTGACGTTTCGCCGTCTTT
CLL-H-000112	ABCA12	0.717686	0.774239	-0.423862	1.2478	1.31711	0.358383	GTTGCAGTCAACTGCATG	CCGAAGTATATGGGATGTTAT	AAAGACGCACCGGCCGAAGTATATGGGGTGTTGTGTTAATATTCATAGCATAACATCCCATATACTTCGGTTTTTTGGCAAGCAAAAGACGGCATACGAGATCATGCAGTTGACTGCAACTTCGCCGTCTTT
CLL-H-000113	ABCA12	1.18824	1.31749	0.32331	1.48792	1.59071	0.621483	TGGTACCAACCATGCATG	GCTAAGGGCCAAATGAACGTT	AAAGACGCACCGGGCTAAGGGCTAAATGAATGTTGTTAATATTCATAGCAACGTTCATTTGGCCCTTAGCTTTTTTGGCAAGCAAAAGACGGCATACGAGATCATGCATGGTTGGTACCATTCGCCGTCTTT
CLL-H-000114	ABCA13	1.54886	1.49776	0.607007	1.14164	1.08767	0.156173	ACGTGTTGTGTGCAGTCA	CGCATAATCTACTCTCTTTAT	AAAGACGCACCGGCGCATAATCTACTCTCTTTATGTTAATATTCATAGCATAAAGAGAGTAGATTATGCGTTTTTTGGCAAGCAAAAGACGGCATACGAGATTGACTGCACACAACACGTTTCGCCGTCTTT
CLL-H-000115	ABCA13	0.716375	0.751569	-0.446618	0.701032	0.633867	-0.585099	TGGTGTTGTGTGCAGTAC	GCCACATCAATGGACTCCATT	AAAGACGCACCGGGCCACATTAATGGACTCTATTGTTAATATTCATAGCAATGGAGTCCATTGATGTGGCTTTTTTGGCAAGCAAAAGACGGCATACGAGATGTACTGCACACAACACCATTCGCCGTCTTT
CLL-H-000116	ABCA13	0.856838	0.852583	-0.226497	0.821633	0.785083	-0.316258	GTGTGTTGTGTGCAGTGT	CCTCCCAGATACAGAGACATT	AAAGACGCACCGGCCTCCCAGATATAGAGATATTGTTAATATTCATAGCAATGTCTCTGTATCTGGGAGGTTTTTTGGCAAGCAAAAGACGGCATACGAGATACACTGCACACAACACACTTCGCCGTCTTT
CLL-H-000117	ABCA13	1.39122	1.36355	0.461857	1.38717	1.36749	0.461841	CAGTGTTGTGTGCAGTTG	GCCCAGAGTTAAGGAACTCTT	AAAGACGCACCGGGCCCAGAGTTGAGGAATTCTTGTTAATATTCATAGCAAGAGTTCCTTAACTCTGGGCTTTTTTGGCAAGCAAAAGACGGCATACGAGATCAACTGCACACAACACTGTTCGCCGTCTTT
CLL-H-000118	ABCA13	0.594717	0.695601	-0.636697	1.09792	1.07485	0.119453	ACCAGTTGTGTGCAGTAC	GCTGTGATAGATGTGTACTAT	AAAGACGCACCGGGCTGTGATAGATGTGTATTATGTTAATATTCATAGCATAGTACACATCTATCACAGCTTTTTTGGCAAGCAAAAGACGGCATACGAGATGTACTGCACACAACTGGTTTCGCCGTCTTT
CLL-H-000119	ABCA13	1.38262	1.45999	0.506681	1.38181	1.3735	0.462209	GTACCAACTGCATGCATG	CCAGATGGACACCAGCTTCTT	AAAGACGCACCGGCCAGATGGATACCAGTTTCTTGTTAATATTCATAGCAAGAAGCTGGTGTCCATCTGGTTTTTTGGCAAGCAAAAGACGGCATACGAGATCATGCATGCAGTTGGTACTTCGCCGTCTTT
CLL-H-000120	ABCA2	0.853568	0.76166	-0.310602	0.784833	0.782979	-0.351249	GTTGACCAACTGCAGTTG	GCATGATAAGATCACGGCCTT	AAAGACGCACCGGGCATGATAAGATTACGGCTTTGTTAATATTCATAGCAAGGCCGTGATCTTATCATGCTTTTTTGGCAAGCAAAAGACGGCATACGAGATCAACTGCAGTTGGTCAACTTCGCCGTCTTT
CLL-H-000121	ABCA2	1.17799	1.27587	0.293906	1.38221	1.35637	0.453361	CATGACCAACTGCAGTAC	CGTGTTCCTCATTGTCATCAA	AAAGACGCACCGGCGTGTTCCTCATTGTTATCAAGTTAATATTCATAGCTTGATGACAATGAGGAACACGTTTTTTGGCAAGCAAAAGACGGCATACGAGATGTACTGCAGTTGGTCATGTTCGCCGTCTTT
CLL-H-000122	ABCA2	1.12058	1.21953	0.225282	0.97985	1.04474	0.0168861	ACGTACCAACTGCAGTCA	GACAATGTGTTCGTGAACTTT	AAAGACGCACCGGGACAATGTGTTTGTGAACTTTGTTAATATTCATAGCAAAGTTCACGAACACATTGTCTTTTTTGGCAAGCAAAAGACGGCATACGAGATTGACTGCAGTTGGTACGTTTCGCCGTCTTT
CLL-H-000123	ABCA2	0.915984	0.838953	-0.189972	0.979826	0.991626	-0.0207674	TGGTACCAACTGCAGTAC	CGACAATGACATGGTCAAGAT	AAAGACGCACCGGCGACAATGACATGGTTAAGATGTTAATATTCATAGCATCTTGACCATGTCATTGTCGTTTTTTGGCAAGCAAAAGACGGCATACGAGATGTACTGCAGTTGGTACCATTCGCCGTCTTT
CLL-H-000124	ABCA2	0.965313	0.965636	-0.0506898	1.23634	1.21541	0.29376	ACACCAGTCAACTGCATG	CGAGGAGAGCATTGTCAACTA	AAAGACGCACCGGCGAGGAGAGTATTGTCAATTAGTTAATATTCATAGCTAGTTGACAATGCTCTCCTCGTTTTTTGGCAAGCAAAAGACGGCATACGAGATCATGCAGTTGACTGGTGTTTCGCCGTCTTT
CLL-H-000125	ABCA3	1.43291	1.56883	0.58432	1.16927	1.19935	0.24393	CACAACCAACTGCAGTGT	GCTTGAAGATTCAGTCGGAAA	AAAGACGCACCGGGCTTGAAGATTCAGTTGGAAAGTTAATATTCATAGCTTTCCGACTGAATCTTCAAGCTTTTTTGGCAAGCAAAAGACGGCATACGAGATACACTGCAGTTGGTTGTGTTCGCCGTCTTT
CLL-H-000126	ABCA3	0.694696	0.747748	-0.472461	1.11701	1.19923	0.21088	ACACTGCAACTGCAGTAC	GCCCAGCTCATTGGGAAATTT	AAAGACGCACCGGGCCCAGCTTATTGGGAAGTTTGTTAATATTCATAGCAAATTTCCCAATGAGCTGGGCTTTTTTGGCAAGCAAAAGACGGCATACGAGATGTACTGCAGTTGCAGTGTTTCGCCGTCTTT
CLL-H-000127	ABCA3	0.683825	0.854066	-0.387941	0.836474	0.853327	-0.243219	TGACTGCAACTGCAGTTG	GCTCCACACACCTCTGATTAT	AAAGACGCACCGGGCTCCATACACCTTTGATTATGTTAATATTCATAGCATAATCAGAGGTGTGTGGAGCTTTTTTGGCAAGCAAAAGACGGCATACGAGATCAACTGCAGTTGCAGTCATTCGCCGTCTTT
CLL-H-000128	ABCA3	0.713879	0.81944	-0.386769	0.631665	0.705832	-0.582685	GTACTGCAACTGCAGTCA	GCATACATCAGCGGGTATGAA	AAAGACGCACCGGGCATATATCAGTGGGTATGAAGTTAATATTCATAGCTTCATACCCGCTGATGTATGCTTTTTTGGCAAGCAAAAGACGGCATACGAGATTGACTGCAGTTGCAGTACTTCGCCGTCTTT
CLL-H-000129	ABCA3	1.14961	0.981514	0.0871118	1.21837	1.37047	0.369807	CAACTGCAACTGCAGTGT	GTTCAGTTACACACGGAGAAA	AAAGACGCACCGGGTTCAGTTACACATGGAGAAAGTTAATATTCATAGCTTTCTCCGTGTGTAACTGAACTTTTTTGGCAAGCAAAAGACGGCATACGAGATACACTGCAGTTGCAGTTGTTCGCCGTCTTT
CLL-H-000130	ABCA3	1.29329	1.22787	0.333602	1.03655	1.08518	0.0848604	TGACTGTGACTGTGCATG	CGCATCTCCATGTCTGCATAC	AAAGACGCACCGGCGCATCTCCATGTTTGCATATGTTAATATTCATAGCGTATGCAGACATGGAGATGCGTTTTTTGGCAAGCAAAAGACGGCATACGAGATCATGCACAGTCACAGTCATTCGCCGTCTTT
CLL-H-000131	ABCA4	2.14181	1.89791	1.01162	0.942266	0.955266	-0.0759103	CAACGTCAACTGCAGTTG	CGTGAAGTATAAGATCCGAAT	AAAGACGCACCGGCGTGAAGTATAAGATCTGAATGTTAATATTCATAGCATTCGGATCTTATACTTCACGTTTTTTGGCAAGCAAAAGACGGCATACGAGATCAACTGCAGTTGACGTTGTTCGCCGTCTTT
CLL-H-000132	ABCA4	1.46118	1.5182	0.57475	1.43229	1.40355	0.503702	ACTGGTCAACTGCAGTAC	GCTGAGCACATGCTGTTCTAT	AAAGACGCACCGGGCTGAGTACATGTTGTTCTATGTTAATATTCATAGCATAGAACAGCATGTGCTCAGCTTTTTTGGCAAGCAAAAGACGGCATACGAGATGTACTGCAGTTGACCAGTTTCGCCGTCTTT
CLL-H-000133	ABCA4	1.2773	1.28714	0.358633	0.774962	0.814539	-0.331874	TGTGGTCAACTGCAGTTG	CCGTCTGAACATCACCTTCTA	AAAGACGCACCGGCCGTCTGAATATCACTTTCTAGTTAATATTCATAGCTAGAAGGTGATGTTCAGACGGTTTTTTGGCAAGCAAAAGACGGCATACGAGATCAACTGCAGTTGACCACATTCGCCGTCTTT
CLL-H-000134	ABCA4	1.09405	1.15734	0.17025	0.743815	0.774095	-0.398202	ACTGGTGTCAACTGCACA	CCTACATTACAGCGACCCATT	AAAGACGCACCGGCCTACATTATAGCGACCTATTGTTAATATTCATAGCAATGGGTCGCTGTAATGTAGGTTTTTTGGCAAGCAAAAGACGGCATACGAGATTGTGCAGTTGACACCAGTTTCGCCGTCTTT
CLL-H-000135	ABCA4	1.09447	1.12343	0.149074	1.26852	1.22783	0.319628	TGTGGTGTCAACTGCAAC	CCCATTGTTGATGAAGATGAT	AAAGACGCACCGGCCCATTGTTGATGAGGATGGTGTTAATATTCATAGCATCATCTTCATCAACAATGGGTTTTTTGGCAAGCAAAAGACGGCATACGAGATGTTGCAGTTGACACCACATTCGCCGTCTTT
CLL-H-000136	ABCA5	1.25705	1.29153	0.349561	1.412	1.3358	0.457723	CAGTGTCATGTGCAGTAC	GCCATAAGAATTAGTGGTATT	AAAGACGCACCGGGCCATAAGAATTAGTGGTATTGTTAATATTCATAGCAATACCACTAATTCTTATGGCTTTTTTGGCAAGCAAAAGACGGCATACGAGATGTACTGCACATGACACTGTTCGCCGTCTTT
CLL-H-000137	ABCA5	1.3371	1.34175	0.421616	1.55213	1.5851	0.649412	ACCAGTCATGTGCAGTCA	CCATCCATTATGGTCAGCAAT	AAAGACGCACCGGCCATCCATTATGGTCAGTAATGTTAATATTCATAGCATTGCTGACCATAATGGATGGTTTTTTGGCAAGCAAAAGACGGCATACGAGATTGACTGCACATGACTGGTTTCGCCGTCTTT
CLL-H-000138	ABCA5	1.58878	1.49634	0.624681	0.801562	0.905575	-0.231103	TGCAGTCATGTGCAGTAC	GCATTGTGATATTTCTGCTTT	AAAGACGCACCGGGCATTGTGATATTTCTGCTTTGTTAATATTCATAGCAAAGCAGAAATATCACAATGCTTTTTTGGCAAGCAAAAGACGGCATACGAGATGTACTGCACATGACTGCATTCGCCGTCTTT
CLL-H-000139	ABCA5	1.4532	1.37952	0.501698	1.11271	1.2304	0.226604	GTCAGTCATGTGCAGTGT	GCCATTGAAGAATATAGCTTT	AAAGACGCACCGGGCCATTGAAGAATATAGCTTTGTTAATATTCATAGCAAAGCTATATTCTTCAATGGCTTTTTTGGCAAGCAAAAGACGGCATACGAGATACACTGCACATGACTGACTTCGCCGTCTTT
CLL-H-000140	ABCA5	1.07299	1.15456	0.154487	1.51634	1.52561	0.604988	CACAGTCATGTGCAGTTG	CGACATATTGTATGGAATCTT	AAAGACGCACCGGCGACATATTGTATGGAATCTTGTTAATATTCATAGCAAGATTCCATACAATATGTCGTTTTTTGGCAAGCAAAAGACGGCATACGAGATCAACTGCACATGACTGTGTTCGCCGTCTTT
CLL-H-000141	ABCA5	0.606612	0.4592	-0.921979	1.04717	1.03579	0.0586171	CACATGCACAGTTGCACA	GAGCCCTTGTTCTAGTACATG	AAAGACGCACCGGGAGCCTTTGTTCTAGTATATGGTTAATATTCATAGCCATGTACTAGAACAAGGGCTCTTTTTTGGCAAGCAAAAGACGGCATACGAGATTGTGCAACTGTGCATGTGTTCGCCGTCTTT
CLL-H-000142	ABCA6	1.34211	1.40788	0.459012	0.705636	0.675493	-0.534496	TGACGTCATGTGCAGTTG	GCAGAAATTAACAGCAGGAAT	AAAGACGCACCGGGCAGAAATTAACAGTAGGAATGTTAATATTCATAGCATTCCTGCTGTTAATTTCTGCTTTTTTGGCAAGCAAAAGACGGCATACGAGATCAACTGCACATGACGTCATTCGCCGTCTTT
CLL-H-000143	ABCA6	0.997882	1.11273	0.0755232	1.62418	1.42494	0.605304	GTACGTCATGTGCAGTCA	GCTCCGTTTCTTAAAGTTAAA	AAAGACGCACCGGGCTCCGTTTCTTAAAGTTAAAGTTAATATTCATAGCTTTAACTTTAAGAAACGGAGCTTTTTTGGCAAGCAAAAGACGGCATACGAGATTGACTGCACATGACGTACTTCGCCGTCTTT
CLL-H-000144	ABCA6	1.00423	0.639607	-0.319329	1.01643	1.09436	0.0767975	CAACGTCATGTGCAGTGT	GCGCCATTATTCTCCTTTATT	AAAGACGCACCGGGCGCCATTATTCTTCTTTATTGTTAATATTCATAGCAATAAAGGAGAATAATGGCGCTTTTTTGGCAAGCAAAAGACGGCATACGAGATACACTGCACATGACGTTGTTCGCCGTCTTT
CLL-H-000145	ABCA6	1.15905	1.07519	0.158767	1.15009	1.0655	0.146638	ACTGGTCATGTGCAGTTG	CCCTACTTTCAGACTTTGCTA	AAAGACGCACCGGCCCTACTTTCAGACTTTGTTAGTTAATATTCATAGCTAGCAAAGTCTGAAAGTAGGGTTTTTTGGCAAGCAAAAGACGGCATACGAGATCAACTGCACATGACCAGTTTCGCCGTCTTT
CLL-H-000146	ABCA6	0.848461	0.827112	-0.255463	0.765485	0.773672	-0.37788	TGTGGTCATGTGCAGTGT	GCTATCATAGTTTCTGGTAAA	AAAGACGCACCGGGCTATCATAGTTTCTGGTAAAGTTAATATTCATAGCTTTACCAGAAACTATGATAGCTTTTTTGGCAAGCAAAAGACGGCATACGAGATACACTGCACATGACCACATTCGCCGTCTTT
CLL-H-000147	ABCA6	0.511048	0.447953	-1.06352	0.637164	0.646432	-0.639847	ACACCACACAGTTGCAAC	GTGATAGCAAACCTGTGATAA	AAAGACGCACCGGGTGATAGCAAACTTGTGATAAGTTAATATTCATAGCTTATCACAGGTTTGCTATCACTTTTTTGGCAAGCAAAAGACGGCATACGAGATGTTGCAACTGTGTGGTGTTTCGCCGTCTTT
CLL-H-000148	ABCA7	0.855129	0.768892	-0.302467	0.742726	0.775522	-0.397929	ACGTACACTGTGCAGTGT	CCGGATCTTGAAACAGGTCTT	AAAGACGCACCGGCCGGGTCTTGAAATAGGTCTTGTTAATATTCATAGCAAGACCTGTTTCAAGATCCGGTTTTTTGGCAAGCAAAAGACGGCATACGAGATACACTGCACAGTGTACGTTTCGCCGTCTTT
CLL-H-000149	ABCA7	1.16504	1.2031	0.243568	1.1117	1.05914	0.117828	TGGTACACTGTGCAGTCA	GCAACATCTCAAGGGCAGATT	AAAGACGCACCGGGCAACATCTTAAGGGTAGATTGTTAATATTCATAGCAATCTGCCCTTGAGATGTTGCTTTTTTGGCAAGCAAAAGACGGCATACGAGATTGACTGCACAGTGTACCATTCGCCGTCTTT
CLL-H-000150	ABCA7	1.08689	1.09866	0.127977	1.14571	1.05688	0.138028	GTGTACACTGTGCAGTTG	CCGGATCTTCACCTTCATGAA	AAAGACGCACCGGCCGGATCTTTACCTTTATGAAGTTAATATTCATAGCTTCATGAAGGTGAAGATCCGGTTTTTTGGCAAGCAAAAGACGGCATACGAGATCAACTGCACAGTGTACACTTCGCCGTCTTT
CLL-H-000151	ABCA7	1.59903	1.37932	0.570576	1.03439	1.10868	0.0988129	CAGTACACTGTGCAGTAC	GCTCACCTGCATAAACCTCTT	AAAGACGCACCGGGCTCACCTGTATAAACTTCTTGTTAATATTCATAGCAAGAGGTTTATGCAGGTGAGCTTTTTTGGCAAGCAAAAGACGGCATACGAGATGTACTGCACAGTGTACTGTTCGCCGTCTTT
CLL-H-000152	ABCA7	0.884973	0.887416	-0.174306	0.913733	0.886447	-0.152024	CATGTGACCAGTGTCAGT	GCCTGAGCAACTTCAACGACT	AAAGACGCACCGGGCCTGAGCAACTTTAACGATTGTTAATATTCATAGCAGTCGTTGAAGTTGCTCAGGCTTTTTTGGCAAGCAAAAGACGGCATACGAGATACTGACACTGGTCACATGTTCGCCGTCTTT
CLL-H-000153	ABCA8	0.924429	0.814753	-0.204466	0.937583	0.933769	-0.0959216	GTCAACCATGGTACCATG	CATGGGTCATAGTATCTGATA	AAAGACGCACCGGCATGGGTCATAGTATTTGATAGTTAATATTCATAGCTATCAGATACTATGACCCATGTTTTTTGGCAAGCAAAAGACGGCATACGAGATCATGGTACCATGGTTGACTTCGCCGTCTTT
CLL-H-000154	ABCA8	1.19067	1.17545	0.242492	1.03834	1.13777	0.120245	CACAACCATGGTACCAAC	GCCCAAGCTTTCTTCAAATTA	AAAGACGCACCGGGCCCAAGCTTTCTTTAAATTAGTTAATATTCATAGCTAATTTGAAGAAAGCTTGGGCTTTTTTGGCAAGCAAAAGACGGCATACGAGATGTTGGTACCATGGTTGTGTTCGCCGTCTTT
CLL-H-000155	ABCA8	1.16756	1.26258	0.279935	1.19762	1.18621	0.253264	ACACTGCATGGTACCAGT	CCAAATTCTGTGTTCCTGTTT	AAAGACGCACCGGCCAAATTCTGTGTTCTTGTTTGTTAATATTCATAGCAAACAGGAACACAGAATTTGGTTTTTTGGCAAGCAAAAGACGGCATACGAGATACTGGTACCATGCAGTGTTTCGCCGTCTTT
CLL-H-000156	ABCA8	1.55602	1.72733	0.713202	1.7016	1.72768	0.777864	TGACTGCATGGTACCACA	CCAGTTCTTATGGACATTGTT	AAAGACGCACCGGCCAGTTCTTATGGATATTGTTGTTAATATTCATAGCAACAATGTCCATAAGAACTGGTTTTTTGGCAAGCAAAAGACGGCATACGAGATTGTGGTACCATGCAGTCATTCGCCGTCTTT
CLL-H-000157	ABCA8	1.28735	1.26786	0.3534	1.21389	1.08894	0.201284	GTACTGCATGGTACCATG	CGAAGGCCAAATCACTGCAAT	AAAGACGCACCGGCGAAGGCTAAATCACTGTAATGTTAATATTCATAGCATTGCAGTGATTTGGCCTTCGTTTTTTGGCAAGCAAAAGACGGCATACGAGATCATGGTACCATGCAGTACTTCGCCGTCTTT
CLL-H-000158	ABCA9	1.04657	0.929971	-0.0195361	1.47999	1.37447	0.512228	TGTGTGACTGTGCAGTTG	CCCATCTTACAATGGTGCTAT	AAAGACGCACCGGCCCATCTTACAATGGTGTTATGTTAATATTCATAGCATAGCACCATTGTAAGATGGGTTTTTTGGCAAGCAAAAGACGGCATACGAGATCAACTGCACAGTCACACATTCGCCGTCTTT
CLL-H-000159	ABCA9	0.373218	0.366018	-1.43596	0.756537	0.70144	-0.457063	GTTGTGACTGTGCAGTCA	CGGAAGGAATATGCAGGCAAA	AAAGACGCACCGGCGGAAGGAATATGTAGGTAAAGTTAATATTCATAGCTTTGCCTGCATATTCCTTCCGTTTTTTGGCAAGCAAAAGACGGCATACGAGATTGACTGCACAGTCACAACTTCGCCGTCTTT
CLL-H-000160	ABCA9	1.39294	1.17144	0.353204	0.779333	0.736928	-0.400046	CATGTGACTGTGCAGTGT	GCTCACTGTCAAGCAGTGAAT	AAAGACGCACCGGGCTCATTGTCAAGTAGTGAATGTTAATATTCATAGCATTCACTGCTTGACAGTGAGCTTTTTTGGCAAGCAAAAGACGGCATACGAGATACACTGCACAGTCACATGTTCGCCGTCTTT
CLL-H-000161	ABCA9	1.63387	1.41112	0.60257	1.22549	1.24704	0.305933	ACGTTGACTGTGCAGTTG	CCGAATATGGAATCTCCTGAA	AAAGACGCACCGGCCGAATATGGAATCTCTTGAAGTTAATATTCATAGCTTCAGGAGATTCCATATTCGGTTTTTTGGCAAGCAAAAGACGGCATACGAGATCAACTGCACAGTCAACGTTTCGCCGTCTTT
CLL-H-000162	ABCA9	1.01244	1.10597	0.0815739	0.886897	0.918537	-0.147876	TGGTTGACTGTGCAGTGT	CCTCCTGCTAATGCAAATAAT	AAAGACGCACCGGCCTCCTGCTAATGTAAATAATGTTAATATTCATAGCATTATTTGCATTAGCAGGAGGTTTTTTGGCAAGCAAAAGACGGCATACGAGATACACTGCACAGTCAACCATTCGCCGTCTTT
CLL-H-000163	ABCB1	0.923519	0.973102	-0.0770615	1.03553	1.06551	0.0709566	CATGCAACTGTGCAGTAC	CCGAACACATTGGAAGGAAAT	AAAGACGCACCGGCCGAACATATTGGAAGGAAATGTTAATATTCATAGCATTTCCTTCCAATGTGTTCGGTTTTTTGGCAAGCAAAAGACGGCATACGAGATGTACTGCACAGTTGCATGTTCGCCGTCTTT
CLL-H-000164	ABCB1	0.762454	0.844549	-0.317512	0.899591	0.88262	-0.166397	ACGTCAACTGTGCAGTCA	GCAGCAATTAGAACTGTGATT	AAAGACGCACCGGGCAGCAATTAGAATTGTGATTGTTAATATTCATAGCAATCACAGTTCTAATTGCTGCTTTTTTGGCAAGCAAAAGACGGCATACGAGATTGACTGCACAGTTGACGTTTCGCCGTCTTT
CLL-H-000165	ABCB1	0.926024	0.783082	-0.231821	1.07208	1.08565	0.109485	TGGTCAACTGTGCAGTAC	CGACAGAATAGTAACTTGTTT	AAAGACGCACCGGCGACAGAATAGTAACTTGTTTGTTAATATTCATAGCAAACAAGTTACTATTCTGTCGTTTTTTGGCAAGCAAAAGACGGCATACGAGATGTACTGCACAGTTGACCATTCGCCGTCTTT
CLL-H-000166	ABCB1	0.947393	0.924844	-0.0953409	1.14849	1.06823	0.147483	GTGTCAACTGTGCAGTGT	GCTCATCGTTTGTCTACAGTT	AAAGACGCACCGGGCTCATCGTTTGTCTATAGTTGTTAATATTCATAGCAACTGTAGACAAACGATGAGCTTTTTTGGCAAGCAAAAGACGGCATACGAGATACACTGCACAGTTGACACTTCGCCGTCTTT
CLL-H-000167	ABCB1	0.720829	0.965488	-0.26147	0.947932	1.0745	0.0132594	CAGTCAACTGTGCAGTTG	GCTGCTTTCCTGCTGATCTAT	AAAGACGCACCGGGCTGCTTTCTTGCTGATTTATGTTAATATTCATAGCATAGATCAGCAGGAAAGCAGCTTTTTTGGCAAGCAAAAGACGGCATACGAGATCAACTGCACAGTTGACTGTTCGCCGTCTTT
CLL-H-000168	ABCB10	1.1535	1.00885	0.109363	1.2842	1.30921	0.374787	GTTGCAGTTGTGCAGTGT	GCTGTAATTTATGGGCGATAT	AAAGACGCACCGGGCTGTAATTTATGGGTGATATGTTAATATTCATAGCATATCGCCCATAAATTACAGCTTTTTTGGCAAGCAAAAGACGGCATACGAGATACACTGCACAACTGCAACTTCGCCGTCTTT
CLL-H-000169	ABCB10	0.831707	1.05546	-0.0939869	2.38132	2.44722	1.27145	CATGCAGTTGTGCAGTTG	CCAGCAAAGTGGACCATGTAA	AAAGACGCACCGGCCAGTAAAGTGGACTATGTAAGTTAATATTCATAGCTTACATGGTCCACTTTGCTGGTTTTTTGGCAAGCAAAAGACGGCATACGAGATCAACTGCACAACTGCATGTTCGCCGTCTTT
CLL-H-000170	ABCB10	0.877328	1.13209	-0.004912	1.30487	1.1819	0.312509	ACGTCAGTTGTGCAGTAC	CCATGACATCCGTCAGCTAAA	AAAGACGCACCGGCCATGACATCTGTCAGTTAAAGTTAATATTCATAGCTTTAGCTGACGGATGTCATGGTTTTTTGGCAAGCAAAAGACGGCATACGAGATGTACTGCACAACTGACGTTTCGCCGTCTTT
CLL-H-000171	ABCB10	0.797931	0.74654	-0.373686	1.13681	1.09036	0.1549	TGGTCAGTTGTGCAGTTG	CGGTTGGATTTCTCACGATGT	AAAGACGCACCGGCGGTTGGGTTTCTCATGATGTGTTAATATTCATAGCACATCGTGAGAAATCCAACCGTTTTTTGGCAAGCAAAAGACGGCATACGAGATCAACTGCACAACTGACCATTCGCCGTCTTT
CLL-H-000172	ABCB10	1.12095	1.00263	0.0842616	0.961619	0.997771	-0.0298411	ACCAACACCACAACCAGT	TAACCCTTTATTCCGATAATC	AAAGACGCACCGGTAACCCTTTATTCCGATAATCGTTAATATTCATAGCGATTATCGGAATAAAGGGTTATTTTTTGGCAAGCAAAAGACGGCATACGAGATACTGGTTGTGGTGTTGGTTTCGCCGTCTTT
CLL-H-000173	ABCB10	1.40018	1.3759	0.472992	1.30417	1.29927	0.380421	ACGTACTGCATGTGCATG	CCGATAATCTCATGAAGCAAA	AAAGACGCACCGGCCGATAATCTCATGAAGTAAAGTTAATATTCATAGCTTTGCTTCATGAGATTATCGGTTTTTTGGCAAGCAAAAGACGGCATACGAGATCATGCACATGCAGTACGTTTCGCCGTCTTT
CLL-H-000174	ABCB11	1.36839	1.21228	0.365103	1.59193	1.62729	0.686626	TGGTTGCAACTGCAGTCA	GCCATGACATTCGCTCTCTTA	AAAGACGCACCGGGCCATGATATTCGCTTTCTTAGTTAATATTCATAGCTAAGAGAGCGAATGTCATGGCTTTTTTGGCAAGCAAAAGACGGCATACGAGATTGACTGCAGTTGCAACCATTCGCCGTCTTT
CLL-H-000175	ABCB11	0.867603	0.910988	-0.169695	0.923401	0.895302	-0.137263	GTGTTGCAACTGCAGTTG	GCCAGTTACTATGCTGGAATT	AAAGACGCACCGGGCCAGTTACTATGTTGGAATTGTTAATATTCATAGCAATTCCAGCATAGTAACTGGCTTTTTTGGCAAGCAAAAGACGGCATACGAGATCAACTGCAGTTGCAACACTTCGCCGTCTTT
CLL-H-000176	ABCB11	0.873417	0.965668	-0.122829	1.27595	1.39817	0.417556	CAGTTGCAACTGCAGTAC	CCCATGAAGAATTACTGGAAA	AAAGACGCACCGGCCCATGAAGAATTATTGGAAAGTTAATATTCATAGCTTTCCAGTAATTCTTCATGGGTTTTTTGGCAAGCAAAAGACGGCATACGAGATGTACTGCAGTTGCAACTGTTCGCCGTCTTT
CLL-H-000177	ABCB11	0.809096	0.818591	-0.297201	0.817852	0.801116	-0.305002	ACCATGCAACTGCAGTCA	GCTCAAACATTGGAATTGTTT	AAAGACGCACCGGGCTCAAACATTGGAATTGTTTGTTAATATTCATAGCAAACAATTCCAATGTTTGAGCTTTTTTGGCAAGCAAAAGACGGCATACGAGATTGACTGCAGTTGCATGGTTTCGCCGTCTTT
CLL-H-000178	ABCB11	0.895546	1.19181	0.0469983	0.913828	0.916516	-0.127887	TGCATGCAACTGCAGTAC	CCCAGAGAAATATGAAACTAA	AAAGACGCACCGGCCCAGAGAAATATGAAACTAAGTTAATATTCATAGCTTAGTTTCATATTTCTCTGGGTTTTTTGGCAAGCAAAAGACGGCATACGAGATGTACTGCAGTTGCATGCATTCGCCGTCTTT
CLL-H-000179	ABCB11	1.04939	1.04882	0.0691616	1.10648	1.13401	0.163707	TGCAACTGGTGTTGCATG	CCACCACTCAGTGCTTCTCTG	AAAGACGCACCGGCCACCACTTAGTGCTTCTTTGGTTAATATTCATAGCCAGAGAAGCACTGAGTGGTGGTTTTTTGGCAAGCAAAAGACGGCATACGAGATCATGCAACACCAGTTGCATTCGCCGTCTTT
CLL-H-000180	ABCB4	1.12574	1.13628	0.177594	1.05033	1.06356	0.0798702	TGGTACTGTGTGCAGTGT	GCCCACTTATTCATGCTGTTT	AAAGACGCACCGGGCCCACTTATTCATGTTGTTTGTTAATATTCATAGCAAACAGCATGAATAAGTGGGCTTTTTTGGCAAGCAAAAGACGGCATACGAGATACACTGCACACAGTACCATTCGCCGTCTTT
CLL-H-000181	ABCB4	1.20521	1.18965	0.259908	0.927808	0.878872	-0.147189	GTGTACTGTGTGCAGTAC	GCTGGAAATCTCGCCTATTTA	AAAGACGCACCGGGCTGGAAATCTCGCTTATTTAGTTAATATTCATAGCTAAATAGGCGAGATTTCCAGCTTTTTTGGCAAGCAAAAGACGGCATACGAGATGTACTGCACACAGTACACTTCGCCGTCTTT
CLL-H-000182	ABCB4	1.26034	1.29734	0.354686	1.37355	1.35036	0.445623	CAGTACTGTGTGCAGTCA	CGACAGGAAATAGGATGGTTT	AAAGACGCACCGGCGACAGGAAGTAGGGTGGTTTGTTAATATTCATAGCAAACCATCCTATTTCCTGTCGTTTTTTGGCAAGCAAAAGACGGCATACGAGATTGACTGCACACAGTACTGTTCGCCGTCTTT
CLL-H-000183	ABCB4	1.40727	1.22384	0.392157	1.01323	1.04008	0.0378281	ACCAACTGTGTGCAGTGT	GCAAAGATACTCTCGGCATTT	AAAGACGCACCGGGCAAAGATACTCTCGGTATTTGTTAATATTCATAGCAAATGCCGAGAGTATCTTTGCTTTTTTGGCAAGCAAAAGACGGCATACGAGATACACTGCACACAGTTGGTTTCGCCGTCTTT
CLL-H-000184	ABCB4	1.28958	1.3321	0.390304	0.879927	0.930937	-0.143895	TGCAACTGTGTGCAGTCA	CCCTCATCAGACAACCTCAAA	AAAGACGCACCGGCCCTCATCAGATAACCTTAAAGTTAATATTCATAGCTTTGAGGTTGTCTGATGAGGGTTTTTTGGCAAGCAAAAGACGGCATACGAGATTGACTGCACACAGTTGCATTCGCCGTCTTT
CLL-H-000185	ABCB5	0.906028	0.927662	-0.125351	0.841387	0.963225	-0.151607	CACACAGTTGTGCAGTCA	GCGAGGAAAGACAGTAGCATT	AAAGACGCACCGGGCGAGGAAAGATAGTAGTATTGTTAATATTCATAGCAATGCTACTGTCTTTCCTCGCTTTTTTGGCAAGCAAAAGACGGCATACGAGATTGACTGCACAACTGTGTGTTCGCCGTCTTT
CLL-H-000186	ABCB5	0.940999	0.908672	-0.112951	0.848038	0.84657	-0.239049	ACACACCATGTGCAGTGT	CCACCCAATCTAAAGAGATAA	AAAGACGCACCGGCCACCCAATTTAAAGAGATAAGTTAATATTCATAGCTTATCTCTTTAGATTGGGTGGTTTTTTGGCAAGCAAAAGACGGCATACGAGATACACTGCACATGGTGTGTTTCGCCGTCTTT
CLL-H-000187	ABCB5	0.519925	0.562609	-0.88671	1.28776	1.25162	0.344334	TGACACCATGTGCAGTCA	GCGGCATTATCGAGACCATAT	AAAGACGCACCGGGCGGCATTATTGAGACTATATGTTAATATTCATAGCATATGGTCTCGATAATGCCGCTTTTTTGGCAAGCAAAAGACGGCATACGAGATTGACTGCACATGGTGTCATTCGCCGTCTTT
CLL-H-000188	ABCB5	1.34932	1.3731	0.444835	0.788794	0.797019	-0.334797	GTACACCATGTGCAGTTG	CCTCGAAGAAAGCACAGATTA	AAAGACGCACCGGCCTCGAAGAAAGCATAGATTAGTTAATATTCATAGCTAATCTGTGCTTTCTTCGAGGTTTTTTGGCAAGCAAAAGACGGCATACGAGATCAACTGCACATGGTGTACTTCGCCGTCTTT
CLL-H-000189	ABCB5	1.9665	1.5089	0.784567	1.4155	1.49214	0.539348	CAACACCATGTGCAGTAC	GCTGGAAAGATAGCAACTGAA	AAAGACGCACCGGGCTGGAAAGATAGCAATTGAAGTTAATATTCATAGCTTCAGTTGCTATCTTTCCAGCTTTTTTGGCAAGCAAAAGACGGCATACGAGATGTACTGCACATGGTGTTGTTCGCCGTCTTT
CLL-H-000190	ABCB6	1.01068	0.994555	0.00372815	1.29751	1.24903	0.348275	TGTGCACATGTGCAGTTG	CCATCATCAAATATCAGGGTT	AAAGACGCACCGGCCATCATCAAATATTAGGGTTGTTAATATTCATAGCAACCCTGATATTTGATGATGGTTTTTTGGCAAGCAAAAGACGGCATACGAGATCAACTGCACATGTGCACATTCGCCGTCTTT
CLL-H-000191	ABCB6	0.530738	0.498266	-0.95947	0.560755	0.55593	-0.840792	GTTGCACATGTGCAGTCA	CTCAATGTGTTGGTGCCTATA	AAAGACGCACCGGCTCAATGTGTTGGTGCTTATAGTTAATATTCATAGCTATAGGCACCAACACATTGAGTTTTTTGGCAAGCAAAAGACGGCATACGAGATTGACTGCACATGTGCAACTTCGCCGTCTTT
CLL-H-000192	ABCB6	1.09563	1.44326	0.330548	1.46686	1.66405	0.643714	CATGCACATGTGCAGTGT	GAACCAAGTTTCGTCGTGCTA	AAAGACGCACCGGGAACTAAGTTTCGTCGTGTTAGTTAATATTCATAGCTAGCACGACGAAACTTGGTTCTTTTTTGGCAAGCAAAAGACGGCATACGAGATACACTGCACATGTGCATGTTCGCCGTCTTT
CLL-H-000193	ABCB6	0.748225	0.86079	-0.317361	0.943765	0.879868	-0.134071	ACGTCACATGTGCAGTTG	CGCTTTCAGAAGGGCCGTATT	AAAGACGCACCGGCGCTTTCAGGAGGGCTGTATTGTTAATATTCATAGCAATACGGCCCTTCTGAAAGCGTTTTTTGGCAAGCAAAAGACGGCATACGAGATCAACTGCACATGTGACGTTTCGCCGTCTTT
CLL-H-000194	ABCB6	0.719912	0.810789	-0.388355	1.34708	1.38731	0.451064	TGGTCACATGTGCAGTGT	TCCTATACATTGCAGGTTCAT	AAAGACGCACCGGTCCTATACATTGCAGGTTTATGTTAATATTCATAGCATGAACCTGCAATGTATAGGATTTTTTGGCAAGCAAAAGACGGCATACGAGATACACTGCACATGTGACCATTCGCCGTCTTT
CLL-H-000195	ABCB6	0.970786	0.933824	-0.0707762	1.00945	1.07249	0.0572651	TGTGACTGCATGTGCATG	CCCAGAAGGGAATAAGATGTG	AAAGACGCACCGGCCCAGAAGGGGATAAGGTGTGGTTAATATTCATAGCCACATCTTATTCCCTTCTGGGTTTTTTGGCAAGCAAAAGACGGCATACGAGATCATGCACATGCAGTCACATTCGCCGTCTTT
CLL-H-000196	ABCB7	0.59804	0.544738	-0.809026	1.21129	1.17708	0.255881	ACTGTGCAACTGCAGTTG	GCAGATAATGATGCAGGTAAT	AAAGACGCACCGGGCAGATAATGATGTAGGTAATGTTAATATTCATAGCATTACCTGCATCATTATCTGCTTTTTTGGCAAGCAAAAGACGGCATACGAGATCAACTGCAGTTGCACAGTTTCGCCGTCTTT
CLL-H-000197	ABCB7	0.849726	0.901284	-0.192438	0.885757	0.912215	-0.153786	TGTGTGCAACTGCAGTGT	CCTCATAGTATCTATTCAGAA	AAAGACGCACCGGCCTCATAGTATCTATTCAGAAGTTAATATTCATAGCTTCTGAATAGATACTATGAGGTTTTTTGGCAAGCAAAAGACGGCATACGAGATACACTGCAGTTGCACACATTCGCCGTCTTT
CLL-H-000198	ABCB7	0.197532	0.10969	-2.76417	0.263338	0.297597	-1.83679	GTTGTGCAACTGCAGTAC	GCACAGAGATATGATGGATTT	AAAGACGCACCGGGCACAGAGATGTGATGGGTTTGTTAATATTCATAGCAAATCCATCATATCTCTGTGCTTTTTTGGCAAGCAAAAGACGGCATACGAGATGTACTGCAGTTGCACAACTTCGCCGTCTTT
CLL-H-000199	ABCB7	0.382112	0.406137	-1.34395	0.518633	0.514854	-0.95249	CATGTGCAACTGCAGTCA	GCATTTATCTTGCTGGTCAAA	AAAGACGCACCGGGCATTTATCTTGCTGGTTAAAGTTAATATTCATAGCTTTGACCAGCAAGATAAATGCTTTTTTGGCAAGCAAAAGACGGCATACGAGATTGACTGCAGTTGCACATGTTCGCCGTCTTT
CLL-H-000200	ABCB7	0.689135	0.660123	-0.568167	1.26195	1.35496	0.386954	ACGTTGCAACTGCAGTGT	GCCATGAAGGATGTGGTCAAA	AAAGACGCACCGGGCCATGAAGGGTGTGGTTAAAGTTAATATTCATAGCTTTGACCACATCCTTCATGGCTTTTTTGGCAAGCAAAAGACGGCATACGAGATACACTGCAGTTGCAACGTTTCGCCGTCTTT
CLL-H-000201	ABCB8	1.04661	1.02618	0.0515038	1.16948	1.10249	0.183314	TGTGACGTTGTGCAGTCA	CCCATGGTACTGAGTAAGCAT	AAAGACGCACCGGCCCATGGTATTGAGTAAGTATGTTAATATTCATAGCATGCTTACTCAGTACCATGGGTTTTTTGGCAAGCAAAAGACGGCATACGAGATTGACTGCACAACGTCACATTCGCCGTCTTT
CLL-H-000202	ABCB8	1.07281	1.03999	0.0789817	0.758483	0.753639	-0.403433	GTTGACGTTGTGCAGTTG	CTTTGAGTACATGGCCCTGAA	AAAGACGCACCGGCTTTGAGTATATGGCCTTGAAGTTAATATTCATAGCTTCAGGGCCATGTACTCAAAGTTTTTTGGCAAGCAAAAGACGGCATACGAGATCAACTGCACAACGTCAACTTCGCCGTCTTT
CLL-H-000203	ABCB8	0.923201	0.943934	-0.0992631	1.00381	1.0175	0.0152544	CATGACGTTGTGCAGTAC	TCACCTTCTTTGACGCCAATA	AAAGACGCACCGGTCACCTTCTTTGACGCTAATAGTTAATATTCATAGCTATTGGCGTCAAAGAAGGTGATTTTTTGGCAAGCAAAAGACGGCATACGAGATGTACTGCACAACGTCATGTTCGCCGTCTTT
CLL-H-000204	ABCB8	1.19226	1.13298	0.216912	0.866345	0.799974	-0.264481	ACGTACGTTGTGCAGTCA	TCACGAGTTCATCACCAGTTT	AAAGACGCACCGGTCACGAGTTCATCACTAGTTTGTTAATATTCATAGCAAACTGGTGATGAACTCGTGATTTTTTGGCAAGCAAAAGACGGCATACGAGATTGACTGCACAACGTACGTTTCGCCGTCTTT
CLL-H-000205	ABCB8	0.963497	1.05774	0.0136718	0.700164	0.707435	-0.506783	TGGTACGTTGTGCAGTAC	CGCCTTCAACTGCATGGTCTT	AAAGACGCACCGGCGCCTTTAACTGTATGGTCTTGTTAATATTCATAGCAAGACCATGCAGTTGAAGGCGTTTTTTGGCAAGCAAAAGACGGCATACGAGATGTACTGCACAACGTACCATTCGCCGTCTTT
CLL-H-000206	ABCB8	1.20844	0.990297	0.129542	1.80106	1.93203	0.899481	GTTGACTGCATGTGCACA	CTGCCAAGCATCAGTGTTAGG	AAAGACGCACCGGCTGCTAAGCATTAGTGTTAGGGTTAATATTCATAGCCCTAACACTGATGCTTGGCAGTTTTTTGGCAAGCAAAAGACGGCATACGAGATTGTGCACATGCAGTCAACTTCGCCGTCTTT
CLL-H-000207	ABCB9	1.00505	0.907242	-0.0665844	0.980377	0.950534	-0.0508901	ACTGACCATGTGCAGTCA	CTCTCCAAAGAGGTCCAGAAT	AAAGACGCACCGGCTCTCTAAAGAGGTCTAGAATGTTAATATTCATAGCATTCTGGACCTCTTTGGAGAGTTTTTTGGCAAGCAAAAGACGGCATACGAGATTGACTGCACATGGTCAGTTTCGCCGTCTTT
CLL-H-000208	ABCB9	0.641346	0.625013	-0.659433	0.612224	0.607101	-0.71393	TGTGACCATGTGCAGTAC	GATGGCATCGTCATCCAGAAA	AAAGACGCACCGGGATGGCATTGTCATCTAGAAAGTTAATATTCATAGCTTTCTGGATGACGATGCCATCTTTTTTGGCAAGCAAAAGACGGCATACGAGATGTACTGCACATGGTCACATTCGCCGTCTTT
CLL-H-000209	ABCB9	1.03759	1.07237	0.0770196	1.10602	1.0501	0.107953	GTTGACCATGTGCAGTGT	CTGTGTCAACATCCTGGAGAA	AAAGACGCACCGGCTGTGTTAACATCTTGGAGAAGTTAATATTCATAGCTTCTCCAGGATGTTGACACAGTTTTTTGGCAAGCAAAAGACGGCATACGAGATACACTGCACATGGTCAACTTCGCCGTCTTT
CLL-H-000210	ABCB9	1.48445	1.39425	0.524711	0.921274	0.978573	-0.0747739	CATGACCATGTGCAGTTG	CATCACGGATAACATCTCCTA	AAAGACGCACCGGCATCACGGATAACATCTTCTAGTTAATATTCATAGCTAGGAGATGTTATCCGTGATGTTTTTTGGCAAGCAAAAGACGGCATACGAGATCAACTGCACATGGTCATGTTCGCCGTCTTT
CLL-H-000211	ABCB9	0.8138	0.911715	-0.215299	0.90685	0.868363	-0.172347	CATGTGTGTGACTGCACA	TGTTCGTGTGGACGTACATTT	AAAGACGCACCGGTGTTCGTGTGGACGTATATTTGTTAATATTCATAGCAAATGTACGTCCACACGAACATTTTTTGGCAAGCAAAAGACGGCATACGAGATTGTGCAGTCACACACATGTTCGCCGTCTTT
CLL-H-000212	ABCC1	1.11982	1.02397	0.0987223	1.07209	1.04726	0.083526	GTCATGCAACTGCAGTGT	CCTCTCTGTTTAAGGTGTTAT	AAAGACGCACCGGCCTCTTTGTTTAAGGTGTTATGTTAATATTCATAGCATAACACCTTAAACAGAGAGGTTTTTTGGCAAGCAAAAGACGGCATACGAGATACACTGCAGTTGCATGACTTCGCCGTCTTT
CLL-H-000213	ABCC1	1.44865	1.49257	0.556253	1.2593	1.30651	0.359169	CACATGCAACTGCAGTTG	CCTGGGCTTATTTCGGATCAA	AAAGACGCACCGGCCTGGGTTTATTTCGGATTAAGTTAATATTCATAGCTTGATCCGAAATAAGCCCAGGTTTTTTGGCAAGCAAAAGACGGCATACGAGATCAACTGCAGTTGCATGTGTTCGCCGTCTTT
CLL-H-000214	ABCC1	1.06239	1.06223	0.0872071	0.976651	0.978196	-0.0329445	ACACGTCAACTGCAGTCA	CCACATGAAGAGCAAAGACAA	AAAGACGCACCGGCCACATGAAGAGCAAAGATAAGTTAATATTCATAGCTTGTCTTTGCTCTTCATGTGGTTTTTTGGCAAGCAAAAGACGGCATACGAGATTGACTGCAGTTGACGTGTTTCGCCGTCTTT
CLL-H-000215	ABCC1	1.49395	1.55533	0.608174	1.32523	1.27188	0.376603	TGACGTCAACTGCAGTAC	CCTCTCAGTGTCTTACTCATT	AAAGACGCACCGGCCTCTCAGTGTCTTACTTATTGTTAATATTCATAGCAATGAGTAAGACACTGAGAGGTTTTTTGGCAAGCAAAAGACGGCATACGAGATGTACTGCAGTTGACGTCATTCGCCGTCTTT
CLL-H-000216	ABCC1	1.3149	1.26948	0.369595	1.02128	1.07932	0.0702451	GTACGTCAACTGCAGTGT	GCTGACATTTACCTCTTCGAT	AAAGACGCACCGGGCTGACATTTACCTCTTTGATGTTAATATTCATAGCATCGAAGAGGTAAATGTCAGCTTTTTTGGCAAGCAAAAGACGGCATACGAGATACACTGCAGTTGACGTACTTCGCCGTCTTT
CLL-H-000217	ABCC1	1.48147	1.47901	0.565832	1.29052	1.29789	0.37206	ACTGACTGCATGTGCAAC	CCCAGGAATGCAAGTGGTTTC	AAAGACGCACCGGCCCAGGGATGTAAGTGGTTTCGTTAATATTCATAGCGAAACCACTTGCATTCCTGGGTTTTTTGGCAAGCAAAAGACGGCATACGAGATGTTGCACATGCAGTCAGTTTCGCCGTCTTT
CLL-H-000218	ABCC2	1.34085	1.27061	0.384339	1.19749	1.19132	0.256289	GTACACCAACTGCAGTAC	CCTGGTGGATAGCAACAATAT	AAAGACGCACCGGCCTGGTGGATAGCAATAATATGTTAATATTCATAGCATATTGTTGCTATCCACCAGGTTTTTTGGCAAGCAAAAGACGGCATACGAGATGTACTGCAGTTGGTGTACTTCGCCGTCTTT
CLL-H-000219	ABCC2	0.561573	0.715474	-0.657741	0.898764	0.92978	-0.129512	CAACACCAACTGCAGTCA	GCATCTGAAGTCCCTGAGAAA	AAAGACGCACCGGGCATTTGAAGTCCTTGAGAAAGTTAATATTCATAGCTTTCTCAGGGACTTCAGATGCTTTTTTGGCAAGCAAAAGACGGCATACGAGATTGACTGCAGTTGGTGTTGTTCGCCGTCTTT
CLL-H-000220	ABCC2	1.06224	0.830324	-0.0905748	1.08729	1.12048	0.142428	ACTGACCAACTGCAGTGT	GCCGGTGGTCAGATTATCATT	AAAGACGCACCGGGCCGGTGGTTAGATTATTATTGTTAATATTCATAGCAATGATAATCTGACCACCGGCTTTTTTGGCAAGCAAAAGACGGCATACGAGATACACTGCAGTTGGTCAGTTTCGCCGTCTTT
CLL-H-000221	ABCC2	1.09296	1.22439	0.210154	1.12458	1.11768	0.164947	TGTGACCAACTGCAGTCA	CCATAGCTTCATTCCTGAGTA	AAAGACGCACCGGCCATAGCTTCATTCTTGAGTAGTTAATATTCATAGCTACTCAGGAATGAAGCTATGGTTTTTTGGCAAGCAAAAGACGGCATACGAGATTGACTGCAGTTGGTCACATTCGCCGTCTTT
CLL-H-000222	ABCC2	0.997287	1.06057	0.040462	0.691817	0.704989	-0.517933	TGCAGTTGTGACTGCACA	GTGCTTGTAATCCCAATTAAT	AAAGACGCACCGGGTGCTTGTAATCCCAATTAATGTTAATATTCATAGCATTAATTGGGATTACAAGCACTTTTTTGGCAAGCAAAAGACGGCATACGAGATTGTGCAGTCACAACTGCATTCGCCGTCTTT
CLL-H-000223	ABCC2	1.18853	0.978391	0.10883	1.09492	1.17085	0.179194	GTTGCATGTGTGTGCACA	GTCACCAGGTACTTGAGAAAC	AAAGACGCACCGGGTCACCAGGTATTTGAGAAATGTTAATATTCATAGCGTTTCTCAAGTACCTGGTGACTTTTTTGGCAAGCAAAAGACGGCATACGAGATTGTGCACACACATGCAACTTCGCCGTCTTT
CLL-H-000224	ABCC3	1.09296	0.975966	0.0465715	0.767849	0.751287	-0.396834	GTGTGTCAACTGCAGTAC	CGCTGATCTTACAACACTATT	AAAGACGCACCGGCGCTGATCTTACAACATTATTGTTAATATTCATAGCAATAGTGTTGTAAGATCAGCGTTTTTTGGCAAGCAAAAGACGGCATACGAGATGTACTGCAGTTGACACACTTCGCCGTCTTT
CLL-H-000225	ABCC3	0.975974	1.03253	0.0055502	1.18026	1.20068	0.251477	CAGTGTCAACTGCAGTCA	CCGGAATTATTCTGTGCGCTA	AAAGACGCACCGGCCGGAATTGTTCTGTGCGTTAGTTAATATTCATAGCTAGCGCACAGAATAATTCCGGTTTTTTGGCAAGCAAAAGACGGCATACGAGATTGACTGCAGTTGACACTGTTCGCCGTCTTT
CLL-H-000226	ABCC3	0.988581	1.08586	0.0511325	1.16416	1.20612	0.244829	ACCAGTCAACTGCAGTGT	GCACTGCTGCACAACAAGATA	AAAGACGCACCGGGCACTGTTGCACAATAAGATAGTTAATATTCATAGCTATCTTGTTGTGCAGCAGTGCTTTTTTGGCAAGCAAAAGACGGCATACGAGATACACTGCAGTTGACTGGTTTCGCCGTCTTT
CLL-H-000227	ABCC3	1.46681	1.35667	0.496378	1.08249	1.19943	0.18835	TGCAGTCAACTGCAGTCA	CGCAAAGAATGTCGACCCTAA	AAAGACGCACCGGCGCAAAGAATGTTGACCTTAAGTTAATATTCATAGCTTAGGGTCGACATTCTTTGCGTTTTTTGGCAAGCAAAAGACGGCATACGAGATTGACTGCAGTTGACTGCATTCGCCGTCTTT
CLL-H-000228	ABCC3	1.54601	1.79923	0.737963	1.01521	1.22035	0.154533	CAACCAGTCAACTGCACA	GCAGGTGACATTTGCTCTGAA	AAAGACGCACCGGGCAGGTGATATTTGCTTTGAAGTTAATATTCATAGCTTCAGAGCAAATGTCACCTGCTTTTTTGGCAAGCAAAAGACGGCATACGAGATTGTGCAGTTGACTGGTTGTTCGCCGTCTTT
CLL-H-000229	ABCC3	0.535036	0.561064	-0.868027	0.61286	0.611191	-0.708338	CATGACTGCATGTGCAGT	GTGTACGTGGACCCAAACAAT	AAAGACGCACCGGGTGTACGTGGATCCAAATAATGTTAATATTCATAGCATTGTTTGGGTCCACGTACACTTTTTTGGCAAGCAAAAGACGGCATACGAGATACTGCACATGCAGTCATGTTCGCCGTCTTT
CLL-H-000230	ABCC4	1.44789	1.47708	0.548352	1.34013	1.44889	0.47866	TGCAACTGGTCACATGTG	CCACCAGTTAAATGCCGTCTA	AAAGACGCACCGGCCACTAGTTAAATGCCGTTTAGTTAATATTCATAGCTAGACGGCATTTAACTGGTGGTTTTTTGGCAAGCAAAAGACGGCATACGAGATCACATGTGACCAGTTGCATTCGCCGTCTTT
CLL-H-000231	ABCC4	1.01573	1.11018	0.0866559	0.742296	0.757284	-0.415514	GTCAACTGGTCACATGCA	GCCTTCTTTAACAAGAGCAAT	AAAGACGCACCGGGCCTTCTTTAACAAGAGTAATGTTAATATTCATAGCATTGCTCTTGTTAAAGAAGGCTTTTTTGGCAAGCAAAAGACGGCATACGAGATTGCATGTGACCAGTTGACTTCGCCGTCTTT
CLL-H-000232	ABCC4	1.36519	1.15234	0.326832	1.33815	1.3232	0.412134	CACAACTGGTCACATGGT	GCACTCATTAAATCACAAGAA	AAAGACGCACCGGGCACTCATTAAATCACAAGAAGTTAATATTCATAGCTTCTTGTGATTTAATGAGTGCTTTTTTGGCAAGCAAAAGACGGCATACGAGATACCATGTGACCAGTTGTGTTCGCCGTCTTT
CLL-H-000233	ABCC4	1.08336	1.16076	0.165291	1.1878	1.12724	0.210543	ACACTGTGGTCACATGAC	GCTCCGGTATTATTCTTTGAT	AAAGACGCACCGGGCTCTGGTATTATTCTTTGATGTTAATATTCATAGCATCAAAGAATAATACCGGAGCTTTTTTGGCAAGCAAAAGACGGCATACGAGATGTCATGTGACCACAGTGTTTCGCCGTCTTT
CLL-H-000234	ABCC4	0.571136	0.584627	-0.791252	0.666274	0.635689	-0.619709	TGACTGTGGTCACATGTG	GCCTTACAAGAGGTACAACTT	AAAGACGCACCGGGCCTTACAAGAGGTATAACTTGTTAATATTCATAGCAAGTTGTACCTCTTGTAAGGCTTTTTTGGCAAGCAAAAGACGGCATACGAGATCACATGTGACCACAGTCATTCGCCGTCTTT
CLL-H-000235	ABCC5	1.46311	1.79733	0.697448	1.10375	1.09284	0.135247	ACACCACATGTGCAGTCA	CCCTTGGCATTCCTGGTTATT	AAAGACGCACCGGCCCTTGGTATTCTTGGTTATTGTTAATATTCATAGCAATAACCAGGAATGCCAAGGGTTTTTTGGCAAGCAAAAGACGGCATACGAGATTGACTGCACATGTGGTGTTTCGCCGTCTTT
CLL-H-000236	ABCC5	1.1584	1.28318	0.285932	0.952273	1.00578	-0.0311156	TGACCACATGTGCAGTAC	GCTTTGAAAGTAACACCGTTT	AAAGACGCACCGGGCTTTGAAAGTAACACTGTTTGTTAATATTCATAGCAAACGGTGTTACTTTCAAAGCTTTTTTGGCAAGCAAAAGACGGCATACGAGATGTACTGCACATGTGGTCATTCGCCGTCTTT
CLL-H-000237	ABCC5	1.21492	1.24727	0.299814	1.3826	1.29523	0.420296	GTACCACATGTGCAGTGT	CCGCCACTGTAAGATTCTGAT	AAAGACGCACCGGCCGCCATTGTAAGATTCTGGTGTTAATATTCATAGCATCAGAATCTTACAGTGGCGGTTTTTTGGCAAGCAAAAGACGGCATACGAGATACACTGCACATGTGGTACTTCGCCGTCTTT
CLL-H-000238	ABCC5	1.15342	1.04588	0.135321	0.964116	0.987147	-0.0356929	CAACCACATGTGCAGTTG	CCCAAGGGAAAGTACCATCAT	AAAGACGCACCGGCCCAAGGGAAAGTATCATTATGTTAATATTCATAGCATGATGGTACTTTCCCTTGGGTTTTTTGGCAAGCAAAAGACGGCATACGAGATCAACTGCACATGTGGTTGTTCGCCGTCTTT
CLL-H-000239	ABCC5	0.811002	0.922982	-0.208925	1.21123	1.26919	0.310191	ACTGCACATGTGCAGTAC	CCACATCTTCAATAGTGCTAT	AAAGACGCACCGGCCACATCTTCAATAGTGTTATGTTAATATTCATAGCATAGCACTATTGAAGATGTGGTTTTTTGGCAAGCAAAAGACGGCATACGAGATGTACTGCACATGTGCAGTTTCGCCGTCTTT
CLL-H-000240	ABCC6	1.34831	1.14113	0.310805	1.0015	0.961219	-0.0274526	TGACTGGTTGGTGTCAAC	GTGTAGAAGGGAATCTGTTAA	AAAGACGCACCGGGTGTAGAAGGGAATTTGTTAAGTTAATATTCATAGCTTAACAGATTCCCTTCTACACTTTTTTGGCAAGCAAAAGACGGCATACGAGATGTTGACACCAACCAGTCATTCGCCGTCTTT
CLL-H-000241	ABCC6	1.4269	1.29211	0.441302	1.041	0.967963	0.0054974	GTACTGGTTGGTGTCAGT	GCATGCGCAAACATACGCATA	AAAGACGCACCGGGCATGCGCAAATATACGTATAGTTAATATTCATAGCTATGCGTATGTTTGCGCATGCTTTTTTGGCAAGCAAAAGACGGCATACGAGATACTGACACCAACCAGTACTTCGCCGTCTTT
CLL-H-000242	ABCC6	1.19402	1.37622	0.358264	0.851791	0.84169	-0.240033	CAACTGGTTGGTGTCATG	GCGCAAACATACGCATACACT	AAAGACGCACCGGGCGCAAACATACGTATACATTGTTAATATTCATAGCAGTGTATGCGTATGTTTGCGCTTTTTTGGCAAGCAAAAGACGGCATACGAGATCATGACACCAACCAGTTGTTCGCCGTCTTT
CLL-H-000243	ABCC6	1.11317	1.03838	0.104499	1.34713	1.25526	0.378934	ACTGTGGTTGGTGTCAAC	CTCCCATGTTCCTGGACAGTT	AAAGACGCACCGGCTCCCATGTTTCTGGATAGTTGTTAATATTCATAGCAACTGTCCAGGAACATGGGAGTTTTTTGGCAAGCAAAAGACGGCATACGAGATGTTGACACCAACCACAGTTTCGCCGTCTTT
CLL-H-000244	ABCC6	1.14753	1.00707	0.104343	0.891636	0.914828	-0.146951	TGTGTGGTTGGTGTCATG	GTGGAACACGGTTCTCCCAAA	AAAGACGCACCGGGTGGAACATGGTTCTCCTAAAGTTAATATTCATAGCTTTGGGAGAACCGTGTTCCACTTTTTTGGCAAGCAAAAGACGGCATACGAGATCATGACACCAACCACACATTCGCCGTCTTT
CLL-H-000245	ABCC8	0.876022	0.991514	-0.101628	1.12911	1.09418	0.152518	ACCACATGTGTGCAGTCA	GCACATCATCATTGATGGCAT	AAAGACGCACCGGGCACATCATCATTGATGGTATGTTAATATTCATAGCATGCCATCAATGATGATGTGCTTTTTTGGCAAGCAAAAGACGGCATACGAGATTGACTGCACACATGTGGTTTCGCCGTCTTT
CLL-H-000246	ABCC8	0.455219	0.593293	-0.944275	0.953867	0.997126	-0.0361462	TGCACATGTGTGCAGTAC	CAACGGTACAAGATGGTCATT	AAAGACGCACCGGCAACGGTACAAGATGGTTATTGTTAATATTCATAGCAATGACCATCTTGTACCGTTGTTTTTTGGCAAGCAAAAGACGGCATACGAGATGTACTGCACACATGTGCATTCGCCGTCTTT
CLL-H-000247	ABCC8	1.31316	1.21549	0.33729	0.909164	0.950551	-0.105275	GTCACATGTGTGCAGTGT	CGTGGTCTACTATCACAACAT	AAAGACGCACCGGCGTGGTCTACTATCATAACATGTTAATATTCATAGCATGTTGTGATAGTAGACCACGTTTTTTGGCAAGCAAAAGACGGCATACGAGATACACTGCACACATGTGACTTCGCCGTCTTT
CLL-H-000248	ABCC8	0.634241	0.744837	-0.54095	0.802997	0.868599	-0.259886	CACACATGTGTGCAGTTG	CGTGTGCTACTTCATCCAGAA	AAAGACGCACCGGCGTGTGCTATTTCATCTAGAAGTTAATATTCATAGCTTCTGGATGAAGTAGCACACGTTTTTTGGCAAGCAAAAGACGGCATACGAGATCAACTGCACACATGTGTGTTCGCCGTCTTT
CLL-H-000249	ABCC8	1.0356	0.905293	-0.0465383	1.07122	0.999839	0.0495128	ACACACGTTGTGCAGTTG	GTGCCATCCTTGAGTTCGATA	AAAGACGCACCGGGTGCCATCTTTGAGTTTGATAGTTAATATTCATAGCTATCGAACTCAAGGATGGCACTTTTTTGGCAAGCAAAAGACGGCATACGAGATCAACTGCACAACGTGTGTTTCGCCGTCTTT
CLL-H-000250	ABCD1	1.16207	1.01894	0.121883	1.19046	1.16748	0.237457	ACACCACAACTGCAGTGT	CCTAATTTATTGGATTCCCTA	AAAGACGCACCGGCCTAATTTATTGGATTCCCTAGTTAATATTCATAGCTAGGGAATCCAATAAATTAGGTTTTTTGGCAAGCAAAAGACGGCATACGAGATACACTGCAGTTGTGGTGTTTCGCCGTCTTT
CLL-H-000251	ABCD1	0.630582	0.658506	-0.633988	0.800097	0.762272	-0.356688	TGACCACAACTGCAGTCA	GCACGAGATGTTCCAGGTATT	AAAGACGCACCGGGCACGAGGTGTTCTAGGTATTGTTAATATTCATAGCAATACCTGGAACATCTCGTGCTTTTTTGGCAAGCAAAAGACGGCATACGAGATTGACTGCAGTTGTGGTCATTCGCCGTCTTT
CLL-H-000252	ABCD1	1.12372	1.32448	0.286852	1.03937	0.96683	0.00351933	GTACCACAACTGCAGTTG	CGCACAGAAGCCTTCACTATT	AAAGACGCACCGGCGCACAGAAGTGTTCATTATTGTTAATATTCATAGCAATAGTGAAGGCTTCTGTGCGTTTTTTGGCAAGCAAAAGACGGCATACGAGATCAACTGCAGTTGTGGTACTTCGCCGTCTTT
CLL-H-000253	ABCD1	0.754936	0.934875	-0.251364	0.884835	1.07851	-0.0337397	CAACCACAACTGCAGTAC	CGCACCTTCCTGTCGGTGTAT	AAAGACGCACCGGCGCACTTTCCTGTTGGTGTATGTTAATATTCATAGCATACACCGACAGGAAGGTGCGTTTTTTGGCAAGCAAAAGACGGCATACGAGATGTACTGCAGTTGTGGTTGTTCGCCGTCTTT
CLL-H-000254	ABCD1	1.11736	1.16453	0.189926	0.908903	0.925915	-0.124426	ACTGCACAACTGCAGTCA	GTATGTTATGCTGGAGCAGTT	AAAGACGCACCGGGTATGTTATGCTGGAGTAGTTGTTAATATTCATAGCAACTGCTCCAGCATAACATACTTTTTTGGCAAGCAAAAGACGGCATACGAGATTGACTGCAGTTGTGCAGTTTCGCCGTCTTT
CLL-H-000255	ABCD1	0.536885	0.529107	-0.907842	0.697797	0.742499	-0.47433	TGTGCAGTGTTGTGCATG	CCAAGCTCGGATCACATGAAG	AAAGACGCACCGGCCAAGCTTGGATCATATGAAGGTTAATATTCATAGCCTTCATGTGATCCGAGCTTGGTTTTTTGGCAAGCAAAAGACGGCATACGAGATCATGCACAACACTGCACATTCGCCGTCTTT
CLL-H-000256	ABCD2	0.598273	0.58248	-0.760422	0.74742	0.812669	-0.359635	TGGTCACAACTGCAGTTG	CCAATCTCTTACGGAGGATAT	AAAGACGCACCGGCCAATCTCTTATGGAGGATATGTTAATATTCATAGCATATCCTCCGTAAGAGATTGGTTTTTTGGCAAGCAAAAGACGGCATACGAGATCAACTGCAGTTGTGACCATTCGCCGTCTTT
CLL-H-000257	ABCD2	1.01437	1.0026	0.0121652	1.36203	1.36927	0.449581	GTGTCACAACTGCAGTCA	CGTTTGACATTGAGTGAAGAA	AAAGACGCACCGGCGTTTGATATTGAGTGAAGAAGTTAATATTCATAGCTTCTTCACTCAATGTCAAACGTTTTTTGGCAAGCAAAAGACGGCATACGAGATTGACTGCAGTTGTGACACTTCGCCGTCTTT
CLL-H-000258	ABCD2	1.10172	1.29887	0.258508	0.782882	0.799599	-0.337893	CAGTCACAACTGCAGTGT	GCAGATCAGATGAACCTCATT	AAAGACGCACCGGGCAGATCAGATGAACCTTATTGTTAATATTCATAGCAATGAGGTTCATCTGATCTGCTTTTTTGGCAAGCAAAAGACGGCATACGAGATACACTGCAGTTGTGACTGTTCGCCGTCTTT
CLL-H-000259	ABCD2	0.790326	0.945476	-0.210184	1.70377	1.68217	0.759527	ACCACACAACTGCAGTTG	CGGACTTTCATCATCAAATTA	AAAGACGCACCGGCGGACTTTCATCATCAAATTAGTTAATATTCATAGCTAATTTGATGATGAAAGTCCGTTTTTTGGCAAGCAAAAGACGGCATACGAGATCAACTGCAGTTGTGTGGTTTCGCCGTCTTT
CLL-H-000260	ABCD2	0.76164	0.7894	-0.366996	0.743836	0.788201	-0.385154	TGCACACAACTGCAGTGT	CCCTGATTCAGTGGATGATAT	AAAGACGCACCGGCCCTGATTTAGTGGATGATATGTTAATATTCATAGCATATCATCCACTGAATCAGGGTTTTTTGGCAAGCAAAAGACGGCATACGAGATACACTGCAGTTGTGTGCATTCGCCGTCTTT
CLL-H-000261	ABCD2	0.325047	0.304929	-1.66737	0.523131	0.499652	-0.967879	GTCAACTGGTGTTGCACA	GTGGCCAACTAAACCTGTACA	AAAGACGCACCGGGTGGCCAACTAAATCTGTATAGTTAATATTCATAGCTGTACAGGTTTAGTTGGCCACTTTTTTGGCAAGCAAAAGACGGCATACGAGATTGTGCAACACCAGTTGACTTCGCCGTCTTT
CLL-H-000262	ABCD3	1.17808	1.25773	0.283633	1.27282	1.3655	0.398728	CATGCATGTGTGCAGTCA	CCATTACAGAACAATGAGAAA	AAAGACGCACCGGCCATTACAGAACAATGAGAAAGTTAATATTCATAGCTTTCTCATTGTTCTGTAATGGTTTTTTGGCAAGCAAAAGACGGCATACGAGATTGACTGCACACATGCATGTTCGCCGTCTTT
CLL-H-000263	ABCD3	1.16554	1.3207	0.311151	1.10754	1.12475	0.158485	ACGTCATGTGTGCAGTGT	GCTGCGGAAAGAGTTCACTTT	AAAGACGCACCGGGCTGTGGAAAGAGTTTACTTTGTTAATATTCATAGCAAAGTGAACTCTTTCCGCAGCTTTTTTGGCAAGCAAAAGACGGCATACGAGATACACTGCACACATGACGTTTCGCCGTCTTT
CLL-H-000264	ABCD3	0.890793	0.994375	-0.0874878	0.934079	0.954617	-0.0826953	TGGTCATGTGTGCAGTCA	GCCAAATACCTTGCCACTGTT	AAAGACGCACCGGGCCAAATACTTTGCCATTGTTGTTAATATTCATAGCAACAGTGGCAAGGTATTTGGCTTTTTTGGCAAGCAAAAGACGGCATACGAGATTGACTGCACACATGACCATTCGCCGTCTTT
CLL-H-000265	ABCD3	0.620268	0.73424	-0.567357	0.736522	0.686423	-0.492015	GTGTCATGTGTGCAGTTG	CGACATCTCAAGAGTACACAT	AAAGACGCACCGGCGACATCTCAAGAGTATACATGTTAATATTCATAGCATGTGTACTCTTGAGATGTCGTTTTTTGGCAAGCAAAAGACGGCATACGAGATCAACTGCACACATGACACTTCGCCGTCTTT
CLL-H-000266	ABCD3	1.46969	1.7231	0.670259	0.928843	0.945592	-0.0936017	CAGTCATGTGTGCAGTAC	CTTGGTACTTATTGCTGTTAT	AAAGACGCACCGGCTTGGTACTTATTGCTGTTATGTTAATATTCATAGCATAACAGCAATAAGTACCAAGTTTTTTGGCAAGCAAAAGACGGCATACGAGATGTACTGCACACATGACTGTTCGCCGTCTTT
CLL-H-000267	ABCD3	0.671643	1.04658	-0.254275	1.75067	1.87278	0.856545	CAACCATGCATGTGCAGT	CCTGGGATGTAAACCATTCGA	AAAGACGCACCGGCCTGGGATGTAAATCATTTGAGTTAATATTCATAGCTCGAATGGTTTACATCCCAGGTTTTTTGGCAAGCAAAAGACGGCATACGAGATACTGCACATGCATGGTTGTTCGCCGTCTTT
CLL-H-000268	ABCG1	1.40088	1.17562	0.359876	1.29186	1.27784	0.361581	CATGGTCAGTGTACCAGT	GCTGAAGAATGATTCAGGGTA	AAAGACGCACCGGGCTGAAGAATGATTTAGGGTAGTTAATATTCATAGCTACCCTGAATCATTCTTCAGCTTTTTTGGCAAGCAAAAGACGGCATACGAGATACTGGTACACTGACCATGTTCGCCGTCTTT
CLL-H-000269	ABCG1	0.631927	0.925658	-0.386809	0.817001	0.741823	-0.361222	ACGTGTCAGTGTACCATG	GTCTGCAATCTTGTGCCATAT	AAAGACGCACCGGGTCTGCAATCTTGTGCTATATGTTAATATTCATAGCATATGGCACAAGATTGCAGACTTTTTTGGCAAGCAAAAGACGGCATACGAGATCATGGTACACTGACACGTTTCGCCGTCTTT
CLL-H-000270	ABCG1	1.23042	1.38902	0.386606	1.19708	1.20299	0.263075	TGGTGTCAGTGTACCAGT	CCTACAGTGGATGTCCTACAT	AAAGACGCACCGGCCTATAGTGGATGTCCTATATGTTAATATTCATAGCATGTAGGACATCCACTGTAGGTTTTTTGGCAAGCAAAAGACGGCATACGAGATACTGGTACACTGACACCATTCGCCGTCTTT
CLL-H-000271	ABCG1	1.08994	0.986722	0.0524796	0.804957	0.791162	-0.325486	GTGTGTCAGTGTACCAAC	GACTTCATCGTACTCGGGATT	AAAGACGCACCGGGACTTCATTGTACTTGGGATTGTTAATATTCATAGCAATCCCGAGTACGATGAAGTCTTTTTTGGCAAGCAAAAGACGGCATACGAGATGTTGGTACACTGACACACTTCGCCGTCTTT
CLL-H-000272	ABCG1	0.883447	0.853613	-0.203565	1.01989	1.06956	0.0627135	CAGTGTCAGTGTACCACA	CTTGTGCCATATTTGAGGGAT	AAAGACGCACCGGCTTGTGCTATATTTGAGGGATGTTAATATTCATAGCATCCCTCAAATATGGCACAAGTTTTTTGGCAAGCAAAAGACGGCATACGAGATTGTGGTACACTGACACTGTTCGCCGTCTTT
CLL-H-000273	ABCG2	1.22549	1.3666	0.371973	1.02047	1.08172	0.0712837	CAACGTTGTGTGCAGTCA	GCCTCGATATTCCATCTTCAA	AAAGACGCACCGGGCCTCGATATTCCATCTTTAAGTTAATATTCATAGCTTGAAGATGGAATATCGAGGCTTTTTTGGCAAGCAAAAGACGGCATACGAGATTGACTGCACACAACGTTGTTCGCCGTCTTT
CLL-H-000274	ABCG2	0.814725	0.739186	-0.365802	1.3788	1.31544	0.429475	ACTGGTTGTGTGCAGTGT	GCAACAACTATGACGAATCAT	AAAGACGCACCGGGCAACAACTATGACGAATTATGTTAATATTCATAGCATGATTCGTCATAGTTGTTGCTTTTTTGGCAAGCAAAAGACGGCATACGAGATACACTGCACACAACCAGTTTCGCCGTCTTT
CLL-H-000275	ABCG2	1.22167	1.28182	0.323522	1.08774	1.06931	0.109006	TGTGGTTGTGTGCAGTCA	CCTTCTTCGTTATGATGTTTA	AAAGACGCACCGGCCTTCTTCGTTATGATGTTTAGTTAATATTCATAGCTAAACATCATAACGAAGAAGGTTTTTTGGCAAGCAAAAGACGGCATACGAGATTGACTGCACACAACCACATTCGCCGTCTTT
CLL-H-000276	ABCG2	1.20415	1.09214	0.19759	1.10311	1.09243	0.134561	GTTGGTTGTGTGCAGTTG	GCTGTGGCATTAAACAGAGAA	AAAGACGCACCGGGCTGTGGCATTAAATAGAGAAGTTAATATTCATAGCTTCTCTGTTTAATGCCACAGCTTTTTTGGCAAGCAAAAGACGGCATACGAGATCAACTGCACACAACCAACTTCGCCGTCTTT
CLL-H-000277	ABCG2	0.909323	0.775736	-0.251748	0.931736	0.930832	-0.102707	CATGGTTGTGTGCAGTAC	CCTGCCAATTTCAAATGTAAT	AAAGACGCACCGGCCTGCCAATTTCAAATGTAATGTTAATATTCATAGCATTACATTTGAAATTGGCAGGTTTTTTGGCAAGCAAAAGACGGCATACGAGATGTACTGCACACAACCATGTTCGCCGTCTTT
CLL-H-000278	ABCG5	1.273	1.33133	0.380548	0.953037	0.944467	-0.0759117	GTCATGACTGTGCAGTTG	GCCAGCGGAAATGCTTGATTT	AAAGACGCACCGGGCCAGTGGAAATGTTTGATTTGTTAATATTCATAGCAAATCAAGCATTTCCGCTGGCTTTTTTGGCAAGCAAAAGACGGCATACGAGATCAACTGCACAGTCATGACTTCGCCGTCTTT
CLL-H-000279	ABCG5	1.29051	1.58922	0.518134	0.858623	0.973747	-0.129142	CACATGACTGTGCAGTAC	GCCTACAAGAAATCAGCAATT	AAAGACGCACCGGGCCTACAAGAAATCAGTAATTGTTAATATTCATAGCAATTGCTGATTTCTTGTAGGCTTTTTTGGCAAGCAAAAGACGGCATACGAGATGTACTGCACAGTCATGTGTTCGCCGTCTTT
CLL-H-000280	ABCG5	0.991414	1.02286	0.0100868	1.0972	1.09081	0.129611	ACACGTACTGTGCAGTGT	CCCAGGTGCAACATCTAGATT	AAAGACGCACCGGCCCAGGTGTAACATTTAGATTGTTAATATTCATAGCAATCTAGATGTTGCACCTGGGTTTTTTGGCAAGCAAAAGACGGCATACGAGATACACTGCACAGTACGTGTTTCGCCGTCTTT
CLL-H-000281	ABCG5	0.827753	0.747572	-0.346221	0.851284	0.87682	-0.210968	TGACGTACTGTGCAGTCA	CGAATTGTGGTTCTCACCATT	AAAGACGCACCGGCGAATTGTGGTTCTCATCATTGTTAATATTCATAGCAATGGTGAGAACCACAATTCGTTTTTTGGCAAGCAAAAGACGGCATACGAGATTGACTGCACAGTACGTCATTCGCCGTCTTT
CLL-H-000282	ABCG5	1.16567	1.13073	0.199206	0.924874	0.906492	-0.127153	GTACGTACTGTGCAGTTG	GCAATGTGCTAAAGGGTGCTA	AAAGACGCACCGGGCAATGTGTTAAAGGGTGTTAGTTAATATTCATAGCTAGCACCCTTTAGCACATTGCTTTTTTGGCAAGCAAAAGACGGCATACGAGATCAACTGCACAGTACGTACTTCGCCGTCTTT
CLL-H-000283	ABCG5	0.888871	1.03551	-0.0598071	1.72244	1.75041	0.796076	CAACGTACACGTTGCACA	CAGGCCTTGAATGCAATGGAA	AAAGACGCACCGGCAGGCTTTGAATGTAATGGAAGTTAATATTCATAGCTTCCATTGCATTCAAGGCCTGTTTTTTGGCAAGCAAAAGACGGCATACGAGATTGTGCAACGTGTACGTTGTTCGCCGTCTTT
CLL-H-000284	ABCG8	0.881599	0.990687	-0.0976522	0.877711	0.824129	-0.23362	CATGGTACTGTGCAGTTG	CGTGACTTAGATGACTTTCTA	AAAGACGCACCGGCGTGATTTAGATGACTTTCTAGTTAATATTCATAGCTAGAAAGTCATCTAAGTCACGTTTTTTGGCAAGCAAAAGACGGCATACGAGATCAACTGCACAGTACCATGTTCGCCGTCTTT
CLL-H-000285	ABCG8	1.30023	1.08754	0.249919	0.739147	0.765693	-0.410614	ACGTGTACTGTGCAGTAC	GATAGATTGTTCTCCTCTGAA	AAAGACGCACCGGGATAGATTGTTCTCCTTTGAAGTTAATATTCATAGCTTCAGAGGAGAACAATCTATCTTTTTTGGCAAGCAAAAGACGGCATACGAGATGTACTGCACAGTACACGTTTCGCCGTCTTT
CLL-H-000286	ABCG8	1.05919	1.10825	0.115627	1.256	1.20109	0.296592	TGGTGTACTGTGCAGTTG	GATGTCAATGACCATCGGCTT	AAAGACGCACCGGGATGTCAATGACTATCGGTTTGTTAATATTCATAGCAAGCCGATGGTCATTGACATCTTTTTTGGCAAGCAAAAGACGGCATACGAGATCAACTGCACAGTACACCATTCGCCGTCTTT
CLL-H-000287	ABCG8	0.650576	0.644657	-0.626803	0.85598	0.817657	-0.257392	GTGTGTACTGTGCAGTCA	GTTCAGCAGAAGAACTTATAA	AAAGACGCACCGGGTTCAGCAGAAGAACTTATAAGTTAATATTCATAGCTTATAAGTTCTTCTGCTGAACTTTTTTGGCAAGCAAAAGACGGCATACGAGATTGACTGCACAGTACACACTTCGCCGTCTTT
CLL-H-000288	ABCG8	1.42188	1.55583	0.572744	0.934954	1.02437	-0.0311506	ACGTCAGTCAACTGCACA	CTCATCCCTTTCAACGTCATT	AAAGACGCACCGGCTCATCCCTTTCAACGTTATTGTTAATATTCATAGCAATGACGTTGAAAGGGATGAGTTTTTTGGCAAGCAAAAGACGGCATACGAGATTGTGCAGTTGACTGACGTTTCGCCGTCTTT
CLL-H-000289	ABI2	1.35016	1.4799	0.499317	1.33683	1.39436	0.449209	TGCATGTGTGTGACCAGT	CCAGTAAAGTAGAATGAAGGA	AAAGACGCACCGGCCAGTAAAGTAGGATGAGGGAGTTAATATTCATAGCTCCTTCATTCTACTTTACTGGTTTTTTGGCAAGCAAAAGACGGCATACGAGATACTGGTCACACACATGCATTCGCCGTCTTT
CLL-H-000290	ABI2	0.612185	0.737118	-0.573996	0.901659	0.858306	-0.184891	GTCATGTGTGTGACCAAC	GCTGTGGTTGAGTATAGTGAT	AAAGACGCACCGGGCTGTGGTTGAGTGTAGTGGTGTTAATATTCATAGCATCACTATACTCAACCACAGCTTTTTTGGCAAGCAAAAGACGGCATACGAGATGTTGGTCACACACATGACTTCGCCGTCTTT
CLL-H-000291	ABI2	0.910612	0.742997	-0.281832	0.78226	0.743895	-0.390554	TGTGCAGTACCAACCATG	GTGGTGGCTTATGCCTGTAAT	AAAGACGCACCGGGTGGTGGTTTATGCTTGTAATGTTAATATTCATAGCATTACAGGCATAAGCCACCACTTTTTTGGCAAGCAAAAGACGGCATACGAGATCATGGTTGGTACTGCACATTCGCCGTCTTT
CLL-H-000292	ABI2	0.883149	0.859205	-0.199098	0.912179	1.0424	-0.0363534	CATGCAACTGACTGCAGT	ACCTAGCCCAACCCGTAATAT	AAAGACGCACCGGACCTAGCTCAACCTGTAATATGTTAATATTCATAGCATATTACGGGTTGGGCTAGGTTTTTTTGGCAAGCAAAAGACGGCATACGAGATACTGCAGTCAGTTGCATGTTCGCCGTCTTT
CLL-H-000293	ABI2	1.20851	1.14128	0.231941	1.09031	1.03649	0.0882248	ACGTCAACTGACTGCATG	CTTCAAGGACACATAAGATTA	AAAGACGCACCGGCTTCAAGGACACATAAGATTAGTTAATATTCATAGCTAATCTTATGTGTCCTTGAAGTTTTTTGGCAAGCAAAAGACGGCATACGAGATCATGCAGTCAGTTGACGTTTCGCCGTCTTT
CLL-H-000294	ABL1	0.537069	0.472091	-0.989843	0.680144	0.775624	-0.461329	CACATGACACGTCATGGT	CCAGCTCTACTACCTACGTTT	AAAGACGCACCGGCCAGCTCTATTACCTATGTTTGTTAATATTCATAGCAAACGTAGGTAGTAGAGCTGGTTTTTTGGCAAGCAAAAGACGGCATACGAGATACCATGACGTGTCATGTGTTCGCCGTCTTT
CLL-H-000295	ABL1	0.906751	1.03715	-0.044299	1.30327	1.35984	0.412785	ACACGTACACGTCATGAC	GAAAGAGATCAAACACCCTAA	AAAGACGCACCGGGAAAGAGATCAAACACTCTAAGTTAATATTCATAGCTTAGGGTGTTTGATCTCTTTCTTTTTTGGCAAGCAAAAGACGGCATACGAGATGTCATGACGTGTACGTGTTTCGCCGTCTTT
CLL-H-000296	ABL1	1.07387	0.977348	0.034879	1.2935	1.35076	0.402526	TGACGTACACGTCATGTG	CCCGTTCTATATCATCACTGA	AAAGACGCACCGGCCCGTTCTATATCATCATTGAGTTAATATTCATAGCTCAGTGATGATATAGAACGGGTTTTTTGGCAAGCAAAAGACGGCATACGAGATCACATGACGTGTACGTCATTCGCCGTCTTT
CLL-H-000297	ABL1	1.18164	1.02791	0.140249	1.11062	1.04769	0.109286	GTACGTACACGTCATGCA	CCTTCATCCCTCTCATATCAA	AAAGACGCACCGGCCTTCATCCCTCTCATATTAAGTTAATATTCATAGCTTGATATGAGAGGGATGAAGGTTTTTTGGCAAGCAAAAGACGGCATACGAGATTGCATGACGTGTACGTACTTCGCCGTCTTT
CLL-H-000298	ABL1	1.48994	1.63498	0.642265	1.28006	1.3191	0.377884	GTTGACGTTGCATGGTTG	GCCGAGTTGGTTCATCATCAT	AAAGACGCACCGGGCCGAGTTGGTTTATCATTATGTTAATATTCATAGCATGATGATGAACCAACTCGGCTTTTTTGGCAAGCAAAAGACGGCATACGAGATCAACCATGCAACGTCAACTTCGCCGTCTTT
CLL-H-000299	ABL2	1.02609	0.879427	-0.0741047	1.18187	1.24272	0.277287	TGCATGCAACGTCATGCA	CCAGGCACTAAATGAGGCTAT	AAAGACGCACCGGCCAGGCATTAAATGAGGTTATGTTAATATTCATAGCATAGCCTCATTTAGTGCCTGGTTTTTTGGCAAGCAAAAGACGGCATACGAGATTGCATGACGTTGCATGCATTCGCCGTCTTT
CLL-H-000300	ABL2	0.994626	1.08529	0.0551541	1.2088	1.27318	0.311008	GTCATGCAACGTCATGTG	CCTCGTCATCTGTTGTTCCAT	AAAGACGCACCGGCCTCGTCATTTGTTGTTCTATGTTAATATTCATAGCATGGAACAACAGATGACGAGGTTTTTTGGCAAGCAAAAGACGGCATACGAGATCACATGACGTTGCATGACTTCGCCGTCTTT
CLL-H-000301	ABL2	1.14174	1.32905	0.300814	1.09969	1.23582	0.221282	CACATGCAACGTCATGAC	GCGAACAGATATTACCATGAA	AAAGACGCACCGGGCGAACAGATATTACTATGAAGTTAATATTCATAGCTTCATGGTAATATCTGTTCGCTTTTTTGGCAAGCAAAAGACGGCATACGAGATGTCATGACGTTGCATGTGTTCGCCGTCTTT
CLL-H-000302	ABL2	0.823217	0.783277	-0.31653	0.808669	0.829195	-0.288298	ACACGTCAACGTCATGGT	CGGTCAGTATGGAGAGGTTTA	AAAGACGCACCGGCGGTTAGTATGGAGAGGTTTGGTTAATATTCATAGCTAAACCTCTCCATACTGACCGTTTTTTGGCAAGCAAAAGACGGCATACGAGATACCATGACGTTGACGTGTTTCGCCGTCTTT
CLL-H-000303	ABL2	0.944829	1.05026	-0.00556321	1.2586	1.35466	0.384875	TGACGTCAACGTCATGCA	CCCTCAAACTCGCAACAAATT	AAAGACGCACCGGCCCTCAAACTCGCAATAAATTGTTAATATTCATAGCAATTTGTTGCGAGTTTGAGGGTTTTTTGGCAAGCAAAAGACGGCATACGAGATTGCATGACGTTGACGTCATTCGCCGTCTTT
CLL-H-000304	ABLIM1	0.843718	0.940763	-0.166632	0.791791	0.873853	-0.265673	TGTGCATGCATGCAGTCA	GCCACTTTATTATCATGCTTT	AAAGACGCACCGGGCCACTTTATTATCATGCTTTGTTAATATTCATAGCAAAGCATGATAATAAAGTGGCTTTTTTGGCAAGCAAAAGACGGCATACGAGATTGACTGCATGCATGCACATTCGCCGTCTTT
CLL-H-000305	ABLIM1	0.995249	0.79694	-0.167164	1.61308	1.65039	0.706309	GTTGCATGCATGCAGTTG	CCTCGGAAAGTATTTATTCTA	AAAGACGCACCGGCCTCGGAAAGTATTTATTCTAGTTAATATTCATAGCTAGAATAAATACTTTCCGAGGTTTTTTGGCAAGCAAAAGACGGCATACGAGATCAACTGCATGCATGCAACTTCGCCGTCTTT
CLL-H-000306	ABLIM1	1.17512	1.39892	0.358561	1.05519	1.16391	0.148245	CATGCATGCATGCAGTAC	CCCTGAAGTGTTTCGGGAAAT	AAAGACGCACCGGCCCTGAGGTGTTTCGGGAGATGTTAATATTCATAGCATTTCCCGAAACACTTCAGGGTTTTTTGGCAAGCAAAAGACGGCATACGAGATGTACTGCATGCATGCATGTTCGCCGTCTTT
CLL-H-000307	ABLIM1	0.67389	0.723836	-0.51784	0.905541	0.875435	-0.167538	ACGTCATGCATGCAGTCA	CCTGTCATTCACTGCCATAAA	AAAGACGCACCGGCCTGTCATTCACTGCTATAAAGTTAATATTCATAGCTTTATGGCAGTGAATGACAGGTTTTTTGGCAAGCAAAAGACGGCATACGAGATTGACTGCATGCATGACGTTTCGCCGTCTTT
CLL-H-000308	ABLIM1	1.32277	1.23122	0.351827	1.20528	1.20427	0.268767	TGGTCATGCATGCAGTAC	GCCCAACATGTTGGAACCAAA	AAAGACGCACCGGGCCCAATATGTTGGAACTAAAGTTAATATTCATAGCTTTGGTTCCAACATGTTGGGCTTTTTTGGCAAGCAAAAGACGGCATACGAGATGTACTGCATGCATGACCATTCGCCGTCTTT
CLL-H-000309	ABLIM2	0.97222	0.843171	-0.143374	1.08555	1.04432	0.0904898	ACGTTGCACATGACCAAC	CGTGTGATTTATGCCAAGCTT	AAAGACGCACCGGCGTGTGATTTATGCCAAGTTTGTTAATATTCATAGCAAGCTTGGCATAAATCACACGTTTTTTGGCAAGCAAAAGACGGCATACGAGATGTTGGTCATGTGCAACGTTTCGCCGTCTTT
CLL-H-000310	ABLIM2	0.827897	0.725068	-0.368144	0.849847	0.841175	-0.242123	TGGTTGCACATGACCATG	GAAGGCGAAGAGATGTATCTT	AAAGACGCACCGGGAAGGTGAAGAGATGTATCTTGTTAATATTCATAGCAAGATACATCTCTTCGCCTTCTTTTTTGGCAAGCAAAAGACGGCATACGAGATCATGGTCATGTGCAACCATTCGCCGTCTTT
CLL-H-000311	ABLIM2	0.539318	0.541777	-0.88751	0.737966	0.731893	-0.444334	GTGTTGCACATGACCACA	CCTAATATGCTTCCTGCCATT	AAAGACGCACCGGCCTAATATGCTTCCTGTCATTGTTAATATTCATAGCAATGGCAGGAAGCATATTAGGTTTTTTGGCAAGCAAAAGACGGCATACGAGATTGTGGTCATGTGCAACACTTCGCCGTCTTT
CLL-H-000312	ABLIM2	0.852644	0.898312	-0.192348	0.846769	0.862522	-0.226664	CAGTTGCACATGACCAGT	CCTCTAAAGAACGCTTTGTAA	AAAGACGCACCGGCCTCTAAAGAATGCTTTGTAAGTTAATATTCATAGCTTACAAAGCGTTCTTTAGAGGTTTTTTGGCAAGCAAAAGACGGCATACGAGATACTGGTCATGTGCAACTGTTCGCCGTCTTT
CLL-H-000313	ABLIM2	0.920064	0.804037	-0.21743	0.933173	0.942302	-0.0927611	ACTGACTGCAGTGTCAAC	GTGAGCTGTGAGGCTTGTTGA	AAAGACGCACCGGGTGAGTTGTGAGGTTTGTTGAGTTAATATTCATAGCTCAACAAGCCTCACAGCTCACTTTTTTGGCAAGCAAAAGACGGCATACGAGATGTTGACACTGCAGTCAGTTTCGCCGTCTTT
CLL-H-000314	ABLIM3	0.986181	1.3169	0.188534	1.54505	1.64859	0.674445	TGTGACCAACTGACGTGT	GCCCACGTCATCGAGATATTT	AAAGACGCACCGGGCCCATGTCATTGAGATATTTGTTAATATTCATAGCAAATATCTCGATGACGTGGGCTTTTTTGGCAAGCAAAAGACGGCATACGAGATACACGTCAGTTGGTCACATTCGCCGTCTTT
CLL-H-000315	ABLIM3	1.25505	1.03968	0.191942	1.09743	1.10556	0.139455	GTTGACCAACTGACGTAC	CGGCTGATTCTGAAGGAAGAA	AAAGACGCACCGGCGGCTGATTCTGAGGGAAGGAGTTAATATTCATAGCTTCTTCCTTCAGAATCAGCCGTTTTTTGGCAAGCAAAAGACGGCATACGAGATGTACGTCAGTTGGTCAACTTCGCCGTCTTT
CLL-H-000316	ABLIM3	1.32159	1.1081	0.275183	1.01915	1.03549	0.0388399	CATGACCAACTGACGTCA	CCGGGCAGAGAAGAAGTTAAA	AAAGACGCACCGGCCGGGTAGAGAAGAAGTTAAGGTTAATATTCATAGCTTTAACTTCTTCTCTGCCCGGTTTTTTGGCAAGCAAAAGACGGCATACGAGATTGACGTCAGTTGGTCATGTTCGCCGTCTTT
CLL-H-000317	ABLIM3	1.26556	1.18703	0.293566	0.629979	0.606342	-0.69421	ACGTACCAACTGACGTGT	GCTGGGAACATTATCTCCCTA	AAAGACGCACCGGGCTGGGAATATTATCTCCTTAGTTAATATTCATAGCTAGGGAGATAATGTTCCCAGCTTTTTTGGCAAGCAAAAGACGGCATACGAGATACACGTCAGTTGGTACGTTTCGCCGTCTTT
CLL-H-000318	ABLIM3	1.3545	1.30304	0.409823	1.32549	1.29241	0.388296	TGGTACCAACTGACGTCA	CCATCAAGATTCGTGGACCAA	AAAGACGCACCGGCCATCAAGATTTGTGGACTAAGTTAATATTCATAGCTTGGTCCACGAATCTTGATGGTTTTTTGGCAAGCAAAAGACGGCATACGAGATTGACGTCAGTTGGTACCATTCGCCGTCTTT
CLL-H-000319	ABO	1.06616	1.12698	0.132441	1.15131	1.15335	0.204554	TGCACACAGTTGTGGTCA	GCCATCAAGAAATACGTGGCT	AAAGACGCACCGGGCCATTAAGAAATACGTGGTTGTTAATATTCATAGCAGCCACGTATTTCTTGATGGCTTTTTTGGCAAGCAAAAGACGGCATACGAGATTGACCACAACTGTGTGCATTCGCCGTCTTT
CLL-H-000320	ABO	0.964481	0.932431	-0.0765529	0.911365	0.883742	-0.156101	GTCACACAGTTGTGGTTG	CCGTGTCCACTACTATGTCTT	AAAGACGCACCGGCCGTGTTCACTATTATGTCTTGTTAATATTCATAGCAAGACATAGTAGTGGACACGGTTTTTTGGCAAGCAAAAGACGGCATACGAGATCAACCACAACTGTGTGACTTCGCCGTCTTT
CLL-H-000321	ABO	1.62445	1.74757	0.752651	0.851522	0.862102	-0.222977	CACACACAGTTGTGGTAC	CACTTCGACCTATGATCCTTT	AAAGACGCACCGGCACTTCGACCTATGATTCTTTGTTAATATTCATAGCAAAGGATCATAGGTCGAAGTGTTTTTTGGCAAGCAAAAGACGGCATACGAGATGTACCACAACTGTGTGTGTTCGCCGTCTTT
CLL-H-000322	ABO	0.92932	0.909253	-0.1215	0.887701	0.838243	-0.213207	ACACACACCATGTGGTCA	CATGGAGATGATCAGTGACTT	AAAGACGCACCGGCATGGAGATGATCAGTGATTTGTTAATATTCATAGCAAGTCACTGATCATCTCCATGTTTTTTGGCAAGCAAAAGACGGCATACGAGATTGACCACATGGTGTGTGTTTCGCCGTCTTT
CLL-H-000323	ABO	1.22417	1.04562	0.178082	1.05471	1.00884	0.0447745	TGACACACCATGTGGTAC	CGAGCAGTTCAGGCTCCAGAA	AAAGACGCACCGGCGAGCAGTTTAGGCTCTAGAAGTTAATATTCATAGCTTCTGGAGCCTGAACTGCTCGTTTTTTGGCAAGCAAAAGACGGCATACGAGATGTACCACATGGTGTGTCATTCGCCGTCTTT
CLL-H-000324	ABP1	1.05667	1.11067	0.115479	0.88857	0.915858	-0.148624	CAACCAACCAACGTGTAC	GCGGACAACTTCAACTGTCTA	AAAGACGCACCGGGCGGACAACTTTAACTGTTTAGTTAATATTCATAGCTAGACAGTTGAAGTTGTCCGCTTTTTTGGCAAGCAAAAGACGGCATACGAGATGTACACGTTGGTTGGTTGTTCGCCGTCTTT
CLL-H-000325	ABP1	0.73828	0.687554	-0.489108	0.763989	0.847205	-0.313797	ACTGCAACCAACGTGTCA	CGCTATGTAGAAGGCTACTTT	AAAGACGCACCGGCGCTATGTAGAAGGTTACTTTGTTAATATTCATAGCAAAGTAGCCTTCTACATAGCGTTTTTTGGCAAGCAAAAGACGGCATACGAGATTGACACGTTGGTTGCAGTTTCGCCGTCTTT
CLL-H-000326	ABP1	1.30283	1.29029	0.374673	1.17846	1.15069	0.219701	TGTGCAACCAACGTGTAC	CCTAAGCAACCAAGAGCTGAA	AAAGACGCACCGGCCTAAGCAACTAAGAGTTGAAGTTAATATTCATAGCTTCAGCTCTTGGTTGCTTAGGTTTTTTGGCAAGCAAAAGACGGCATACGAGATGTACACGTTGGTTGCACATTCGCCGTCTTT
CLL-H-000327	ABP1	1.52424	1.32387	0.506422	0.893285	0.880218	-0.173438	GTTGCAACCAACGTGTGT	GTGGTCTTTGAGCAGTTTCTT	AAAGACGCACCGGGTGGTCTTTGAGTAGTTTCTTGTTAATATTCATAGCAAGAAACTGCTCAAAGACCACTTTTTTGGCAAGCAAAAGACGGCATACGAGATACACACGTTGGTTGCAACTTCGCCGTCTTT
CLL-H-000328	ABP1	1.04682	0.973345	0.0135167	1.30737	1.23201	0.343841	ACTGTGGTTGTGGTCACA	CAGCTTCCTCTGGTCCAAGAA	AAAGACGCACCGGCAGCTTCCTTTGGTCTAAGAAGTTAATATTCATAGCTTCTTGGACCAGAGGAAGCTGTTTTTTGGCAAGCAAAAGACGGCATACGAGATTGTGACCACAACCACAGTTTCGCCGTCTTT
CLL-H-000329	ACAA1	1.49163	1.33068	0.49453	1.30309	1.36303	0.414381	ACTGACACTGGTTGGTAC	CCACTGTCAATAGACAGTGTT	AAAGACGCACCGGCCACTGTCAATAGATAGTGTTGTTAATATTCATAGCAACACTGTCTATTGACAGTGGTTTTTTGGCAAGCAAAAGACGGCATACGAGATGTACCAACCAGTGTCAGTTTCGCCGTCTTT
CLL-H-000330	ACAA1	1.29977	1.36267	0.412345	1.15668	1.1502	0.20594	TGTGACACTGGTTGGTTG	GTGGACATCTTCGAGATCAAT	AAAGACGCACCGGGTGGACATCTTCGAGATTAATGTTAATATTCATAGCATTGATCTCGAAGATGTCCACTTTTTTGGCAAGCAAAAGACGGCATACGAGATCAACCAACCAGTGTCACATTCGCCGTCTTT
CLL-H-000331	ACAA1	1.23554	1.03625	0.178257	1.47168	1.3552	0.497983	GTTGACACTGGTTGGTCA	CGTCTTTGAATACCCTGGGAA	AAAGACGCACCGGCGTCTTTGAATACCTTGGGAGGTTAATATTCATAGCTTCCCAGGGTATTCAAAGACGTTTTTTGGCAAGCAAAAGACGGCATACGAGATTGACCAACCAGTGTCAACTTCGCCGTCTTT
CLL-H-000332	ACAA1	1.20674	0.987113	0.1262	1.48525	1.54842	0.600748	CATGACACTGGTTGGTGT	GTTTGGCATTTCACGGGAGAA	AAAGACGCACCGGGTTTGGTATTTCATGGGAGAAGTTAATATTCATAGCTTCTCCCGTGAAATGCCAAACTTTTTTGGCAAGCAAAAGACGGCATACGAGATACACCAACCAGTGTCATGTTCGCCGTCTTT
CLL-H-000333	ACAA1	0.99981	1.02736	0.019331	1.08473	0.998463	0.0575564	ACGTACACTGGTTGGTTG	GCCTTCAAGAAAGATGGTTCT	AAAGACGCACCGGGCCTTTAAGAAAGATGGTTCTGTTAATATTCATAGCAGAACCATCTTTCTTGAAGGCTTTTTTGGCAAGCAAAAGACGGCATACGAGATCAACCAACCAGTGTACGTTTCGCCGTCTTT
CLL-H-000334	ACAA1	0.462683	0.431	-1.16307	0.48394	0.478878	-1.05468	ACCAACGTGTTGTGCATG	GCAAGGCAGTAACACCACAAA	AAAGACGCACCGGGCAAGGTAGTAACACCATAAAGTTAATATTCATAGCTTTGTGGTGTTACTGCCTTGCTTTTTTGGCAAGCAAAAGACGGCATACGAGATCATGCACAACACGTTGGTTTCGCCGTCTTT
CLL-H-000335	ACAA2	1.09629	1.05903	0.107692	1.26666	1.18485	0.292864	ACGTTGACTGGTTGGTAC	GCAAGAATTGTGGGCTACTTT	AAAGACGCACCGGGCAAGAATTGTGGGTTACTTTGTTAATATTCATAGCAAAGTAGCCCACAATTCTTGCTTTTTTGGCAAGCAAAAGACGGCATACGAGATGTACCAACCAGTCAACGTTTCGCCGTCTTT
CLL-H-000336	ACAA2	0.865033	0.746658	-0.315326	0.807905	0.812703	-0.303471	TGGTTGACTGGTTGGTTG	GCTATATATTTGGCAAGGCAT	AAAGACGCACCGGGCTATATATTTGGCAAGGTATGTTAATATTCATAGCATGCCTTGCCAAATATATAGCTTTTTTGGCAAGCAAAAGACGGCATACGAGATCAACCAACCAGTCAACCATTCGCCGTCTTT
CLL-H-000337	ACAA2	0.815661	0.879958	-0.239226	1.04098	0.969846	0.00688623	GTGTTGACTGGTTGGTCA	CACACCTGGTTCACGAATTAA	AAAGACGCACCGGCACACCTGGTTCATGAATTAAGTTAATATTCATAGCTTAATTCGTGAACCAGGTGTGTTTTTTGGCAAGCAAAAGACGGCATACGAGATTGACCAACCAGTCAACACTTCGCCGTCTTT
CLL-H-000338	ACAA2	0.902603	1.04285	-0.04365	1.06367	1.0523	0.0812958	CAGTTGACTGGTTGGTGT	GCTGTTATCATAGCTAGTGAA	AAAGACGCACCGGGCTGTTATCATAGTTAGTGAAGTTAATATTCATAGCTTCACTAGCTATGATAACAGCTTTTTTGGCAAGCAAAAGACGGCATACGAGATACACCAACCAGTCAACTGTTCGCCGTCTTT
CLL-H-000339	ACAA2	1.79858	1.54853	0.738876	1.69736	1.56517	0.704808	ACCATGACTGGTTGGTTG	ACTGCTACTGACTTGTCTGAA	AAAGACGCACCGGACTGCTACTGACTTGTTTGAAGTTAATATTCATAGCTTCAGACAAGTCAGTAGCAGTTTTTTTGGCAAGCAAAAGACGGCATACGAGATCAACCAACCAGTCATGGTTTCGCCGTCTTT
CLL-H-000340	ACAA2	1.37599	1.31368	0.427043	1.33756	1.23284	0.360797	GTACGTACGTTGTGCAGT	CTGTGACCCATCCTTACTCTA	AAAGACGCACCGGCTGTGACCCATCTTTACTTTAGTTAATATTCATAGCTAGAGTAAGGATGGGTCACAGTTTTTTGGCAAGCAAAAGACGGCATACGAGATACTGCACAACGTACGTACTTCGCCGTCTTT
CLL-H-000341	ACACA	0.858429	0.919674	-0.170517	0.996193	0.982994	-0.0151245	ACCAGTTGTGCACATGAC	CCCACCAAATTATGACACAAA	AAAGACGCACCGGCCCACCAAATTATGACATAAAGTTAATATTCATAGCTTTGTGTCATAATTTGGTGGGTTTTTTGGCAAGCAAAAGACGGCATACGAGATGTCATGTGCACAACTGGTTTCGCCGTCTTT
CLL-H-000342	ACACA	0.830599	0.891307	-0.216891	0.94399	0.937347	-0.0882508	TGCAGTTGTGCACATGTG	GCTCAGATACACTCTCTGATT	AAAGACGCACCGGGCTCAGATACACTCTTTGATTGTTAATATTCATAGCAATCAGAGAGTGTATCTGAGCTTTTTTGGCAAGCAAAAGACGGCATACGAGATCACATGTGCACAACTGCATTCGCCGTCTTT
CLL-H-000343	ACACA	0.870935	0.552687	-0.527414	0.856296	0.754628	-0.314991	GTCAGTTGTGCACATGCA	CCAGCACTCTCGATTCATAAT	AAAGACGCACCGGCCAGCACTCTCGATTTATAATGTTAATATTCATAGCATTATGAATCGAGAGTGCTGGTTTTTTGGCAAGCAAAAGACGGCATACGAGATTGCATGTGCACAACTGACTTCGCCGTCTTT
CLL-H-000344	ACACA	0.956877	0.749594	-0.239707	0.810368	0.724035	-0.38461	CACAGTTGTGCACATGGT	CTACTCAGACAGTAAGAATTA	AAAGACGCACCGGCTACTCAGACAGTAAGAATTAGTTAATATTCATAGCTAATTCTTACTGTCTGAGTAGTTTTTTGGCAAGCAAAAGACGGCATACGAGATACCATGTGCACAACTGTGTTCGCCGTCTTT
CLL-H-000345	ACACA	0.745264	0.632059	-0.543023	0.727861	0.679719	-0.507628	ACACCATGTGCACATGAC	CTGCTTCTGTTGGCTCAGATA	AAAGACGCACCGGCTGCTTCTGTTGGCTTAGATGGTTAATATTCATAGCTATCTGAGCCAACAGAAGCAGTTTTTTGGCAAGCAAAAGACGGCATACGAGATGTCATGTGCACATGGTGTTTCGCCGTCTTT
CLL-H-000346	ACACB	0.706949	0.603518	-0.614427	0.983438	1.03622	0.0136216	GTTGTGTGGTGTCATGCA	ACCTCGTAGATGTGGAATTAA	AAAGACGCACCGGACCTTGTAGATGTGGAATTAAGTTAATATTCATAGCTTAATTCCACATCTACGAGGTTTTTTTGGCAAGCAAAAGACGGCATACGAGATTGCATGACACCACACAACTTCGCCGTCTTT
CLL-H-000347	ACACB	1.01743	1.16078	0.120009	1.67192	1.76067	0.778812	CATGTGTGGTGTCATGGT	CATCCTGACATACACTGAATT	AAAGACGCACCGGCATCCTGACATACATTGAATTGTTAATATTCATAGCAATTCAGTGTATGTCAGGATGTTTTTTGGCAAGCAAAAGACGGCATACGAGATACCATGACACCACACATGTTCGCCGTCTTT
CLL-H-000348	ACACB	0.731654	0.966038	-0.250308	1.37743	1.37935	0.462987	ACGTTGTGGTGTCATGTG	GACGGCCTTAGACAATACAAA	AAAGACGCACCGGGACGGCCTTAGACAATATAAAGTTAATATTCATAGCTTTGTATTGTCTAAGGCCGTCTTTTTTGGCAAGCAAAAGACGGCATACGAGATCACATGACACCACAACGTTTCGCCGTCTTT
CLL-H-000349	ACACB	0.905716	0.970611	-0.092952	1.65328	1.73633	0.760689	TGCACACATGACTGGTAC	CGGCAGTTTCAAGGAAATCAT	AAAGACGCACCGGCGGCAGTTTCAAGGAAATTATGTTAATATTCATAGCATGATTTCCTTGAAACTGCCGTTTTTTGGCAAGCAAAAGACGGCATACGAGATGTACCAGTCATGTGTGCATTCGCCGTCTTT
CLL-H-000350	ACACB	0.438919	0.493652	-1.1032	0.641073	0.657591	-0.623089	GTCACACATGACTGGTGT	GCTGAGTTTGTCACACGCTTT	AAAGACGCACCGGGCTGAGTTTGTTACATGCTTTGTTAATATTCATAGCAAAGCGTGTGACAAACTCAGCTTTTTTGGCAAGCAAAAGACGGCATACGAGATACACCAGTCATGTGTGACTTCGCCGTCTTT
CLL-H-000351	ACAD8	1.19867	1.39664	0.371698	1.04952	1.04783	0.0685685	CAACGTACACCAACGTAC	GATGATTGATAGCTTCGGAAA	AAAGACGCACCGGGATGATTGATAGCTTTGGAAAGTTAATATTCATAGCTTTCCGAAGCTATCAATCATCTTTTTTGGCAAGCAAAAGACGGCATACGAGATGTACGTTGGTGTACGTTGTTCGCCGTCTTT
CLL-H-000352	ACAD8	1.34107	1.25001	0.372665	0.918922	0.867504	-0.163521	ACTGGTACACCAACGTCA	GCTGGTGAGTCAGACATCTAT	AAAGACGCACCGGGCTGGTGAGTTAGACATTTATGTTAATATTCATAGCATAGATGTCTGACTCACCAGCTTTTTTGGCAAGCAAAAGACGGCATACGAGATTGACGTTGGTGTACCAGTTTCGCCGTCTTT
CLL-H-000353	ACAD8	1.25217	1.29318	0.347678	1.2767	1.453	0.445724	TGTGGTACACCAACGTAC	GCCCGAGAGATGGCTCCAAAT	AAAGACGCACCGGGCCCGAGAGATGGTTCTAAATGTTAATATTCATAGCATTTGGAGCCATCTCTCGGGCTTTTTTGGCAAGCAAAAGACGGCATACGAGATGTACGTTGGTGTACCACATTCGCCGTCTTT
CLL-H-000354	ACAD8	0.734364	0.837553	-0.35059	1.2081	1.28389	0.316633	GTTGGTACACCAACGTGT	GCCAGTAACCAGTACTTGCAA	AAAGACGCACCGGGCCAGTAACTAGTACTTGTAAGTTAATATTCATAGCTTGCAAGTACTGGTTACTGGCTTTTTTGGCAAGCAAAAGACGGCATACGAGATACACGTTGGTGTACCAACTTCGCCGTCTTT
CLL-H-000355	ACAD8	1.209	1.05862	0.178	0.816267	0.797346	-0.309805	CATGGTACACCAACGTTG	CCAGATTCTAGAAGGTAGCAA	AAAGACGCACCGGCCAGATTCTAGAAGGTAGTAAGTTAATATTCATAGCTTGCTACCTTCTAGAATCTGGTTTTTTGGCAAGCAAAAGACGGCATACGAGATCAACGTTGGTGTACCATGTTCGCCGTCTTT
CLL-H-000356	ACAD8	0.591579	0.737745	-0.598082	0.918729	0.877608	-0.15532	ACCACAGTGTTGTGCAGT	CTCTGTGCCACAGCTACAGAT	AAAGACGCACCGGCTCTGTGCCATAGCTATAGATGTTAATATTCATAGCATCTGTAGCTGTGGCACAGAGTTTTTTGGCAAGCAAAAGACGGCATACGAGATACTGCACAACACTGTGGTTTCGCCGTCTTT
CLL-H-000357	ACAD9	0.951896	0.969563	-0.0578593	1.23747	1.21973	0.29698	GTTGACTGTGACTGGTAC	CCCGAAGATAAATTAGGCATT	AAAGACGCACCGGCCCGAAGATAAATTAGGTATTGTTAATATTCATAGCAATGCCTAATTTATCTTCGGGTTTTTTGGCAAGCAAAAGACGGCATACGAGATGTACCAGTCACAGTCAACTTCGCCGTCTTT
CLL-H-000358	ACAD9	1.65962	1.46539	0.641072	1.06669	1.10568	0.11904	CATGACTGTGACTGGTCA	GCTCAGTGAATTTGGATTGAT	AAAGACGCACCGGGCTCAGTGAGTTTGGATTGGTGTTAATATTCATAGCATCAATCCAAATTCACTGAGCTTTTTTGGCAAGCAAAAGACGGCATACGAGATTGACCAGTCACAGTCATGTTCGCCGTCTTT
CLL-H-000359	ACAD9	0.938135	1.07044	0.00303487	1.16105	1.15633	0.212492	ACGTACTGTGACTGGTGT	GCCAAGATGAACTTAATGAAA	AAAGACGCACCGGGCCAAGATGAACTTAATGAAAGTTAATATTCATAGCTTTCATTAAGTTCATCTTGGCTTTTTTGGCAAGCAAAAGACGGCATACGAGATACACCAGTCACAGTACGTTTCGCCGTCTTT
CLL-H-000360	ACAD9	1.56635	1.45008	0.591771	1.1677	1.1115	0.188085	TGGTACTGTGACTGGTCA	CCATGAGCTTAAACAGGCCAA	AAAGACGCACCGGCCATGAGTTTAAACAGGCTAAGTTAATATTCATAGCTTGGCCTGTTTAAGCTCATGGTTTTTTGGCAAGCAAAAGACGGCATACGAGATTGACCAGTCACAGTACCATTCGCCGTCTTT
CLL-H-000361	ACAD9	0.628415	0.603123	-0.699844	0.523961	0.483325	-0.990701	GTGTACTGTGACTGGTTG	CCTTGAGAAGCGAGCCTATAT	AAAGACGCACCGGCCTTGAGAAGTGAGCTTATATGTTAATATTCATAGCATATAGGCTCGCTTCTCAAGGTTTTTTGGCAAGCAAAAGACGGCATACGAGATCAACCAGTCACAGTACACTTCGCCGTCTTT
CLL-H-000362	ACADL	1.50344	1.70228	0.677864	1.39144	1.41001	0.486145	CAACGTGTTGACTGGTGT	GCCAGAGTTCAGCCAATCTAT	AAAGACGCACCGGGCCAGAGTTTAGCCAATTTATGTTAATATTCATAGCATAGATTGGCTGAACTCTGGCTTTTTTGGCAAGCAAAAGACGGCATACGAGATACACCAGTCAACACGTTGTTCGCCGTCTTT
CLL-H-000363	ACADL	1.15543	1.12024	0.186117	0.91069	0.882277	-0.157832	ACTGGTGTTGACTGGTTG	CCAGGAACTATGTTAAACAAA	AAAGACGCACCGGCCAGGAACTATGTTAAACAAAGTTAATATTCATAGCTTTGTTTAACATAGTTCCTGGTTTTTTGGCAAGCAAAAGACGGCATACGAGATCAACCAGTCAACACCAGTTTCGCCGTCTTT
CLL-H-000364	ACADL	1.14666	1.15813	0.204616	1.17728	1.16814	0.229833	TGTGGTGTTGACTGGTGT	GAAGTGACTTACAGGGAATAA	AAAGACGCACCGGGAAGTGACTTATAGGGAATAAGTTAATATTCATAGCTTATTCCCTGTAAGTCACTTCTTTTTTGGCAAGCAAAAGACGGCATACGAGATACACCAGTCAACACCACATTCGCCGTCTTT
CLL-H-000365	ACADL	0.800162	0.748305	-0.369969	0.734214	0.630077	-0.556064	GTTGGTGTTGACTGGTAC	GCCAATCTATGGTGGTACAAA	AAAGACGCACCGGGCCAATCTATGGTGGTATAAAGTTAATATTCATAGCTTTGTACCACCATAGATTGGCTTTTTTGGCAAGCAAAAGACGGCATACGAGATGTACCAGTCAACACCAACTTCGCCGTCTTT
CLL-H-000366	ACADL	0.503606	0.460289	-1.05451	0.763942	0.778949	-0.374432	CATGGTGTTGACTGGTCA	AGGATTTATCAAGGGACGAAA	AAAGACGCACCGGAGGATTTATCAAGGGATGAAAGTTAATATTCATAGCTTTCGTCCCTTGATAAATCCTTTTTTTGGCAAGCAAAAGACGGCATACGAGATTGACCAGTCAACACCATGTTCGCCGTCTTT
CLL-H-000367	ACADM	1.62088	1.69317	0.728249	1.2641	1.27152	0.342332	GTGTTGGTTGACTGGTGT	CCTGAGAAGTATTTCTCGTTT	AAAGACGCACCGGCCTGAGAAGTATTTCTTGTTTGTTAATATTCATAGCAAACGAGAAATACTTCTCAGGTTTTTTGGCAAGCAAAAGACGGCATACGAGATACACCAGTCAACCAACACTTCGCCGTCTTT
CLL-H-000368	ACADM	1.19775	1.33473	0.338437	1.58569	1.60819	0.675276	CAGTTGGTTGACTGGTTG	CCGTGAACACATTGACAAGTA	AAAGACGCACCGGCCGTGAACACATTGATAAGTAGTTAATATTCATAGCTACTTGTCAATGTGTTCACGGTTTTTTGGCAAGCAAAAGACGGCATACGAGATCAACCAGTCAACCAACTGTTCGCCGTCTTT
CLL-H-000369	ACADM	1.04589	1.14678	0.131163	1.16082	1.14818	0.207247	ACCATGGTTGACTGGTAC	GCCTATTATTATTGCTGGAAA	AAAGACGCACCGGGCCTATTATTATTGCTGGAAAGTTAATATTCATAGCTTTCCAGCAATAATAATAGGCTTTTTTGGCAAGCAAAAGACGGCATACGAGATGTACCAGTCAACCATGGTTTCGCCGTCTTT
CLL-H-000370	ACADM	0.657627	0.708946	-0.550455	0.853931	0.854059	-0.227701	TGCATGGTTGACTGGTTG	GCTGGCTGAAATGGCAATGAA	AAAGACGCACCGGGCTGGTTGAAATGGTAATGAAGTTAATATTCATAGCTTCATTGCCATTTCAGCCAGCTTTTTTGGCAAGCAAAAGACGGCATACGAGATCAACCAGTCAACCATGCATTCGCCGTCTTT
CLL-H-000371	ACADM	0.442626	0.486898	-1.10707	0.489699	0.486141	-1.03529	GTCATGGTTGACTGGTCA	GTGCAGATACTTGGAGGCAAT	AAAGACGCACCGGGTGCAGATATTTGGAGGTAATGTTAATATTCATAGCATTGCCTCCAAGTATCTGCACTTTTTTGGCAAGCAAAAGACGGCATACGAGATTGACCAGTCAACCATGACTTCGCCGTCTTT
CLL-H-000372	ACADM	1.3708	1.4405	0.490795	1.36313	1.53294	0.531613	CACACACATGGTTGCAAC	CTGAGCCCATATTTCACTTAC	AAAGACGCACCGGCTGAGCCCATATTTCATTTACGTTAATATTCATAGCGTAAGTGAAATATGGGCTCAGTTTTTTGGCAAGCAAAAGACGGCATACGAGATGTTGCAACCATGTGTGTGTTCGCCGTCTTT
CLL-H-000373	ACADS	0.364013	0.451042	-1.3033	0.229345	0.25171	-2.05729	GTCAACGTTGACTGGTAC	GCTTCAAGATAGCCATGCAAA	AAAGACGCACCGGGCTTCAAGATAGCCATGTAAAGTTAATATTCATAGCTTTGCATGGCTATCTTGAAGCTTTTTTGGCAAGCAAAAGACGGCATACGAGATGTACCAGTCAACGTTGACTTCGCCGTCTTT
CLL-H-000374	ACADS	0.393735	0.379546	-1.37118	0.602339	0.584318	-0.753263	CACAACGTTGACTGGTCA	CGGAGTCATCATGAGTGTCAA	AAAGACGCACCGGCGGAGTCATTATGAGTGTTAAGTTAATATTCATAGCTTGACACTCATGATGACTCCGTTTTTTGGCAAGCAAAAGACGGCATACGAGATTGACCAGTCAACGTTGTGTTCGCCGTCTTT
CLL-H-000375	ACADS	0.949559	0.978069	-0.0533313	0.92317	0.919522	-0.118188	ACACTGGTTGACTGGTTG	CGAGAAGGAGTTGTTTCCCAT	AAAGACGCACCGGCGAGAAGGGGTTGTTTCCTATGTTAATATTCATAGCATGGGAAACAACTCCTTCTCGTTTTTTGGCAAGCAAAAGACGGCATACGAGATCAACCAGTCAACCAGTGTTTCGCCGTCTTT
CLL-H-000376	ACADS	1.30734	1.25004	0.354305	1.04957	1.02965	0.0559738	TGACTGGTTGACTGGTGT	TGGGTTCTGAATGGAACCAAA	AAAGACGCACCGGTGGGTTCTGAATGGAATCAAAGTTAATATTCATAGCTTTGGTTCCATTCAGAACCCATTTTTTGGCAAGCAAAAGACGGCATACGAGATACACCAGTCAACCAGTCATTCGCCGTCTTT
CLL-H-000377	ACADS	0.447238	0.42194	-1.20289	0.282716	0.323221	-1.72599	TGCAGTGTTGACTGGTAC	GCTTCAAGATAGCCATGCAAA	AAAGACGCACCGGGCTTCAAGATAGCCATGTAAAGTTAATATTCATAGCTTTGCATGGCTATCTTGAAGCTTTTTTGGCAAGCAAAAGACGGCATACGAGATGTACCAGTCAACACTGCATTCGCCGTCTTT
CLL-H-000378	ACADS	1.43472	1.46878	0.537691	1.29399	1.32476	0.388781	TGTGTGTGTGTGTGCACA	CTCAGCCCTTTGTAAAGTCTG	AAAGACGCACCGGCTCAGCTCTTTGTAAAGTTTGGTTAATATTCATAGCCAGACTTTACAAAGGGCTGAGTTTTTTGGCAAGCAAAAGACGGCATACGAGATTGTGCACACACACACACATTCGCCGTCTTT
CLL-H-000379	ACADSB	1.42744	1.49923	0.548827	1.6527	1.54694	0.677124	TGGTACGTTGACTGGTTG	CCTTCTTAGTAGATCGTGATA	AAAGACGCACCGGCCTTCTTAGTAGATTGTGATAGTTAATATTCATAGCTATCACGATCTACTAAGAAGGTTTTTTGGCAAGCAAAAGACGGCATACGAGATCAACCAGTCAACGTACCATTCGCCGTCTTT
CLL-H-000380	ACADSB	1.48594	1.25085	0.447143	0.996163	0.941572	-0.0462011	GTGTACGTTGACTGGTCA	GCAGGACAAACAACGAGTAAA	AAAGACGCACCGGGCAGGACAAACAATGAGTAAAGTTAATATTCATAGCTTTACTCGTTGTTTGTCCTGCTTTTTTGGCAAGCAAAAGACGGCATACGAGATTGACCAGTCAACGTACACTTCGCCGTCTTT
CLL-H-000381	ACADSB	0.818845	0.890368	-0.227932	1.58637	1.69192	0.712195	CAGTACGTTGACTGGTGT	GCTGATAAAGAGGGAGATTAT	AAAGACGCACCGGGCTGATAAGGAGGGAGATTGTGTTAATATTCATAGCATAATCTCCCTCTTTATCAGCTTTTTTGGCAAGCAAAAGACGGCATACGAGATACACCAGTCAACGTACTGTTCGCCGTCTTT
CLL-H-000382	ACADSB	1.02725	1.08571	0.0787089	0.699448	0.677649	-0.538551	ACCAACGTTGACTGGTTG	CCAGTCAGAAGCTCTACTCAA	AAAGACGCACCGGCCAGTCAGAAGTTCTACTTAAGTTAATATTCATAGCTTGAGTAGAGCTTCTGACTGGTTTTTTGGCAAGCAAAAGACGGCATACGAGATCAACCAGTCAACGTTGGTTTCGCCGTCTTT
CLL-H-000383	ACADSB	0.848498	0.801615	-0.278018	0.77734	0.818547	-0.326123	TGCAACGTTGACTGGTGT	GATGCAAAGATTGGTACGATA	AAAGACGCACCGGGATGCAAAGATTGGTATGATAGTTAATATTCATAGCTATCGTACCAATCTTTGCATCTTTTTTGGCAAGCAAAAGACGGCATACGAGATACACCAGTCAACGTTGCATTCGCCGTCTTT
CLL-H-000384	ACADVL	1.16312	1.08974	0.170989	1.05315	1.0512	0.0733716	TGTGACGTTGACTGGTAC	GCAGTATGTAACTGAGTCCAT	AAAGACGCACCGGGCAGTATGTAACTGAGTTCATGTTAATATTCATAGCATGGACTCAGTTACATACTGCTTTTTTGGCAAGCAAAAGACGGCATACGAGATGTACCAGTCAACGTCACATTCGCCGTCTTT
CLL-H-000385	ACADVL	0.790638	0.851509	-0.285409	0.924263	0.894798	-0.136996	GTTGACGTTGACTGGTGT	GCAGACATCTTCACGGTCTTT	AAAGACGCACCGGGCAGATATCTTCATGGTCTTTGTTAATATTCATAGCAAAGACCGTGAAGATGTCTGCTTTTTTGGCAAGCAAAAGACGGCATACGAGATACACCAGTCAACGTCAACTTCGCCGTCTTT
CLL-H-000386	ACADVL	1.00254	1.05086	0.0376172	0.979162	0.990098	-0.0223685	CATGACGTTGACTGGTTG	GCCACTAATCGTACCCAGTTT	AAAGACGCACCGGGCCACTAATTGTACCTAGTTTGTTAATATTCATAGCAAACTGGGTACGATTAGTGGCTTTTTTGGCAAGCAAAAGACGGCATACGAGATCAACCAGTCAACGTCATGTTCGCCGTCTTT
CLL-H-000387	ACADVL	1.09147	0.833504	-0.0682312	1.02676	1.005	0.0226474	ACGTACGTTGACTGGTAC	GAGGTGTTCTTTGATGGAGTA	AAAGACGCACCGGGAGGTGTTCTTTGGTGGGGTAGTTAATATTCATAGCTACTCCATCAAAGAACACCTCTTTTTTGGCAAGCAAAAGACGGCATACGAGATGTACCAGTCAACGTACGTTTCGCCGTCTTT
CLL-H-000388	ACADVL	1.39268	1.39629	0.479733	1.22878	1.14699	0.247539	ACCAGTGTTGACTGGTCA	GCAGTATGTAACTGAGTCCAT	AAAGACGCACCGGGCAGTATGTAACTGAGTTCATGTTAATATTCATAGCATGGACTCAGTTACATACTGCTTTTTTGGCAAGCAAAAGACGGCATACGAGATTGACCAGTCAACACTGGTTTCGCCGTCTTT
CLL-H-000389	ACAN	0.350919	0.337588	-1.53873	0.610167	0.661358	-0.65461	GTACTGGTCAGTCAGTTG	CTGGATTTAGTGGTGAGTATT	AAAGACGCACCGGCTGGATTTGGTGGTGAGTGTTGTTAATATTCATAGCAATACTCACCACTAAATCCAGTTTTTTGGCAAGCAAAAGACGGCATACGAGATCAACTGACTGACCAGTACTTCGCCGTCTTT
CLL-H-000390	ACAN	0.751598	0.858239	-0.316258	1.13913	1.23909	0.248608	CAGTTGACTGCAACCATG	CCAACTATTTCTCAGGAACTA	AAAGACGCACCGGCCAACTATTTCTCAGGAATTAGTTAATATTCATAGCTAGTTCCTGAGAAATAGTTGGTTTTTTGGCAAGCAAAAGACGGCATACGAGATCATGGTTGCAGTCAACTGTTCGCCGTCTTT
CLL-H-000391	ACAN	0.887849	0.926686	-0.14073	0.894169	0.888398	-0.166051	ACCATGACTGCAACCAAC	CCAATGTAAGTGGAGAATCCT	AAAGACGCACCGGCCAATGTAAGTGGAGAATTCTGTTAATATTCATAGCAGGATTCTCCACTTACATTGGTTTTTTGGCAAGCAAAAGACGGCATACGAGATGTTGGTTGCAGTCATGGTTTCGCCGTCTTT
CLL-H-000392	ACAN	0.806773	0.83352	-0.286238	1.12064	1.09771	0.149407	TGCATGACTGCAACCATG	GCAGTGGAACTCCATCTAGTT	AAAGACGCACCGGGCAGTGGAATTCCATTTAGTTGTTAATATTCATAGCAACTAGATGGAGTTCCACTGCTTTTTTGGCAAGCAAAAGACGGCATACGAGATCATGGTTGCAGTCATGCATTCGCCGTCTTT
CLL-H-000393	ACAN	1.42028	1.41737	0.504692	0.99975	1.02528	0.0178292	GTCATGACTGCAACCACA	CCAACTGTTTCCCTAGTGGAT	AAAGACGCACCGGCCAATTGTTTCCTTAGTGGATGTTAATATTCATAGCATCCACTAGGGAAACAGTTGGTTTTTTGGCAAGCAAAAGACGGCATACGAGATTGTGGTTGCAGTCATGACTTCGCCGTCTTT
CLL-H-000394	ACAT1	1.28785	1.31732	0.38129	1.18111	1.25198	0.282175	ACCACACACATGTGGTTG	CGAAATGAACAGGACGCTTAT	AAAGACGCACCGGCGAAATGAACAGGACGTTTATGTTAATATTCATAGCATAAGCGTCCTGTTCATTTCGTTTTTTGGCAAGCAAAAGACGGCATACGAGATCAACCACATGTGTGTGGTTTCGCCGTCTTT
CLL-H-000395	ACAT1	0.984514	1.13168	0.0779738	1.24875	1.25679	0.325115	TGCACACACATGTGGTGT	GCCTTTAGTCTGGTTGTACTA	AAAGACGCACCGGGCCTTTAGTCTGGTTGTATTAGTTAATATTCATAGCTAGTACAACCAGACTAAAGGCTTTTTTGGCAAGCAAAAGACGGCATACGAGATACACCACATGTGTGTGCATTCGCCGTCTTT
CLL-H-000396	ACAT1	0.895061	1.02429	-0.0626586	0.86569	0.970555	-0.125598	GTCACACACATGTGGTAC	CCATAAACAAAGTTTGTGCTT	AAAGACGCACCGGCCATAAACAAAGTTTGTGCTTGTTAATATTCATAGCAAGCACAAACTTTGTTTATGGTTTTTTGGCAAGCAAAAGACGGCATACGAGATGTACCACATGTGTGTGACTTCGCCGTCTTT
CLL-H-000397	ACAT1	1.80378	1.82515	0.859519	0.963208	1.0608	0.0155329	CACACACACATGTGGTCA	CCAGATGTAGTGGTGAAAGAA	AAAGACGCACCGGCCAGATGTGGTGGTGAAAGGAGTTAATATTCATAGCTTCTTTCACCACTACATCTGGTTTTTTGGCAAGCAAAAGACGGCATACGAGATTGACCACATGTGTGTGTGTTCGCCGTCTTT
CLL-H-000398	ACAT1	0.564506	0.71366	-0.655816	0.630263	0.640403	-0.654462	ACACACACACGTTGGTGT	GCCACTAAGCTTGGTTCCATT	AAAGACGCACCGGGCCACTAAGTTTGGTTCTATTGTTAATATTCATAGCAATGGAACCAAGCTTAGTGGCTTTTTTGGCAAGCAAAAGACGGCATACGAGATACACCAACGTGTGTGTGTTTCGCCGTCTTT
CLL-H-000399	ACAT1	0.596487	0.762684	-0.56814	1.08404	1.0452	0.0900968	CAGTGTACTGCATGCACA	CCTGCTGTAATCAGTGTGACT	AAAGACGCACCGGCCTGCTGTAATTAGTGTGATTGTTAATATTCATAGCAGTCACACTGATTACAGCAGGTTTTTTGGCAAGCAAAAGACGGCATACGAGATTGTGCATGCAGTACACTGTTCGCCGTCTTT
CLL-H-000400	ACAT2	0.539139	0.524956	-0.910501	0.774756	0.805896	-0.33976	TGCATGACACGTTGGTTG	TCAGAGAGAATGAATTGCTTA	AAAGACGCACCGGTCAGAGAGAATGAATTGCTTAGTTAATATTCATAGCTAAGCAATTCATTCTCTCTGATTTTTTGGCAAGCAAAAGACGGCATACGAGATCAACCAACGTGTCATGCATTCGCCGTCTTT
CLL-H-000401	ACAT2	1.16849	1.12274	0.195833	1.6677	1.6274	0.720213	GTCATGACACGTTGGTCA	CCAGCCATAAAGCAAGCTGTT	AAAGACGCACCGGCCAGCTATAAAGCAAGTTGTTGTTAATATTCATAGCAACAGCTTGCTTTATGGCTGGTTTTTTGGCAAGCAAAAGACGGCATACGAGATTGACCAACGTGTCATGACTTCGCCGTCTTT
CLL-H-000402	ACAT2	0.530197	0.443857	-1.04362	0.770268	0.775392	-0.371785	CACATGACACGTTGGTGT	CCAGCCAATGCTTCAGGAATA	AAAGACGCACCGGCCAGCTAATGCTTTAGGAATAGTTAATATTCATAGCTATTCCTGAAGCATTGGCTGGTTTTTTGGCAAGCAAAAGACGGCATACGAGATACACCAACGTGTCATGTGTTCGCCGTCTTT
CLL-H-000403	ACAT2	1.3459	1.39033	0.451999	1.42328	1.42408	0.509625	ACACGTACACGTTGGTAC	GCTGCAATAGTTAAAGAACTT	AAAGACGCACCGGGCTGCAATAGTTAAAGAACTTGTTAATATTCATAGCAAGTTCTTTAACTATTGCAGCTTTTTTGGCAAGCAAAAGACGGCATACGAGATGTACCAACGTGTACGTGTTTCGCCGTCTTT
CLL-H-000404	ACAT2	0.789438	0.75063	-0.377464	0.867673	0.859193	-0.211861	TGACGTACACGTTGGTTG	GCTCTTATGAAGAAGTCAGAA	AAAGACGCACCGGGCTCTTATGAAGAAGTTAGAAGTTAATATTCATAGCTTCTGACTTCTTCATAAGAGCTTTTTTGGCAAGCAAAAGACGGCATACGAGATCAACCAACGTGTACGTCATTCGCCGTCTTT
CLL-H-000405	ACAT2	1.61935	2.0636	0.870291	1.56438	1.55421	0.640888	CACATGACGTTGTGCATG	CCCAAGTTTACAGCTTGTACT	AAAGACGCACCGGCCCAAGTTTACAGCTTGTATTGTTAATATTCATAGCAGTACAAGCTGTAAACTTGGGTTTTTTGGCAAGCAAAAGACGGCATACGAGATCATGCACAACGTCATGTGTTCGCCGTCTTT
CLL-H-000406	ACCN1	1.59275	1.429	0.593265	0.924209	0.936986	-0.103805	TGTGTGGTACACGTGTTG	GCTCTCAATTATGAGACAATT	AAAGACGCACCGGGCTCTCAATTATGAGACAATTGTTAATATTCATAGCAATTGTCTCATAATTGAGAGCTTTTTTGGCAAGCAAAAGACGGCATACGAGATCAACACGTGTACCACACATTCGCCGTCTTT
CLL-H-000407	ACCN1	1.20321	1.11595	0.212576	0.651757	0.651483	-0.617897	GTTGTGGTACACGTGTCA	GCTGCCTTACTTGGTGATATT	AAAGACGCACCGGGCTGCCTTATTTGGTGATATTGTTAATATTCATAGCAATATCACCAAGTAAGGCAGCTTTTTTGGCAAGCAAAAGACGGCATACGAGATTGACACGTGTACCACAACTTCGCCGTCTTT
CLL-H-000408	ACCN1	0.937142	0.940605	-0.091	1.3409	1.40978	0.459333	CATGTGGTACACGTGTGT	CCAAGACTTCACCACAGTGTT	AAAGACGCACCGGCCAAGATTTCACCATAGTGTTGTTAATATTCATAGCAACACTGTGGTGAAGTCTTGGTTTTTTGGCAAGCAAAAGACGGCATACGAGATACACACGTGTACCACATGTTCGCCGTCTTT
CLL-H-000409	ACCN1	0.816459	0.804934	-0.302803	0.784609	0.701331	-0.430893	ACGTTGGTACACGTGTTG	GCCAAGTACCTTGAGAAGAAA	AAAGACGCACCGGGCCAAGTACTTTGAGAAGAAAGTTAATATTCATAGCTTTCTTCTCAAGGTACTTGGCTTTTTTGGCAAGCAAAAGACGGCATACGAGATCAACACGTGTACCAACGTTTCGCCGTCTTT
CLL-H-000410	ACCN1	0.898455	0.791384	-0.246016	0.588162	0.581539	-0.773883	TGGTTGGTACACGTGTGT	CCTTCTAGCATCCAGATCTTT	AAAGACGCACCGGCCTTCTAGCATCTAGATCTTTGTTAATATTCATAGCAAAGATCTGGATGCTAGAAGGTTTTTTGGCAAGCAAAAGACGGCATACGAGATACACACGTGTACCAACCATTCGCCGTCTTT
CLL-H-000411	ACCN2	1.07844	0.893945	-0.0263953	1.0952	1.23164	0.215889	CACATGACTGCAACCAGT	GCTCAACAACAGGTATGAGAT	AAAGACGCACCGGGCTCAACAATAGGTATGAGATGTTAATATTCATAGCATCTCATACCTGTTGTTGAGCTTTTTTGGCAAGCAAAAGACGGCATACGAGATACTGGTTGCAGTCATGTGTTCGCCGTCTTT
CLL-H-000412	ACCN2	0.561341	0.606925	-0.776731	0.831507	0.721086	-0.368979	ACACGTACTGCAACCAAC	CTATGGAAAGTGCTACACGTT	AAAGACGCACCGGCTATGGAAAGTGCTACATGTTGTTAATATTCATAGCAACGTGTAGCACTTTCCATAGTTTTTTGGCAAGCAAAAGACGGCATACGAGATGTTGGTTGCAGTACGTGTTTCGCCGTCTTT
CLL-H-000413	ACCN2	0.791376	0.740839	-0.385166	1.10007	1.0719	0.118882	TGACGTACTGCAACCATG	GCTGTAGGCTACATCCTGATA	AAAGACGCACCGGGCTGTAGGTTACATCTTGATAGTTAATATTCATAGCTATCAGGATGTAGCCTACAGCTTTTTTGGCAAGCAAAAGACGGCATACGAGATCATGGTTGCAGTACGTCATTCGCCGTCTTT
CLL-H-000414	ACCN2	1.06973	1.03324	0.0722152	1.09361	1.04488	0.0962166	GTACGTACTGCAACCACA	GCGACAAAGGAAGCTGTGAAT	AAAGACGCACCGGGCGATAAAGGAAGTTGTGAATGTTAATATTCATAGCATTCACAGCTTCCTTTGTCGCTTTTTTGGCAAGCAAAAGACGGCATACGAGATTGTGGTTGCAGTACGTACTTCGCCGTCTTT
CLL-H-000415	ACCN2	0.943721	1.04221	-0.0119576	1.48129	1.31708	0.482098	CAACGTACTGCAACCAGT	CGAGGTCATTAAGCACAAGCT	AAAGACGCACCGGCGAGGTCATTAAGTACAAGTTGTTAATATTCATAGCAGCTTGTGCTTAATGACCTCGTTTTTTGGCAAGCAAAAGACGGCATACGAGATACTGGTTGCAGTACGTTGTTCGCCGTCTTT
CLL-H-000416	ACCN2	1.78222	1.50174	0.710155	1.31838	1.12228	0.282599	GTGTACTGGTGTTGCAGT	CGCTGAACCAAAGGCCTAGAT	AAAGACGCACCGGCGCTGAACTAAAGGCTTAGATGTTAATATTCATAGCATCTAGGCCTTTGGTTCAGCGTTTTTTGGCAAGCAAAAGACGGCATACGAGATACTGCAACACCAGTACACTTCGCCGTCTTT
CLL-H-000417	ACCN3	0.302483	0.332212	-1.65745	0.362351	0.457052	-1.29705	CAACGTCAGTCAACCAGT	GACAAGGTCCTGGGATATTTC	AAAGACGCACCGGGACAAGGTCTTGGGATGTTTCGTTAATATTCATAGCGAAATATCCCAGGACCTTGTCTTTTTTGGCAAGCAAAAGACGGCATACGAGATACTGGTTGACTGACGTTGTTCGCCGTCTTT
CLL-H-000418	ACCN3	1.05024	1.26279	0.20367	0.86004	0.798896	-0.270722	ACTGGTCAGTCAACCATG	TTGACATGGCGCAACTCTATG	AAAGACGCACCGGTTGACATGGTGCAACTTTATGGTTAATATTCATAGCCATAGAGTTGCGCCATGTCAATTTTTTGGCAAGCAAAAGACGGCATACGAGATCATGGTTGACTGACCAGTTTCGCCGTCTTT
CLL-H-000419	ACCN3	0.707092	0.778477	-0.430652	0.788672	0.898671	-0.248319	TGTGGTCAGTCAACCAGT	GATCCTAGACTACCTCTGTGA	AAAGACGCACCGGGATCCTAGATTACCTTTGTGAGTTAATATTCATAGCTCACAGAGGTAGTCTAGGATCTTTTTTGGCAAGCAAAAGACGGCATACGAGATACTGGTTGACTGACCACATTCGCCGTCTTT
CLL-H-000420	ACCN3	0.248828	0.233617	-2.05228	0.464422	0.456293	-1.11923	GTTGGTCAGTCAACCAAC	GAAGGCCTATGAGATGTCAGA	AAAGACGCACCGGGAAGGCTTATGAGATGTTAGAGTTAATATTCATAGCTCTGACATCTCATAGGCCTTCTTTTTTGGCAAGCAAAAGACGGCATACGAGATGTTGGTTGACTGACCAACTTCGCCGTCTTT
CLL-H-000421	ACCN3	1.04548	0.999431	0.031675	1.16776	1.21766	0.253929	CATGGTCAGTCAACCACA	GCTACCAGACCTTTGTTTCTT	AAAGACGCACCGGGCTACCAGATCTTTGTTTCTTGTTAATATTCATAGCAAGAAACAAAGGTCTGGTAGCTTTTTTGGCAAGCAAAAGACGGCATACGAGATTGTGGTTGACTGACCATGTTCGCCGTCTTT
CLL-H-000422	ACCN3	0.803379	0.653917	-0.464334	1.18277	1.20323	0.254546	GTCAACTGCATGTGCATG	CTGTCACCCTGTGCAACATCA	AAAGACGCACCGGCTGTCACCCTGTGTAACATTAGTTAATATTCATAGCTGATGTTGCACAGGGTGACAGTTTTTTGGCAAGCAAAAGACGGCATACGAGATCATGCACATGCAGTTGACTTCGCCGTCTTT
CLL-H-000423	ACCN4	1.13848	1.29613	0.280661	1.10129	1.16147	0.177577	CAGTCAGTACGTACCAGT	GCTTTGCACAAAGGTCCTTCT	AAAGACGCACCGGGCTTTGCATAAAGGTCTTTCTGTTAATATTCATAGCAGAAGGACCTTTGTGCAAAGCTTTTTTGGCAAGCAAAAGACGGCATACGAGATACTGGTACGTACTGACTGTTCGCCGTCTTT
CLL-H-000424	ACCN4	1.0787	1.0755	0.107151	1.24633	1.31596	0.3569	ACCACAGTACGTACCATG	CCGATCGAGATTGTGTGCAAA	AAAGACGCACCGGCCGATTGAGATTGTGTGTAAAGTTAATATTCATAGCTTTGCACACAATCTCGATCGGTTTTTTGGCAAGCAAAAGACGGCATACGAGATCATGGTACGTACTGTGGTTTCGCCGTCTTT
CLL-H-000425	ACCN4	1.4161	1.4631	0.525475	1.07938	1.18703	0.178778	TGCACAGTACGTACCAGT	CCTCTGCAATATCAACCGCTT	AAAGACGCACCGGCCTCTGCAATATTAACCGTTTGTTAATATTCATAGCAAGCGGTTGATATTGCAGAGGTTTTTTGGCAAGCAAAAGACGGCATACGAGATACTGGTACGTACTGTGCATTCGCCGTCTTT
CLL-H-000426	ACCN4	1.13009	1.18082	0.208114	1.06639	1.00307	0.0485806	GTCACAGTACGTACCAAC	CGACATGCTTAAGAGCTGCAA	AAAGACGCACCGGCGACATGTTTAAGAGCTGTAAGTTAATATTCATAGCTTGCAGCTCTTAAGCATGTCGTTTTTTGGCAAGCAAAAGACGGCATACGAGATGTTGGTACGTACTGTGACTTCGCCGTCTTT
CLL-H-000427	ACCN4	0.87805	0.955991	-0.126278	1.19986	1.32098	0.332239	CACACAGTACGTACCACA	GACACGCTATGGGAAAGAGAT	AAAGACGCACCGGGACACGTTATGGGAAAGAGGTGTTAATATTCATAGCATCTCTTTCCCATAGCGTGTCTTTTTTGGCAAGCAAAAGACGGCATACGAGATTGTGGTACGTACTGTGTGTTCGCCGTCTTT
CLL-H-000428	ACCN5	0.956688	0.95529	-0.0649346	0.802861	0.791933	-0.326663	TGACACTGGTGTACCACA	GCTTGCTCAACTACTTCACAT	AAAGACGCACCGGGCTTGCTCAACTACTTTACATGTTAATATTCATAGCATGTGAAGTAGTTGAGCAAGCTTTTTTGGCAAGCAAAAGACGGCATACGAGATTGTGGTACACCAGTGTCATTCGCCGTCTTT
CLL-H-000429	ACCN5	1.12767	1.08474	0.14535	0.905498	0.950376	-0.108323	GTACACTGGTGTACCATG	GAGCGAAAGAAGTTTGACCAT	AAAGACGCACCGGGAGCGAAAGAAGTTTGATCATGTTAATATTCATAGCATGGTCAAACTTCTTTCGCTCTTTTTTGGCAAGCAAAAGACGGCATACGAGATCATGGTACACCAGTGTACTTCGCCGTCTTT
CLL-H-000430	ACCN5	0.496174	0.516815	-0.98168	0.664681	0.715597	-0.536023	CAACACTGGTGTACCAAC	CAACGTCCATTGAGGTTCAAT	AAAGACGCACCGGCAACGTCCATTGAGGTTTAATGTTAATATTCATAGCATTGAACCTCAATGGACGTTGTTTTTTGGCAAGCAAAAGACGGCATACGAGATGTTGGTACACCAGTGTTGTTCGCCGTCTTT
CLL-H-000431	ACCN5	0.593693	0.567564	-0.784677	0.436168	0.433759	-1.20104	TGTGACGTACGTGTCATG	GCCAACCACAACGTCCATTGA	AAAGACGCACCGGGCCAACCATAACGTCTATTGAGTTAATATTCATAGCTCAATGGACGTTGTGGTTGGCTTTTTTGGCAAGCAAAAGACGGCATACGAGATCATGACACGTACGTCACATTCGCCGTCTTT
CLL-H-000432	ACCN5	1.68392	1.62348	0.725459	1.7525	1.71644	0.794414	GTTGACGTACGTGTCACA	CCACTGAGCGAAAGAAGTTTG	AAAGACGCACCGGCCACTGAGTGAAAGAGGTTTGGTTAATATTCATAGCCAAACTTCTTTCGCTCAGTGGTTTTTTGGCAAGCAAAAGACGGCATACGAGATTGTGACACGTACGTCAACTTCGCCGTCTTT
CLL-H-000433	ACE	0.96813	0.885135	-0.111379	1.29634	1.39234	0.425974	GTACTGCACAACTGGTGT	CCAGTATTTCATGCAGTACAA	AAAGACGCACCGGCCAGTATTTCATGCAGTATAAGTTAATATTCATAGCTTGTACTGCATGAAATACTGGTTTTTTGGCAAGCAAAAGACGGCATACGAGATACACCAGTTGTGCAGTACTTCGCCGTCTTT
CLL-H-000434	ACE	1.00006	1.026	0.0185583	0.878099	0.965997	-0.118727	TGCAGTCACAACGTGTTG	CGTGCCTTACATCAGGTACTT	AAAGACGCACCGGCGTGCCTTACATTAGGTATTTGTTAATATTCATAGCAAGTACCTGATGTAAGGCACGTTTTTTGGCAAGCAAAAGACGGCATACGAGATCAACACGTTGTGACTGCATTCGCCGTCTTT
CLL-H-000435	ACE	1.10101	1.10349	0.140452	0.929157	0.922451	-0.111231	GTCAGTCACAACGTGTCA	CCAGCAAGTTTGTGGAGGAAT	AAAGACGCACCGGCCAGTAAGTTTGTGGAGGAGTGTTAATATTCATAGCATTCCTCCACAAACTTGCTGGTTTTTTGGCAAGCAAAAGACGGCATACGAGATTGACACGTTGTGACTGACTTCGCCGTCTTT
CLL-H-000436	ACE	0.931676	1.081	0.00513231	2.21109	2.27324	1.16475	CACAACACCAGTTGCAGT	GTGGCACTCCAAGTATGAGTC	AAAGACGCACCGGGTGGCACTCTAAGTATGAGTTGTTAATATTCATAGCGACTCATACTTGGAGTGCCACTTTTTTGGCAAGCAAAAGACGGCATACGAGATACTGCAACTGGTGTTGTGTTCGCCGTCTTT
CLL-H-000437	ACE	0.573894	0.692123	-0.666023	1.10295	1.03239	0.093676	ACACTGACCAGTTGCAAC	CTCTGCCTGGAACTTCTACCA	AAAGACGCACCGGCTCTGCCTGGAATTTCTATCAGTTAATATTCATAGCTGGTAGAAGTTCCAGGCAGAGTTTTTTGGCAAGCAAAAGACGGCATACGAGATGTTGCAACTGGTCAGTGTTTCGCCGTCTTT
CLL-H-000438	ACE	0.751942	0.612537	-0.559219	0.693617	0.787244	-0.436453	TGACTGACCAGTTGCATG	CCTTGTGGCACTCCAAGTATG	AAAGACGCACCGGCCTTGTGGTACTCTAAGTATGGTTAATATTCATAGCCATACTTGGAGTGCCACAAGGTTTTTTGGCAAGCAAAAGACGGCATACGAGATCATGCAACTGGTCAGTCATTCGCCGTCTTT
CLL-H-000439	ACE2	1.26605	1.5847	0.502277	1.07495	1.20133	0.184447	CAACTGCACAACTGGTTG	CCAAACATAGATGTTACTGAT	AAAGACGCACCGGCCAAACATAGATGTTACTGATGTTAATATTCATAGCATCAGTAACATCTATGTTTGGTTTTTTGGCAAGCAAAAGACGGCATACGAGATCAACCAGTTGTGCAGTTGTTCGCCGTCTTT
CLL-H-000440	ACE2	1.05742	1.04187	0.0698663	0.990389	1.02991	0.0142911	ACCACACACAACGTGTCA	GCCCTTATTTACCTGGCTGAA	AAAGACGCACCGGGCCCTTATTTATCTGGTTGAAGTTAATATTCATAGCTTCAGCCAGGTAAATAAGGGCTTTTTTGGCAAGCAAAAGACGGCATACGAGATTGACACGTTGTGTGTGGTTTCGCCGTCTTT
CLL-H-000441	ACE2	0.879303	0.900372	-0.168487	0.878531	0.907055	-0.163787	TGCACACACAACGTGTAC	GCCCAAATGTATCCACTACAA	AAAGACGCACCGGGCCCAAATGTATCCATTACAAGTTAATATTCATAGCTTGTAGTGGATACATTTGGGCTTTTTTGGCAAGCAAAAGACGGCATACGAGATGTACACGTTGTGTGTGCATTCGCCGTCTTT
CLL-H-000442	ACE2	1.17069	1.12338	0.197601	0.644284	0.617662	-0.664671	GTCACACACAACGTGTGT	GCAAAGTTGATGAATGCCTAT	AAAGACGCACCGGGCAAAGTTGATGAATGTCTATGTTAATATTCATAGCATAGGCATTCATCAACTTTGCTTTTTTGGCAAGCAAAAGACGGCATACGAGATACACACGTTGTGTGTGACTTCGCCGTCTTT
CLL-H-000443	ACE2	0.920664	1.06081	-0.0170411	1.42896	1.39306	0.496612	CACACACACAACGTGTTG	GCTGGACAGAAACTGTTCAAT	AAAGACGCACCGGGCTGGACAGAAACTGTTTAATGTTAATATTCATAGCATTGAACAGTTTCTGTCCAGCTTTTTTGGCAAGCAAAAGACGGCATACGAGATCAACACGTTGTGTGTGTGTTCGCCGTCTTT
CLL-H-000444	ACE2	1.50303	1.27895	0.471417	0.956729	0.872372	-0.130401	TGGTACGTCATGTGCAAC	GCCAAGGAGAGAGCATCTTCA	AAAGACGCACCGGGCCAAGGAGAGAGTATCTTTAGTTAATATTCATAGCTGAAGATGCTCTCTCCTTGGCTTTTTTGGCAAGCAAAAGACGGCATACGAGATGTTGCACATGACGTACCATTCGCCGTCTTT
CLL-H-000445	ACER2	1.09399	0.940132	0.0202677	1.07056	1.08827	0.110201	CATGCATGACGTGTGTAC	GCTTGTTTCGTCAGTATGCAA	AAAGACGCACCGGGCTTGTTTCGTCAGTATGTAAGTTAATATTCATAGCTTGCATACTGACGAAACAAGCTTTTTTGGCAAGCAAAAGACGGCATACGAGATGTACACACGTCATGCATGTTCGCCGTCTTT
CLL-H-000446	ACER2	0.842121	0.913603	-0.189131	0.845458	0.972922	-0.140899	ACGTCATGACGTGTGTCA	GCTGCTGTCATCCTTCAACTT	AAAGACGCACCGGGCTGCTGTCATCTTTCAATTTGTTAATATTCATAGCAAGTTGAAGGATGACAGCAGCTTTTTTGGCAAGCAAAAGACGGCATACGAGATTGACACACGTCATGACGTTTCGCCGTCTTT
CLL-H-000447	ACER2	1.52782	1.53918	0.616818	1.21703	1.28898	0.324799	TGGTCATGACGTGTGTAC	GCTAAAGAGGTGTGACAACAT	AAAGACGCACCGGGCTAAAGAGGTGTGATAACATGTTAATATTCATAGCATGTTGTCACACCTCTTTAGCTTTTTTGGCAAGCAAAAGACGGCATACGAGATGTACACACGTCATGACCATTCGCCGTCTTT
CLL-H-000448	ACER2	1.38678	1.38786	0.472297	1.03202	1.03495	0.0475195	GTGTCATGACGTGTGTGT	CAACAAGAAATCATCAGTCAA	AAAGACGCACCGGCAACAAGAAATCATCAGTCAAGTTAATATTCATAGCTTGACTGATGATTTCTTGTTGTTTTTTGGCAAGCAAAAGACGGCATACGAGATACACACACGTCATGACACTTCGCCGTCTTT
CLL-H-000449	ACER2	0.965739	0.927279	-0.0796094	0.977605	0.962399	-0.0439852	ACCAACTGTGTGGTCAAC	GACCACCTGGATTCCACTGTA	AAAGACGCACCGGGACCACTTGGATTCCATTGTAGTTAATATTCATAGCTACAGTGGAATCCAGGTGGTCTTTTTTGGCAAGCAAAAGACGGCATACGAGATGTTGACCACACAGTTGGTTTCGCCGTCTTT
CLL-H-000450	ACHE	1.15009	1.12321	0.184682	0.946733	0.948506	-0.0776209	TGACGTACACTGGTGTCA	CCCAGGCTTCAGCAAAGACAA	AAAGACGCACCGGCCCAGGCTTCAGTAAAGATAAGTTAATATTCATAGCTTGTCTTTGCTGAAGCCTGGGTTTTTTGGCAAGCAAAAGACGGCATACGAGATTGACACCAGTGTACGTCATTCGCCGTCTTT
CLL-H-000451	ACHE	0.868846	0.907094	-0.171751	0.863218	0.803171	-0.264211	GTACGTACACTGGTGTTG	GAAGAACCAGTTCGACCACTA	AAAGACGCACCGGGAAGAACCAGTTTGACCATTAGTTAATATTCATAGCTAGTGGTCGAACTGGTTCTTCTTTTTTGGCAAGCAAAAGACGGCATACGAGATCAACACCAGTGTACGTACTTCGCCGTCTTT
CLL-H-000452	ACHE	0.490431	0.563075	-0.928239	1.19812	1.22903	0.279145	CAACGTACACTGGTGTAC	ACGTCTTTGAACACCGTGCTT	AAAGACGCACCGGACGTCTTTGAATACCGTGTTTGTTAATATTCATAGCAAGCACGGTGTTCAAAGACGTTTTTTTGGCAAGCAAAAGACGGCATACGAGATGTACACCAGTGTACGTTGTTCGCCGTCTTT
CLL-H-000453	ACHE	0.553609	0.598041	-0.797372	0.559547	0.551931	-0.847555	ACTGGTACACTGGTGTCA	CAGAGTGTCTGCTACCAATAT	AAAGACGCACCGGCAGAGTGTCTGCTACTAATATGTTAATATTCATAGCATATTGGTAGCAGACACTCTGTTTTTTGGCAAGCAAAAGACGGCATACGAGATTGACACCAGTGTACCAGTTTCGCCGTCTTT
CLL-H-000454	ACHE	1.14475	0.974029	0.0785367	0.87714	0.803697	-0.252198	TGTGGTACCAACTGCACA	CCGACATCAGTGACGCTGTTT	AAAGACGCACCGGCCGACATTAGTGACGTTGTTTGTTAATATTCATAGCAAACAGCGTCACTGATGTCGGTTTTTTGGCAAGCAAAAGACGGCATACGAGATTGTGCAGTTGGTACCACATTCGCCGTCTTT
CLL-H-000455	ACHE	0.82432	0.922289	-0.197716	1.15862	1.16008	0.213321	CAGTCACAGTTGTGCAAC	CGCCTTTGTTGTTTGAATGGA	AAAGACGCACCGGCGCCTTTGTTGTTTGGATGGGGTTAATATTCATAGCTCCATTCAAACAACAAAGGCGTTTTTTGGCAAGCAAAAGACGGCATACGAGATGTTGCACAACTGTGACTGTTCGCCGTCTTT
CLL-H-000456	ACIN1	0.986507	1.07212	0.0404313	1.06952	1.13379	0.139058	ACCATGCAACCACAGTTG	CCTCCCTCTCATTTCCCATTA	AAAGACGCACCGGCCTCCCTCTTATTTCCTATTAGTTAATATTCATAGCTAATGGGAAATGAGAGGGAGGTTTTTTGGCAAGCAAAAGACGGCATACGAGATCAACTGTGGTTGCATGGTTTCGCCGTCTTT
CLL-H-000457	ACIN1	1.4307	1.35218	0.476004	1.23015	1.27883	0.326832	TGCATGCAACCACAGTGT	GCCCAAATCATTCAAGAGGAA	AAAGACGCACCGGGCCCAAATCATTTAAGAGGAAGTTAATATTCATAGCTTCCTCTTGAATGATTTGGGCTTTTTTGGCAAGCAAAAGACGGCATACGAGATACACTGTGGTTGCATGCATTCGCCGTCTTT
CLL-H-000458	ACIN1	0.783067	0.727807	-0.405583	0.795768	0.842387	-0.288513	GTCATGCAACCACAGTAC	GCACCAATCCTGAAAGAGTTT	AAAGACGCACCGGGCACCAATCTTGAAAGAGTTTGTTAATATTCATAGCAAACTCTTTCAGGATTGGTGCTTTTTTGGCAAGCAAAAGACGGCATACGAGATGTACTGTGGTTGCATGACTTCGCCGTCTTT
CLL-H-000459	ACIN1	1.15862	1.16203	0.214526	1.06983	1.24782	0.208395	CACATGCAACCACAGTCA	CCTTTCACTTTAGGCCAGCTA	AAAGACGCACCGGCCTTTCACTTTAGGTCAGTTAGTTAATATTCATAGCTAGCTGGCCTAAAGTGAAAGGTTTTTTGGCAAGCAAAAGACGGCATACGAGATTGACTGTGGTTGCATGTGTTCGCCGTCTTT
CLL-H-000460	ACIN1	0.636639	0.603065	-0.690534	0.967477	0.964355	-0.0500329	ACACGTCAACCACAGTTG	CTTTCACTTTAGGCCAGCTAA	AAAGACGCACCGGCTTTCACTTTAGGCCAGTTAAGTTAATATTCATAGCTTAGCTGGCCTAAAGTGAAAGTTTTTTGGCAAGCAAAAGACGGCATACGAGATCAACTGTGGTTGACGTGTTTCGCCGTCTTT
CLL-H-000461	ACLY	0.293127	0.377056	-1.58878	0.573697	0.511438	-0.884503	CACATGCATGCACAGTAC	GCCTCAAGATACTATACATTT	AAAGACGCACCGGGCCTCAAGATACTATACATTTGTTAATATTCATAGCAAATGTATAGTATCTTGAGGCTTTTTTGGCAAGCAAAAGACGGCATACGAGATGTACTGTGCATGCATGTGTTCGCCGTCTTT
CLL-H-000462	ACLY	1.15954	1.10332	0.177704	1.3539	1.25479	0.38228	ACACGTCATGCACAGTGT	CCTATGACTATGCCAAGACTA	AAAGACGCACCGGCCTATGACTATGCCAAGATTAGTTAATATTCATAGCTAGTCTTGGCATAGTCATAGGTTTTTTGGCAAGCAAAAGACGGCATACGAGATACACTGTGCATGACGTGTTTCGCCGTCTTT
CLL-H-000463	ACLY	0.794052	0.93835	-0.212248	1.42458	1.19514	0.383861	TGACGTCATGCACAGTCA	CGTGAGAGCAATTCGAGATTA	AAAGACGCACCGGCGTGAGAGCAATTTGAGATTAGTTAATATTCATAGCTAATCTCGAATTGCTCTCACGTTTTTTGGCAAGCAAAAGACGGCATACGAGATTGACTGTGCATGACGTCATTCGCCGTCTTT
CLL-H-000464	ACLY	1.29987	1.47004	0.467114	1.78652	1.62939	0.770742	GTACGTCATGCACAGTTG	GCCTAAGTACTCTTGCCAGTT	AAAGACGCACCGGGCCTAAGTATTCTTGCTAGTTGTTAATATTCATAGCAACTGGCAAGAGTACTTAGGCTTTTTTGGCAAGCAAAAGACGGCATACGAGATCAACTGTGCATGACGTACTTCGCCGTCTTT
CLL-H-000465	ACLY	1.01781	0.994685	0.00889067	0.942551	0.985361	-0.0533165	GTACACTGTGACTGCAAC	CGTGAGAGCAATTCGAGATTA	AAAGACGCACCGGCGTGAGAGCAATTTGAGATTAGTTAATATTCATAGCTAATCTCGAATTGCTCTCACGTTTTTTGGCAAGCAAAAGACGGCATACGAGATGTTGCAGTCACAGTGTACTTCGCCGTCTTT
CLL-H-000466	ACMSD	0.694315	0.662115	-0.560593	0.916036	0.918967	-0.124219	CAACCAACGTCACAGTCA	CTGAATTTACTACAAAGGCAA	AAAGACGCACCGGCTGAATTTACTACAAAGGCAAGTTAATATTCATAGCTTGCCTTTGTAGTAAATTCAGTTTTTTGGCAAGCAAAAGACGGCATACGAGATTGACTGTGACGTTGGTTGTTCGCCGTCTTT
CLL-H-000467	ACMSD	1.54203	1.4707	0.590668	1.62584	1.65717	0.714951	ACTGCAACGTCACAGTGT	CGTATTAGAGAAATGGACCAA	AAAGACGCACCGGCGTATTAGAGAAATGGATCAAGTTAATATTCATAGCTTGGTCCATTTCTCTAATACGTTTTTTGGCAAGCAAAAGACGGCATACGAGATACACTGTGACGTTGCAGTTTCGCCGTCTTT
CLL-H-000468	ACMSD	1.24715	1.0541	0.197319	1.15184	1.12474	0.186764	TGTGCAACGTCACAGTCA	GTATTTGAGAAGTTTCCCAAA	AAAGACGCACCGGGTATTTGAGAAGTTTCCCAAAGTTAATATTCATAGCTTTGGGAAACTTCTCAAATACTTTTTTGGCAAGCAAAAGACGGCATACGAGATTGACTGTGACGTTGCACATTCGCCGTCTTT
CLL-H-000469	ACMSD	0.677195	0.743455	-0.49502	0.565875	0.543894	-0.850025	GTTGCAACGTCACAGTTG	GATGTCATAGGAAAGGATAAA	AAAGACGCACCGGGATGTCATAGGAAAGGATAAAGTTAATATTCATAGCTTTATCCTTTCCTATGACATCTTTTTTGGCAAGCAAAAGACGGCATACGAGATCAACTGTGACGTTGCAACTTCGCCGTCTTT
CLL-H-000470	ACMSD	0.610816	0.80469	-0.512342	0.68023	0.736319	-0.498751	CATGCAACGTCACAGTAC	ACCCGAAGAAATACCTTGGTT	AAAGACGCACCGGACCCGAAGAAATACTTTGGTTGTTAATATTCATAGCAACCAAGGTATTTCTTCGGGTTTTTTTGGCAAGCAAAAGACGGCATACGAGATGTACTGTGACGTTGCATGTTCGCCGTCTTT
CLL-H-000471	ACO1	0.937489	1.11224	0.0301704	1.18843	1.22545	0.271183	TGACCAGTTGCAGTGTGT	CCAGGAAAGAAATTCTTCAAT	AAAGACGCACCGGCCAGGAAAGAAATTCTTCAATGTTAATATTCATAGCATTGAAGAATTTCTTTCCTGGTTTTTTGGCAAGCAAAAGACGGCATACGAGATACACACTGCAACTGGTCATTCGCCGTCTTT
CLL-H-000472	ACO1	1.37059	1.13939	0.321532	1.0595	0.974125	0.0227798	GTACCAGTTGCAGTGTAC	GCAGGATTGTTAGCAAAGAAA	AAAGACGCACCGGGCAGGATTGTTAGTAAAGAAAGTTAATATTCATAGCTTTCTTTGCTAACAATCCTGCTTTTTTGGCAAGCAAAAGACGGCATACGAGATGTACACTGCAACTGGTACTTCGCCGTCTTT
CLL-H-000473	ACO1	0.78919	0.82008	-0.31386	0.548369	0.586299	-0.818535	CAACCAGTTGCAGTGTCA	CGTATATCAAATCACCACCAT	AAAGACGCACCGGCGTATATCAAATCACCATCATGTTAATATTCATAGCATGGTGGTGATTTGATATACGTTTTTTGGCAAGCAAAAGACGGCATACGAGATTGACACTGCAACTGGTTGTTCGCCGTCTTT
CLL-H-000474	ACO1	0.93761	0.891874	-0.129014	0.921794	0.953897	-0.0927891	ACTGCAGTTGCAGTGTGT	CCTACAAGAAAGCGGAGTCAT	AAAGACGCACCGGCCTACAAGAAAGTGGAGTTATGTTAATATTCATAGCATGACTCCGCTTTCTTGTAGGTTTTTTGGCAAGCAAAAGACGGCATACGAGATACACACTGCAACTGCAGTTTCGCCGTCTTT
CLL-H-000475	ACO1	1.30581	1.26288	0.360831	1.43955	1.33717	0.472398	TGTGCAGTTGCAGTGTCA	CCTGCTGATCTTGTAATAGAT	AAAGACGCACCGGCCTGTTGATCTTGTAATAGATGTTAATATTCATAGCATCTATTACAAGATCAGCAGGTTTTTTGGCAAGCAAAAGACGGCATACGAGATTGACACTGCAACTGCACATTCGCCGTCTTT
CLL-H-000476	ACO1	1.67785	1.7071	0.759083	1.39394	1.34457	0.453161	TGACTGACCATGTGCAAC	GCTGCCTTGTAGATGGAGCAA	AAAGACGCACCGGGCTGCTTTGTAGATGGAGTAAGTTAATATTCATAGCTTGCTCCATCTACAAGGCAGCTTTTTTGGCAAGCAAAAGACGGCATACGAGATGTTGCACATGGTCAGTCATTCGCCGTCTTT
CLL-H-000477	ACO2	0.442333	0.483295	-1.11291	0.967169	0.868285	-0.125959	GTTGCAGTTGCAGTGTTG	CCCAACGAGTACATCCATTAT	AAAGACGCACCGGCCCAACGAGTACATCTATTATGTTAATATTCATAGCATAATGGATGTACTCGTTGGGTTTTTTGGCAAGCAAAAGACGGCATACGAGATCAACACTGCAACTGCAACTTCGCCGTCTTT
CLL-H-000478	ACO2	0.692042	0.814382	-0.413646	0.861916	0.85763	-0.217977	CATGCAGTTGCAGTGTAC	GCTGCCATTATGACCAACTAA	AAAGACGCACCGGGCTGCCATTATGACCAATTAAGTTAATATTCATAGCTTAGTTGGTCATAATGGCAGCTTTTTTGGCAAGCAAAAGACGGCATACGAGATGTACACTGCAACTGCATGTTCGCCGTCTTT
CLL-H-000479	ACO2	0.651078	0.663708	-0.605238	0.782162	0.771166	-0.364674	ACGTCAGTTGCAGTGTCA	GCCCGCTACTACAAGAAACAT	AAAGACGCACCGGGCCCGCTACTATAAGAAATATGTTAATATTCATAGCATGTTTCTTGTAGTAGCGGGCTTTTTTGGCAAGCAAAAGACGGCATACGAGATTGACACTGCAACTGACGTTTCGCCGTCTTT
CLL-H-000480	ACO2	0.211207	0.262228	-2.08719	0.729158	0.775817	-0.410954	TGGTCAGTTGCAGTGTAC	CCGGCTGACTACAACAAGATT	AAAGACGCACCGGCCGGCTGATTACAATAAGATTGTTAATATTCATAGCAATCTTGTTGTAGTCAGCCGGTTTTTTGGCAAGCAAAAGACGGCATACGAGATGTACACTGCAACTGACCATTCGCCGTCTTT
CLL-H-000481	ACO2	0.217503	0.255921	-2.08356	0.918415	0.894955	-0.141447	GTGTCAGTTGCAGTGTGT	CCTGCTAGAGAAGAACATTAA	AAAGACGCACCGGCCTGCTAGAGAAGAATATTAAGTTAATATTCATAGCTTAATGTTCTTCTCTAGCAGGTTTTTTGGCAAGCAAAAGACGGCATACGAGATACACACTGCAACTGACACTTCGCCGTCTTT
CLL-H-000482	ACOT11	0.600135	0.584975	-0.755097	0.934833	0.945279	-0.0892038	ACCACAACGTTGGTGTCA	CCTTGTCTATGCAGACACCAT	AAAGACGCACCGGCCTTGTCTATGTAGACACTATGTTAATATTCATAGCATGGTGTCTGCATAGACAAGGTTTTTTGGCAAGCAAAAGACGGCATACGAGATTGACACCAACGTTGTGGTTTCGCCGTCTTT
CLL-H-000483	ACOT11	1.20525	1.1382	0.228041	1.23418	1.20645	0.287161	TGCACAACGTTGGTGTAC	TCTCGGCAAGTGGCTTCTATT	AAAGACGCACCGGTCTCGGTAAGTGGTTTCTATTGTTAATATTCATAGCAATAGAAGCCACTTGCCGAGATTTTTTGGCAAGCAAAAGACGGCATACGAGATGTACACCAACGTTGTGCATTCGCCGTCTTT
CLL-H-000484	ACOT11	0.961314	0.893018	-0.11008	0.833793	0.854985	-0.244134	GTCACAACGTTGGTGTGT	CATCGTGAACAATGCCTTCAA	AAAGACGCACCGGCATCGTGAACAATGCTTTCAAGTTAATATTCATAGCTTGAAGGCATTGTTCACGATGTTTTTTGGCAAGCAAAAGACGGCATACGAGATACACACCAACGTTGTGACTTCGCCGTCTTT
CLL-H-000485	ACOT11	1.86928	1.80425	0.87694	2.04102	2.28156	1.10966	CACACAACGTTGGTGTTG	CCGAGAGATCACCAAGGTGAA	AAAGACGCACCGGCCGAGAGATTACTAAGGTGAAGTTAATATTCATAGCTTCACCTTGGTGATCTCTCGGTTTTTTGGCAAGCAAAAGACGGCATACGAGATCAACACCAACGTTGTGTGTTCGCCGTCTTT
CLL-H-000486	ACOT11	0.784424	0.790394	-0.344825	1.07406	0.951755	0.0158686	ACACACTGGTTGGTGTGT	GTCTCCTCCTTGAAGATGCTT	AAAGACGCACCGGGTCTCCTCTTTGAAGATGTTTGTTAATATTCATAGCAAGCATCTTCAAGGAGGAGACTTTTTTGGCAAGCAAAAGACGGCATACGAGATACACACCAACCAGTGTGTTTCGCCGTCTTT
CLL-H-000487	ACOT11	1.57807	1.62169	0.677832	1.412	1.50435	0.543441	CACAGTGTCAGTTGCATG	CCTGGACAGGAAGTACATCGT	AAAGACGCACCGGCCTGGATAGGAAGTACATTGTGTTAATATTCATAGCACGATGTACTTCCTGTCCAGGTTTTTTGGCAAGCAAAAGACGGCATACGAGATCATGCAACTGACACTGTGTTCGCCGTCTTT
CLL-H-000488	ACOT12	0.593039	0.91458	-0.44131	0.629692	0.663158	-0.629928	GTCAACCATGTGGTGTTG	CCCTCAAAGATGGTAACACTT	AAAGACGCACCGGCCCTCAAAGATGGTAATACTTGTTAATATTCATAGCAAGTGTTACCATCTTTGAGGGTTTTTTGGCAAGCAAAAGACGGCATACGAGATCAACACCACATGGTTGACTTCGCCGTCTTT
CLL-H-000489	ACOT12	0.957765	1.07225	0.0191921	2.14811	2.22589	1.12872	CACAACCATGTGGTGTAC	GCCATTGTCAACAATACATTT	AAAGACGCACCGGGCCATTGTCAACAATACATTTGTTAATATTCATAGCAAATGTATTGTTGACAATGGCTTTTTTGGCAAGCAAAAGACGGCATACGAGATGTACACCACATGGTTGTGTTCGCCGTCTTT
CLL-H-000490	ACOT12	1.59124	1.72806	0.72965	1.60212	1.50589	0.635303	ACACTGCATGTGGTGTGT	GCTGAGAAACATGCTGGAGTT	AAAGACGCACCGGGCTGAGAAATATGTTGGAGTTGTTAATATTCATAGCAACTCCAGCATGTTTCTCAGCTTTTTTGGCAAGCAAAAGACGGCATACGAGATACACACCACATGCAGTGTTTCGCCGTCTTT
CLL-H-000491	ACOT12	1.73436	1.99361	0.89489	1.92129	1.6825	0.846338	TGACTGCATGTGGTGTCA	CCTTCCTTACTTTGCTGGAAA	AAAGACGCACCGGCCTTCCTTACTTTGTTGGAAAGTTAATATTCATAGCTTTCCAGCAAAGTAAGGAAGGTTTTTTGGCAAGCAAAAGACGGCATACGAGATTGACACCACATGCAGTCATTCGCCGTCTTT
CLL-H-000492	ACOT12	1.29511	1.46651	0.462731	1.231	1.23544	0.302425	GTACTGCATGTGGTGTTG	CCACAGTACATCAGAAGTGAA	AAAGACGCACCGGCCACAGTACATTAGAAGTGAAGTTAATATTCATAGCTTCACTTCTGATGTACTGTGGTTTTTTGGCAAGCAAAAGACGGCATACGAGATCAACACCACATGCAGTACTTCGCCGTCTTT
CLL-H-000493	ACOT12	0.720661	0.7621	-0.432278	1.02375	0.926776	-0.0379205	ACACTGACTGGTTGCACA	CCTTAGCCCTGACATCTGTCA	AAAGACGCACCGGCCTTAGCCCTGATATCTGTTAGTTAATATTCATAGCTGACAGATGTCAGGGCTAAGGTTTTTTGGCAAGCAAAAGACGGCATACGAGATTGTGCAACCAGTCAGTGTTTCGCCGTCTTT
CLL-H-000494	ACOX1	0.973249	0.979669	-0.034376	0.918697	0.99438	-0.0652352	TGTGACTGCAACGTGTGT	CGAAAGCCTAACCGAAGCATA	AAAGACGCACCGGCGAAAGCCTAATCGAAGTATAGTTAATATTCATAGCTATGCTTCGGTTAGGCTTTCGTTTTTTGGCAAGCAAAAGACGGCATACGAGATACACACGTTGCAGTCACATTCGCCGTCTTT
CLL-H-000495	ACOX1	0.993342	0.978391	-0.0205771	0.983425	0.938737	-0.0576602	GTTGACTGCAACGTGTAC	GCCTGGAACTTGGAGATCATT	AAAGACGCACCGGGCCTGGAATTTGGAGATTATTGTTAATATTCATAGCAATGATCTCCAAGTTCCAGGCTTTTTTGGCAAGCAAAAGACGGCATACGAGATGTACACGTTGCAGTCAACTTCGCCGTCTTT
CLL-H-000496	ACOX1	0.719894	0.673329	-0.522381	1.665	1.85396	0.813065	CATGACTGCAACGTGTCA	CGAATCTTACAAGCACCTGAA	AAAGACGCACCGGCGAATCTTACAAGCACTTGAAGTTAATATTCATAGCTTCAGGTGCTTGTAAGATTCGTTTTTTGGCAAGCAAAAGACGGCATACGAGATTGACACGTTGCAGTCATGTTCGCCGTCTTT
CLL-H-000497	ACOX1	0.593626	0.680496	-0.653857	0.653634	0.63428	-0.635127	ACGTACTGCAACGTGTGT	GCAGCCAGATTAGTAGAAATT	AAAGACGCACCGGGCAGCTAGATTAGTAGAAATTGTTAATATTCATAGCAATTTCTACTAATCTGGCTGCTTTTTTGGCAAGCAAAAGACGGCATACGAGATACACACGTTGCAGTACGTTTCGCCGTCTTT
CLL-H-000498	ACOX1	0.904784	0.889415	-0.156713	1.1868	1.22688	0.27104	ACCATGACCAACTGCATG	CGCTGAGTAACAAGCTGACTT	AAAGACGCACCGGCGCTGAGTAATAAGCTGATTTGTTAATATTCATAGCAAGTCAGCTTGTTACTCAGCGTTTTTTGGCAAGCAAAAGACGGCATACGAGATCATGCAGTTGGTCATGGTTTCGCCGTCTTT
CLL-H-000499	ACOX2	0.557512	0.564446	-0.834009	0.590969	0.602489	-0.74492	TGGTACTGCAACGTGTCA	GCCATCAGTTATGCCTTCCAT	AAAGACGCACCGGGCCATTAGTTATGCCTTCTATGTTAATATTCATAGCATGGAAGGCATAACTGATGGCTTTTTTGGCAAGCAAAAGACGGCATACGAGATTGACACGTTGCAGTACCATTCGCCGTCTTT
CLL-H-000500	ACOX2	0.930528	0.923012	-0.109728	0.801127	0.830808	-0.293655	GTGTACTGCAACGTGTTG	GCATTCCACATCCGGTTGATA	AAAGACGCACCGGGCATTCTACATCTGGTTGATAGTTAATATTCATAGCTATCAACCGGATGTGGAATGCTTTTTTGGCAAGCAAAAGACGGCATACGAGATCAACACGTTGCAGTACACTTCGCCGTCTTT
CLL-H-000501	ACOX2	1.03637	0.974938	0.00746098	0.691037	0.687688	-0.53667	CAGTACTGCAACGTGTAC	CGAGAGGTATATGCAGTCCTT	AAAGACGCACCGGCGAGAGGTATATGTAGTCTTTGTTAATATTCATAGCAAGGACTGCATATACCTCTCGTTTTTTGGCAAGCAAAAGACGGCATACGAGATGTACACGTTGCAGTACTGTTCGCCGTCTTT
CLL-H-000502	ACOX2	0.782544	0.884142	-0.265704	0.682119	0.738527	-0.494591	ACCAACTGCAACGTGTCA	GCTCAGAAGTCACCAACCAAT	AAAGACGCACCGGGCTCAGAAGTTACCAACTAATGTTAATATTCATAGCATTGGTTGGTGACTTCTGAGCTTTTTTGGCAAGCAAAAGACGGCATACGAGATTGACACGTTGCAGTTGGTTTCGCCGTCTTT
CLL-H-000503	ACOX2	1.34425	1.00925	0.22004	1.03722	1.17964	0.145531	TGCAACTGCAACGTGTAC	CCATGCCATACATGGAATCTT	AAAGACGCACCGGCCATGCCATATATGGAATCTTGTTAATATTCATAGCAAGATTCCATGTATGGCATGGTTTTTTGGCAAGCAAAAGACGGCATACGAGATGTACACGTTGCAGTTGCATTCGCCGTCTTT
CLL-H-000504	ACOX3	0.832248	0.777416	-0.314078	0.722415	0.716679	-0.474851	TGTGGTACCAACGTGTTG	GCAGCAGACAAGCAACTATTT	AAAGACGCACCGGGCAGCAGACAAGCAATTATTTGTTAATATTCATAGCAAATAGTTGCTTGTCTGCTGCTTTTTTGGCAAGCAAAAGACGGCATACGAGATCAACACGTTGGTACCACATTCGCCGTCTTT
CLL-H-000505	ACOX3	1.12782	1.24497	0.244824	0.68469	0.665595	-0.56688	GTTGGTACCAACGTGTCA	CCTGTCATAGGAAGTCTGAAA	AAAGACGCACCGGCCTGTCATAGGAAGTTTGAAAGTTAATATTCATAGCTTTCAGACTTCCTATGACAGGTTTTTTGGCAAGCAAAAGACGGCATACGAGATTGACACGTTGGTACCAACTTCGCCGTCTTT
CLL-H-000506	ACOX3	0.991546	1.26911	0.165783	1.67339	1.63905	0.72782	CATGGTACCAACGTGTGT	CGGCAGTAATACCAAGGCCAT	AAAGACGCACCGGCGGCAGTAATACTAAGGCTATGTTAATATTCATAGCATGGCCTTGGTATTACTGCCGTTTTTTGGCAAGCAAAAGACGGCATACGAGATACACACGTTGGTACCATGTTCGCCGTCTTT
CLL-H-000507	ACOX3	1.44238	1.34152	0.47616	1.43137	1.40987	0.506476	ACGTGTACCAACGTGTTG	CCATTTCTCCAAGTCGCTCTT	AAAGACGCACCGGCCATTTCTCTAAGTCGTTCTTGTTAATATTCATAGCAAGAGCGACTTGGAGAAATGGTTTTTTGGCAAGCAAAAGACGGCATACGAGATCAACACGTTGGTACACGTTTCGCCGTCTTT
CLL-H-000508	ACOX3	0.830659	0.87987	-0.226154	1.01726	0.993864	0.00790727	TGGTGTACCAACGTGTGT	GACCTGTCCTTGGAGAAGTAT	AAAGACGCACCGGGACCTGTCTTTGGAGAAGTGTGTTAATATTCATAGCATACTTCTCCAAGGACAGGTCTTTTTTGGCAAGCAAAAGACGGCATACGAGATACACACGTTGGTACACCATTCGCCGTCTTT
CLL-H-000509	ACOX3	0.892858	0.968328	-0.104965	1.11017	0.95671	0.0434688	GTACTGTGACTGTGCACA	CGGAGATTGCTGCTGCTTTCT	AAAGACGCACCGGCGGAGATTGTTGTTGCTTTCTGTTAATATTCATAGCAGAAAGCAGCAGCAATCTCCGTTTTTTGGCAAGCAAAAGACGGCATACGAGATTGTGCACAGTCACAGTACTTCGCCGTCTTT
CLL-H-000510	ACP1	1.024	0.980894	0.00319521	0.803006	0.746953	-0.368715	GTTGACCACATGGTCATG	CACAGCCCATAAAGCAAGACA	AAAGACGCACCGGCACAGCCTATAAAGCAAGATAGTTAATATTCATAGCTGTCTTGCTTTATGGGCTGTGTTTTTTGGCAAGCAAAAGACGGCATACGAGATCATGACCATGTGGTCAACTTCGCCGTCTTT
CLL-H-000511	ACP1	1.64946	1.46306	0.635489	1.24481	1.17562	0.274673	CATGACCACATGGTCAAC	GCCCATAAAGCAAGACAGGTA	AAAGACGCACCGGGCCCATAAAGTAAGATAGGTAGTTAATATTCATAGCTACCTGTCTTGCTTTATGGGCTTTTTTGGCAAGCAAAAGACGGCATACGAGATGTTGACCATGTGGTCATGTTCGCCGTCTTT
CLL-H-000512	ACP1	0.898611	1.04096	-0.0481586	1.38415	1.29268	0.419686	ACGTACCACATGGTCACA	GAGTCCAGTAACTTGAGAAGT	AAAGACGCACCGGGAGTCCAGTAATTTGAGAAGTGTTAATATTCATAGCACTTCTCAAGTTACTGGACTCTTTTTTGGCAAGCAAAAGACGGCATACGAGATTGTGACCATGTGGTACGTTTCGCCGTCTTT
CLL-H-000513	ACP1	0.742424	0.791779	-0.383258	0.56914	0.547464	-0.841154	TGGTACCACATGGTCAAC	GCGAAAGGATTAACCAGACTT	AAAGACGCACCGGGCGAAAGGATTAACCAGATTTGTTAATATTCATAGCAAGTCTGGTTAATCCTTTCGCTTTTTTGGCAAGCAAAAGACGGCATACGAGATGTTGACCATGTGGTACCATTCGCCGTCTTT
CLL-H-000514	ACP1	0.781805	0.734094	-0.400541	0.740192	0.740041	-0.434176	GTGTACCACATGGTCAGT	CACACAGCCCATAAAGCAAGA	AAAGACGCACCGGCACACAGCCTATAAAGTAAGAGTTAATATTCATAGCTCTTGCTTTATGGGCTGTGTGTTTTTTGGCAAGCAAAAGACGGCATACGAGATACTGACCATGTGGTACACTTCGCCGTCTTT
CLL-H-000515	ACP2	0.690639	0.720631	-0.503331	0.749265	0.74211	-0.423374	TGGTACTGTGGTGTGTAC	CGGCTTCCTAAACACCTCTTA	AAAGACGCACCGGCGGCTTCTTAAACACTTCTTAGTTAATATTCATAGCTAAGAGGTGTTTAGGAAGCCGTTTTTTGGCAAGCAAAAGACGGCATACGAGATGTACACACCACAGTACCATTCGCCGTCTTT
CLL-H-000516	ACP2	0.760583	0.807171	-0.351938	1.41318	1.34637	0.464008	GTGTACTGTGGTGTGTGT	GAATGCACAATTTCTGGACAT	AAAGACGCACCGGGAATGCACAATTTCTGGATATGTTAATATTCATAGCATGTCCAGAAATTGTGCATTCTTTTTTGGCAAGCAAAAGACGGCATACGAGATACACACACCACAGTACACTTCGCCGTCTTT
CLL-H-000517	ACP2	1.72627	1.70674	0.779449	2.06576	2.13824	1.07155	CAGTACTGTGGTGTGTTG	GCTGGCTCAGATAAGGAAGAA	AAAGACGCACCGGGCTGGCTTAGATAAGGAAGAGGTTAATATTCATAGCTTCTTCCTTATCTGAGCCAGCTTTTTTGGCAAGCAAAAGACGGCATACGAGATCAACACACCACAGTACTGTTCGCCGTCTTT
CLL-H-000518	ACP2	1.45604	1.57257	0.597587	1.37905	1.3274	0.436136	ACCAACTGTGGTGTGTAC	GCCCTGCAAATGGCACTGGAT	AAAGACGCACCGGGCCCTGTAAATGGCATTGGATGTTAATATTCATAGCATCCAGTGCCATTTGCAGGGCTTTTTTGGCAAGCAAAAGACGGCATACGAGATGTACACACCACAGTTGGTTTCGCCGTCTTT
CLL-H-000519	ACP2	1.39165	1.657	0.602684	1.39794	1.64141	0.599122	CAACTGTGTGTGTGCACA	GCTGTGTTGGACACTGGCTTT	AAAGACGCACCGGGCTGTGTTGGGCATTGGCTTTGTTAATATTCATAGCAAAGCCAGTGTCCAACACAGCTTTTTTGGCAAGCAAAAGACGGCATACGAGATTGTGCACACACACAGTTGTTCGCCGTCTTT
CLL-H-000520	ACP2	1.14405	1.2092	0.234107	1.1	1.09603	0.134898	ACTGTGTGTGTGTGCAGT	CCATGCCTGATGTTTACCAAG	AAAGACGCACCGGCCATGCTTGATGTTTACTAAGGTTAATATTCATAGCCTTGGTAAACATCAGGCATGGTTTTTTGGCAAGCAAAAGACGGCATACGAGATACTGCACACACACACAGTTTCGCCGTCTTT
CLL-H-000521	ACP5	1.03203	1.06276	0.0666471	0.662246	0.704952	-0.549481	TGCAACTGACGTGTGTAC	CCAGATTGCATACTCTAAGAT	AAAGACGCACCGGCCAGATTGCATACTTTAAGATGTTAATATTCATAGCATCTTAGAGTATGCAATCTGGTTTTTTGGCAAGCAAAAGACGGCATACGAGATGTACACACGTCAGTTGCATTCGCCGTCTTT
CLL-H-000522	ACP5	1.18923	1.05019	0.160336	1.1659	1.10056	0.179842	GTCAACTGACGTGTGTGT	GCAGACTTCATCCTGTCTCTA	AAAGACGCACCGGGCAGACTTCATCTTGTCTTTAGTTAATATTCATAGCTAGAGACAGGATGAAGTCTGCTTTTTTGGCAAGCAAAAGACGGCATACGAGATACACACACGTCAGTTGACTTCGCCGTCTTT
CLL-H-000523	ACP5	0.961037	0.896972	-0.1071	1.41309	1.42746	0.506154	CACAACTGACGTGTGTTG	CAGTACCTGCAAGATGAGAAT	AAAGACGCACCGGCAGTACCTGTAAGATGAGAATGTTAATATTCATAGCATTCTCATCTTGCAGGTACTGTTTTTTGGCAAGCAAAAGACGGCATACGAGATCAACACACGTCAGTTGTGTTCGCCGTCTTT
CLL-H-000524	ACP5	0.846891	1.08165	-0.0632602	1.09814	1.00863	0.0737261	ACACTGTGACGTGTGTCA	CCTCGGGCAAGTCCCTCTTTA	AAAGACGCACCGGCCTCGGGTAAGTCCTTCTTTAGTTAATATTCATAGCTAAAGAGGGACTTGCCCGAGGTTTTTTGGCAAGCAAAAGACGGCATACGAGATTGACACACGTCACAGTGTTTCGCCGTCTTT
CLL-H-000525	ACP5	1.27634	1.20839	0.312545	1.39423	1.40996	0.487561	TGACTGTGACGTGTGTAC	CACAGTGACACTATGTGGCAA	AAAGACGCACCGGCACAGTGACATTATGTGGTAAGTTAATATTCATAGCTTGCCACATAGTGTCACTGTGTTTTTTGGCAAGCAAAAGACGGCATACGAGATGTACACACGTCACAGTCATTCGCCGTCTTT
CLL-H-000526	ACP5	1.37881	1.38667	0.46752	0.942608	0.874953	-0.138996	GTCACATGGTTGTGCACA	CAGATGCCCACGTATGTGAAA	AAAGACGCACCGGCAGATGTCCATGTATGTGAAAGTTAATATTCATAGCTTTCACATACGTGGGCATCTGTTTTTTGGCAAGCAAAAGACGGCATACGAGATTGTGCACAACCATGTGACTTCGCCGTCTTT
CLL-H-000527	ACP6	1.25412	1.22946	0.312352	1.10737	1.18208	0.19423	GTTGCATGCAGTGTGTCA	GCCATGTCAGTTTATACCTTA	AAAGACGCACCGGGCCATGTCAGTTTATATCTTAGTTAATATTCATAGCTAAGGTATAAACTGACATGGCTTTTTTGGCAAGCAAAAGACGGCATACGAGATTGACACACTGCATGCAACTTCGCCGTCTTT
CLL-H-000528	ACP6	0.82051	0.853493	-0.256978	0.961262	1.03865	-0.00114772	CATGCATGCAGTGTGTGT	GCTGAAGAGATTTGCACGGAT	AAAGACGCACCGGGCTGAAGAGGTTTGCATGGATGTTAATATTCATAGCATCCGTGCAAATCTCTTCAGCTTTTTTGGCAAGCAAAAGACGGCATACGAGATACACACACTGCATGCATGTTCGCCGTCTTT
CLL-H-000529	ACP6	0.791461	0.838027	-0.29617	0.98254	0.931516	-0.0638803	ACGTCATGCAGTGTGTTG	GCAGATTCAGAAGTCTTGTAT	AAAGACGCACCGGGCAGATTTAGAAGTCTTGTATGTTAATATTCATAGCATACAAGACTTCTGAATCTGCTTTTTTGGCAAGCAAAAGACGGCATACGAGATCAACACACTGCATGACGTTTCGCCGTCTTT
CLL-H-000530	ACP6	1.63574	1.60135	0.694619	1.18196	1.1247	0.205362	TGGTCATGCAGTGTGTGT	GTTTGATTACACAGTCACCAA	AAAGACGCACCGGGTTTGATTACACAGTCATCAAGTTAATATTCATAGCTTGGTGACTGTGTAATCAAACTTTTTTGGCAAGCAAAAGACGGCATACGAGATACACACACTGCATGACCATTCGCCGTCTTT
CLL-H-000531	ACP6	1.44207	1.47783	0.545813	1.72814	1.66031	0.760338	GTGTCATGCAGTGTGTAC	CAGTAGTGATAAAGTGGACTT	AAAGACGCACCGGCAGTAGTGATAAAGTGGATTTGTTAATATTCATAGCAAGTCCACTTTATCACTACTGTTTTTTGGCAAGCAAAAGACGGCATACGAGATGTACACACTGCATGACACTTCGCCGTCTTT
CLL-H-000532	ACP6	0.7093	0.933919	-0.297082	0.885935	0.875313	-0.183429	ACGTACACGTGTTGCAAC	GTGCCTTTATACAATGCCAAA	AAAGACGCACCGGGTGCCTTTATACAATGTCAAAGTTAATATTCATAGCTTTGGCATTGTATAAAGGCACTTTTTTGGCAAGCAAAAGACGGCATACGAGATGTTGCAACACGTGTACGTTTCGCCGTCTTT
CLL-H-000533	ACPP	0.511028	0.62833	-0.819466	0.574722	0.636439	-0.725485	CAGTCAGTTGGTCATGTG	ACTCAGATACCAAGCTACAAA	AAAGACGCACCGGACTCAGATACCAAGCTATAAAGTTAATATTCATAGCTTTGTAGCTTGGTATCTGAGTTTTTTTGGCAAGCAAAAGACGGCATACGAGATCACATGACCAACTGACTGTTCGCCGTCTTT
CLL-H-000534	ACPP	1.0226	0.936227	-0.0314158	0.748023	0.768421	-0.399438	ACCACAGTTGGTCATGAC	GAAATACGTTAGGAGGACAAA	AAAGACGCACCGGGAAATACGTTAGGAGGATAAAGTTAATATTCATAGCTTTGTCCTCCTAACGTATTTCTTTTTTGGCAAGCAAAAGACGGCATACGAGATGTCATGACCAACTGTGGTTTCGCCGTCTTT
CLL-H-000535	ACPP	1.15445	1.25783	0.269072	1.32693	1.37132	0.431832	TGCACAGTTGGTCATGTG	GACGGAATTGTACTTTGAGAA	AAAGACGCACCGGGACGGAATTGTGCTTTGAGGAGTTAATATTCATAGCTTCTCAAAGTACAATTCCGTCTTTTTTGGCAAGCAAAAGACGGCATACGAGATCACATGACCAACTGTGCATTCGCCGTCTTT
CLL-H-000536	ACPP	0.719854	0.546557	-0.67289	1.01288	0.992153	0.00355079	GTCACAGTTGGTCATGCA	CACTGAGGACACCATGACTAA	AAAGACGCACCGGCACTGAGGACATCATGATTAAGTTAATATTCATAGCTTAGTCATGGTGTCCTCAGTGTTTTTTGGCAAGCAAAAGACGGCATACGAGATTGCATGACCAACTGTGACTTCGCCGTCTTT
CLL-H-000537	ACPP	1.0099	1.18077	0.126971	1.27458	1.22817	0.323261	TGGTGTACGTACTGCATG	GTGACTTTGGTGTTTCGGCAT	AAAGACGCACCGGGTGACTTTGGTGTTTCGGTATGTTAATATTCATAGCATGCCGAAACACCAAAGTCACTTTTTTGGCAAGCAAAAGACGGCATACGAGATCATGCAGTACGTACACCATTCGCCGTCTTT
CLL-H-000538	ACPT	1.24399	1.32077	0.358176	1.33169	1.22013	0.35015	GTACCATGCAGTGTGTGT	ACCCACACAAGGAGGTGGCCT	AAAGACGCACCGGACCCACATAAGGAGGTGGTCTGTTAATATTCATAGCAGGCCACCTCCTTGTGTGGGTTTTTTTGGCAAGCAAAAGACGGCATACGAGATACACACACTGCATGGTACTTCGCCGTCTTT
CLL-H-000539	ACPT	0.828755	0.938897	-0.180972	0.682336	0.729945	-0.502794	CAACCATGCAGTGTGTTG	CCCTGCTGGACCTCTCCTGCT	AAAGACGCACCGGCCCTGCTGGACCTTTCCTGTTGTTAATATTCATAGCAGCAGGAGAGGTCCAGCAGGGTTTTTTGGCAAGCAAAAGACGGCATACGAGATCAACACACTGCATGGTTGTTCGCCGTCTTT
CLL-H-000540	ACPT	1.13701	1.11039	0.168155	1.19824	1.19758	0.260519	ACCACACAACGTTGCATG	CCCAACATGTATGCTCAGTAG	AAAGACGCACCGGCCCAATATGTATGCTTAGTAGGTTAATATTCATAGCCTACTGAGCATACATGTTGGGTTTTTTGGCAAGCAAAAGACGGCATACGAGATCATGCAACGTTGTGTGGTTTCGCCGTCTTT
CLL-H-000541	ACPT	0.919135	0.727657	-0.29016	1.04495	1.17197	0.146186	TGCACACAACGTTGCAGT	GTCTCCCTCTTCTACCGCAAT	AAAGACGCACCGGGTCTCCTTCTTCTACCGTAATGTTAATATTCATAGCATTGCGGTAGAAGAGGGAGACTTTTTTGGCAAGCAAAAGACGGCATACGAGATACTGCAACGTTGTGTGCATTCGCCGTCTTT
CLL-H-000542	ACPT	0.759761	0.709539	-0.445715	1.08644	1.06977	0.108456	GTCACACAACGTTGCAAC	CTCCCTCTTCTACCGCAATGA	AAAGACGCACCGGCTCCTTCTTCTACCGTAATGAGTTAATATTCATAGCTCATTGCGGTAGAAGAGGGAGTTTTTTGGCAAGCAAAAGACGGCATACGAGATGTTGCAACGTTGTGTGACTTCGCCGTCTTT
CLL-H-000543	ACPT	1.05158	1.26529	0.206013	0.937672	1.08009	0.00915191	CACACACAACGTTGCACA	CCCTCTTCTACCGCAATGACT	AAAGACGCACCGGCCCTCTTCTACCGTAATGATTGTTAATATTCATAGCAGTCATTGCGGTAGAAGAGGGTTTTTTGGCAAGCAAAAGACGGCATACGAGATTGTGCAACGTTGTGTGTGTTCGCCGTCTTT
CLL-H-000544	ACSL1	0.683874	0.932865	-0.324229	0.886703	0.836361	-0.215639	TGCAACGTTGACGTGTTG	GCCCAGATGATACTTTGATAT	AAAGACGCACCGGGCCCAGATGATGCTTTGATGTGTTAATATTCATAGCATATCAAAGTATCATCTGGGCTTTTTTGGCAAGCAAAAGACGGCATACGAGATCAACACGTCAACGTTGCATTCGCCGTCTTT
CLL-H-000545	ACSL1	1.04717	1.14833	0.133022	1.11879	1.16877	0.193468	GTCAACGTTGACGTGTCA	CGCAGATAGATGACCTCTATT	AAAGACGCACCGGCGCAGATAGATGACCTTTATTGTTAATATTCATAGCAATAGAGGTCATCTATCTGCGTTTTTTGGCAAGCAAAAGACGGCATACGAGATTGACACGTCAACGTTGACTTCGCCGTCTTT
CLL-H-000546	ACSL1	0.873301	0.879235	-0.190563	0.636487	0.710296	-0.572653	CACAACGTTGACGTGTGT	CCCTTGGTGTATTTCTATGAT	AAAGACGCACCGGCCCTTGGTGTGTTTCTATGGTGTTAATATTCATAGCATCATAGAAATACACCAAGGGTTTTTTGGCAAGCAAAAGACGGCATACGAGATACACACGTCAACGTTGTGTTCGCCGTCTTT
CLL-H-000547	ACSL1	1.20026	1.16493	0.241795	1.07465	1.0097	0.0588941	ACACTGGTTGACGTGTAC	CCCAGATCAGTTCATTGGCAT	AAAGACGCACCGGCCCAGATCAGTTTATTGGTATGTTAATATTCATAGCATGCCAATGAACTGATCTGGGTTTTTTGGCAAGCAAAAGACGGCATACGAGATGTACACGTCAACCAGTGTTTCGCCGTCTTT
CLL-H-000548	ACSL1	1.06782	0.945346	0.00679071	0.970707	1.02089	-0.00653005	TGACTGGTTGACGTGTTG	GCCAAATGTATTTCAGGGCTA	AAAGACGCACCGGGCCAAATGTATTTCAGGGTTAGTTAATATTCATAGCTAGCCCTGAAATACATTTGGCTTTTTTGGCAAGCAAAAGACGGCATACGAGATCAACACGTCAACCAGTCATTCGCCGTCTTT
CLL-H-000549	ACSL3	0.722348	0.755448	-0.436915	1.32497	1.26233	0.371022	CATGTGGTTGACGTGTCA	GCCCTCAGATATTGCAGTAAT	AAAGACGCACCGGGCCCTCAGATATTGTAGTAATGTTAATATTCATAGCATTACTGCAATATCTGAGGGCTTTTTTGGCAAGCAAAAGACGGCATACGAGATTGACACGTCAACCACATGTTCGCCGTCTTT
CLL-H-000550	ACSL3	1.72903	1.90085	0.858304	1.1461	1.06711	0.145221	ACGTTGGTTGACGTGTGT	GCGGACATTGAGCGAATGTAT	AAAGACGCACCGGGCGGATATTGAGTGAATGTATGTTAATATTCATAGCATACATTCGCTCAATGTCCGCTTTTTTGGCAAGCAAAAGACGGCATACGAGATACACACGTCAACCAACGTTTCGCCGTCTTT
CLL-H-000551	ACSL3	1.17007	1.3105	0.308359	0.980352	0.908664	-0.0834053	TGGTTGGTTGACGTGTCA	GCTGTGTAACAGTTGTGAAAT	AAAGACGCACCGGGCTGTGTAATAGTTGTGAAATGTTAATATTCATAGCATTTCACAACTGTTACACAGCTTTTTTGGCAAGCAAAAGACGGCATACGAGATTGACACGTCAACCAACCATTCGCCGTCTTT
CLL-H-000552	ACSL3	1.15476	1.17925	0.222729	1.14886	1.08465	0.158713	GTGTTGGTTGACGTGTTG	CCTGGATGTGATACTTTAGAT	AAAGACGCACCGGCCTGGATGTGATGCTTTAGGTGTTAATATTCATAGCATCTAAAGTATCACATCCAGGTTTTTTGGCAAGCAAAAGACGGCATACGAGATCAACACGTCAACCAACACTTCGCCGTCTTT
CLL-H-000553	ACSL3	0.490667	0.573142	-0.91511	0.770326	0.811248	-0.339122	CAGTTGGTTGACGTGTAC	GCCTTCAAGCTGAAACGCAAA	AAAGACGCACCGGGCCTTCAAGTTGAAACGTAAAGTTAATATTCATAGCTTTGCGTTTCAGCTTGAAGGCTTTTTTGGCAAGCAAAAGACGGCATACGAGATGTACACGTCAACCAACTGTTCGCCGTCTTT
CLL-H-000554	ACSL4	0.895952	0.849642	-0.19679	1.00619	1.04013	0.0328385	GTTGTGTGGTTGACGTCA	GCCATGAAATTGGAGCGATTT	AAAGACGCACCGGGCCATGAAATTGGAGTGATTTGTTAATATTCATAGCAAATCGCTCCAATTTCATGGCTTTTTTGGCAAGCAAAAGACGGCATACGAGATTGACGTCAACCACACAACTTCGCCGTCTTT
CLL-H-000555	ACSL4	0.956012	0.947051	-0.0716927	1.24042	1.2052	0.290047	TGACGTGTTGACGTGTAC	CCGGAAATCATGGATAGAATT	AAAGACGCACCGGCCGGAAATTATGGATAGAATTGTTAATATTCATAGCAATTCTATCCATGATTTCCGGTTTTTTGGCAAGCAAAAGACGGCATACGAGATGTACACGTCAACACGTCATTCGCCGTCTTT
CLL-H-000556	ACSL4	1.04638	1.17495	0.149002	1.50842	1.41525	0.54705	GTACGTGTTGACGTGTGT	CCAGTGTTGAACTTCTGGAAA	AAAGACGCACCGGCCAGTGTTGAATTTCTGGAAAGTTAATATTCATAGCTTTCCAGAAGTTCAACACTGGTTTTTTGGCAAGCAAAAGACGGCATACGAGATACACACGTCAACACGTACTTCGCCGTCTTT
CLL-H-000557	ACSL4	1.02173	0.798422	-0.146884	0.999843	1.04449	0.0312856	CAACGTGTTGACGTGTTG	GCAGGAGAGTATGTATCTCTT	AAAGACGCACCGGGCAGGAGAGTATGTATTTCTTGTTAATATTCATAGCAAGAGATACATACTCTCCTGCTTTTTTGGCAAGCAAAAGACGGCATACGAGATCAACACGTCAACACGTTGTTCGCCGTCTTT
CLL-H-000558	ACSL4	0.386995	0.380509	-1.38181	0.70231	0.67388	-0.539629	ACTGGTGTTGACGTGTAC	GCAGTAGTTCATGGGCTAAAT	AAAGACGCACCGGGCAGTAGTTCATGGGTTAAATGTTAATATTCATAGCATTTAGCCCATGAACTACTGCTTTTTTGGCAAGCAAAAGACGGCATACGAGATGTACACGTCAACACCAGTTTCGCCGTCTTT
CLL-H-000559	ACSL4	0.482886	0.540152	-0.969404	0.721684	0.729741	-0.462552	TGTGCAGTCATGTGCAAC	GCACTGAACCTGGGAAAGAGA	AAAGACGCACCGGGCACTGAACTTGGGAAAGAGGGTTAATATTCATAGCTCTCTTTCCCAGGTTCAGTGCTTTTTTGGCAAGCAAAAGACGGCATACGAGATGTTGCACATGACTGCACATTCGCCGTCTTT
CLL-H-000560	ACSL5	1.71893	1.59929	0.729471	1.41383	1.39428	0.489565	CATGGTGTTGACGTGTGT	CCAAATACTTTCGGACCCAAA	AAAGACGCACCGGCCAAATACTTTCGGACTCAAAGTTAATATTCATAGCTTTGGGTCCGAAAGTATTTGGTTTTTTGGCAAGCAAAAGACGGCATACGAGATACACACGTCAACACCATGTTCGCCGTCTTT
CLL-H-000561	ACSL5	0.461702	0.583325	-0.946297	0.973243	0.901365	-0.0944719	ACGTGTGTTGACGTGTTG	CCTCTTCTTGACCTGAACAAT	AAAGACGCACCGGCCTCTTCTTGACCTGAATAATGTTAATATTCATAGCATTGTTCAGGTCAAGAAGAGGTTTTTTGGCAAGCAAAAGACGGCATACGAGATCAACACGTCAACACACGTTTCGCCGTCTTT
CLL-H-000562	ACSL5	0.982674	1.0291	0.00808401	0.994956	0.973134	-0.0232928	TGGTGTGTTGACGTGTGT	GCATGATAGTTTCTGGGACAA	AAAGACGCACCGGGCATGATAGTTTCTGGGATAAGTTAATATTCATAGCTTGTCCCAGAAACTATCATGCTTTTTTGGCAAGCAAAAGACGGCATACGAGATACACACGTCAACACACCATTCGCCGTCTTT
CLL-H-000563	ACSL5	0.928135	0.831354	-0.187029	0.848656	0.838778	-0.245193	GTGTGTGTTGACGTGTAC	CCAAGTTGTAAGGGAAGCCAT	AAAGACGCACCGGCCAAGTTGTAGGGGAAGCTATGTTAATATTCATAGCATGGCTTCCCTTACAACTTGGTTTTTTGGCAAGCAAAAGACGGCATACGAGATGTACACGTCAACACACACTTCGCCGTCTTT
CLL-H-000564	ACSL5	1.26952	1.22554	0.31885	0.816608	0.82778	-0.282483	CAGTGTGTTGACGTGTCA	GCTCATATGTTTGAGAGGATT	AAAGACGCACCGGGCTCATATGTTTGGGAGGGTTGTTAATATTCATAGCAATCCTCTCAAACATATGAGCTTTTTTGGCAAGCAAAAGACGGCATACGAGATTGACACGTCAACACACTGTTCGCCGTCTTT
CLL-H-000565	ACSL6	1.39952	1.40856	0.489575	0.874841	0.911207	-0.163528	GTGTGTGTGTACGTGTGT	CCAGGCAAACACACCATTAAA	AAAGACGCACCGGCCAGGCAAACACACTATTAAAGTTAATATTCATAGCTTTAATGGTGTGTTTGCCTGGTTTTTTGGCAAGCAAAAGACGGCATACGAGATACACACGTACACACACACTTCGCCGTCTTT
CLL-H-000566	ACSL6	0.358411	0.337403	-1.52388	0.702679	0.630283	-0.587495	CAGTGTGTGTACGTGTTG	GCAGGTTAAAGCCATTCACAT	AAAGACGCACCGGGCAGGTTAAAGCCATTTACATGTTAATATTCATAGCATGTGAATGGCTTTAACCTGCTTTTTTGGCAAGCAAAAGACGGCATACGAGATCAACACGTACACACACTGTTCGCCGTCTTT
CLL-H-000567	ACSL6	0.980031	0.928069	-0.0683985	1.47292	1.35418	0.498053	ACCAGTGTGTACGTGTAC	GCTATCCGCTACATCATCAAT	AAAGACGCACCGGGCTATCCGCTACATCATTAATGTTAATATTCATAGCATTGATGATGTAGCGGATAGCTTTTTTGGCAAGCAAAAGACGGCATACGAGATGTACACGTACACACTGGTTTCGCCGTCTTT
CLL-H-000568	ACSL6	1.02626	0.937717	-0.0276894	1.09239	1.10048	0.132816	TGCAGTGTGTACGTGTTG	CGGAGTGGAATCATCAGGAAT	AAAGACGCACCGGCGGAGTGGAATTATTAGGAATGTTAATATTCATAGCATTCCTGATGATTCCACTCCGTTTTTTGGCAAGCAAAAGACGGCATACGAGATCAACACGTACACACTGCATTCGCCGTCTTT
CLL-H-000569	ACSL6	1.05288	0.999742	0.0369815	1.3149	1.36205	0.420366	GTCAGTGTGTACGTGTCA	GCATGCACTGATCAGTTTATT	AAAGACGCACCGGGCATGCACTGATTAGTTTATTGTTAATATTCATAGCAATAAACTGATCAGTGCATGCTTTTTTGGCAAGCAAAAGACGGCATACGAGATTGACACGTACACACTGACTTCGCCGTCTTT
CLL-H-000570	ACSM1	0.885952	0.992999	-0.092418	1.05512	1.05368	0.0764221	TGTGACACGTACGTGTAC	GCTGCCGGTCTTTATCAGAAT	AAAGACGCACCGGGCTGCTGGTCTTTATTAGAATGTTAATATTCATAGCATTCTGATAAAGACCGGCAGCTTTTTTGGCAAGCAAAAGACGGCATACGAGATGTACACGTACGTGTCACATTCGCCGTCTTT
CLL-H-000571	ACSM1	0.577575	0.696802	-0.65655	0.483629	0.467241	-1.07289	GTTGACACGTACGTGTGT	CCAAGGTCATCATACAGACAT	AAAGACGCACCGGCCAAGGTCATCATACAGATATGTTAATATTCATAGCATGTCTGTATGATGACCTTGGTTTTTTGGCAAGCAAAAGACGGCATACGAGATACACACGTACGTGTCAACTTCGCCGTCTTT
CLL-H-000572	ACSM1	1.2625	1.12035	0.250116	1.08247	1.12205	0.140237	CATGACACGTACGTGTTG	CCAAGATGGAATGACTATGAA	AAAGACGCACCGGCCAAGATGGAATGATTATGAAGTTAATATTCATAGCTTCATAGTCATTCCATCTTGGTTTTTTGGCAAGCAAAAGACGGCATACGAGATCAACACGTACGTGTCATGTTCGCCGTCTTT
CLL-H-000573	ACSM1	1.44283	1.37599	0.494686	1.30411	1.36888	0.418031	ACGTACACGTACGTGTAC	CTTCTGCTCTACGAGAACTAT	AAAGACGCACCGGCTTCTGCTCTACGAGAATTATGTTAATATTCATAGCATAGTTCTCGTAGAGCAGAAGTTTTTTGGCAAGCAAAAGACGGCATACGAGATGTACACGTACGTGTACGTTTCGCCGTCTTT
CLL-H-000574	ACSM1	0.699864	0.645943	-0.572687	0.761299	0.747711	-0.406457	TGTGTGGTACGTTGCATG	CAGGAGTGCCATAATCACTAG	AAAGACGCACCGGCAGGAGTGCTATAATCATTAGGTTAATATTCATAGCCTAGTGATTATGGCACTCCTGTTTTTTGGCAAGCAAAAGACGGCATACGAGATCATGCAACGTACCACACATTCGCCGTCTTT
CLL-H-000575	ACSM1	0.79308	0.714074	-0.410158	0.87557	0.829908	-0.230341	GTTGTGGTACGTTGCACA	CAGAACGCACTGCACACCTAA	AAAGACGCACCGGCAGAACGCATTGCACACTTAAGTTAATATTCATAGCTTAGGTGTGCAGTGCGTTCTGTTTTTTGGCAAGCAAAAGACGGCATACGAGATTGTGCAACGTACCACAACTTCGCCGTCTTT
CLL-H-000576	ACSS1	0.94684	0.929446	-0.0921821	0.532743	0.557046	-0.87631	CAGTACTGTGACGTGTCA	GCCACCAAGATCGCCAAATAT	AAAGACGCACCGGGCCACTAAGATCGCTAAATATGTTAATATTCATAGCATATTTGGCGATCTTGGTGGCTTTTTTGGCAAGCAAAAGACGGCATACGAGATTGACACGTCACAGTACTGTTCGCCGTCTTT
CLL-H-000577	ACSS1	0.918739	0.969629	-0.0833845	1.37859	1.2908	0.415729	ACCAACTGTGACGTGTGT	CCAGTTAAATGTCTCTGTCAA	AAAGACGCACCGGCCAGTTAAATGTCTCTGTTAAGTTAATATTCATAGCTTGACAGAGACATTTAACTGGTTTTTTGGCAAGCAAAAGACGGCATACGAGATACACACGTCACAGTTGGTTTCGCCGTCTTT
CLL-H-000578	ACSS1	1.23638	1.23365	0.304531	1.13674	1.11851	0.173244	TGCAACTGTGACGTGTCA	CTGTTGCTGAAATACGGTGAT	AAAGACGCACCGGCTGTTGCTGAAATATGGTGATGTTAATATTCATAGCATCACCGTATTTCAGCAACAGTTTTTTGGCAAGCAAAAGACGGCATACGAGATTGACACGTCACAGTTGCATTCGCCGTCTTT
CLL-H-000579	ACSS1	1.13068	1.1192	0.169826	1.01166	0.947977	-0.0301756	GTCAACTGTGACGTGTTG	CAAGGTGGTTATCACCTTCAA	AAAGACGCACCGGCAAGGTGGTTATCACTTTCAAGTTAATATTCATAGCTTGAAGGTGATAACCACCTTGTTTTTTGGCAAGCAAAAGACGGCATACGAGATCAACACGTCACAGTTGACTTCGCCGTCTTT
CLL-H-000580	ACSS1	0.896498	0.748601	-0.287679	1.03117	0.969292	-0.00035834	CACAACTGTGACGTGTAC	CTACCAGAAGTGCAAGGACAA	AAAGACGCACCGGCTACCAGAAGTGTAAGGATAAGTTAATATTCATAGCTTGTCCTTGCACTTCTGGTAGTTTTTTGGCAAGCAAAAGACGGCATACGAGATGTACACGTCACAGTTGTGTTCGCCGTCTTT
CLL-H-000581	ACSS1	0.873748	0.906366	-0.168272	0.780757	0.7543	-0.381922	TGACTGTGACCATGCACA	GCTGGTTCTGCCATCTGAGTT	AAAGACGCACCGGGCTGGTTCTGTCATTTGAGTTGTTAATATTCATAGCAACTCAGATGGCAGAACCAGCTTTTTTGGCAAGCAAAAGACGGCATACGAGATTGTGCATGGTCACAGTCATTCGCCGTCTTT
CLL-H-000582	ACSS2	0.965655	0.934385	-0.0741654	1.83517	1.91933	0.908257	CACAGTGTTGACGTGTAC	GCTTCTGTTCTGGGTCTGAAT	AAAGACGCACCGGGCTTCTGTTCTGGGTTTGAGTGTTAATATTCATAGCATTCAGACCCAGAACAGAAGCTTTTTTGGCAAGCAAAAGACGGCATACGAGATGTACACGTCAACACTGTGTTCGCCGTCTTT
CLL-H-000583	ACSS2	1.4959	1.2594	0.456875	1.20542	1.20888	0.271605	ACACCAGTTGACGTGTGT	CGGTTCTGCTACTTTCCCATT	AAAGACGCACCGGCGGTTCTGTTACTTTCCTATTGTTAATATTCATAGCAATGGGAAAGTAGCAGAACCGTTTTTTGGCAAGCAAAAGACGGCATACGAGATACACACGTCAACTGGTGTTTCGCCGTCTTT
CLL-H-000584	ACSS2	0.963131	0.920076	-0.0871861	0.971956	0.921126	-0.0797838	TGACCAGTTGACGTGTCA	GCTACAATGTACTGGATCGAA	AAAGACGCACCGGGCTACAATGTACTGGATTGAAGTTAATATTCATAGCTTCGATCCAGTACATTGTAGCTTTTTTGGCAAGCAAAAGACGGCATACGAGATTGACACGTCAACTGGTCATTCGCCGTCTTT
CLL-H-000585	ACSS2	1.7254	1.44617	0.659583	1.26929	1.25147	0.333819	GTACCAGTTGACGTGTTG	CGAACGCTTTGAGACAACCTA	AAAGACGCACCGGCGAATGCTTTGAGACAACTTAGTTAATATTCATAGCTAGGTTGTCTCAAAGCGTTCGTTTTTTGGCAAGCAAAAGACGGCATACGAGATCAACACGTCAACTGGTACTTCGCCGTCTTT
CLL-H-000586	ACSS2	0.91816	1.07806	-0.00737532	1.02225	0.95927	-0.0141229	GTACGTTGTGCACAGTGT	GATCGAAATGTCCATGAGAAA	AAAGACGCACCGGGATCGAAATGTCTATGAGAAAGTTAATATTCATAGCTTTCTCATGGACATTTCGATCTTTTTTGGCAAGCAAAAGACGGCATACGAGATACACTGTGCACAACGTACTTCGCCGTCTTT
CLL-H-000587	ACSS2	1.19589	1.21405	0.268958	1.00426	1.1196	0.0845585	CACAGTCATGGTTGCATG	CCTGCTCCAAACTTTGCCCAT	AAAGACGCACCGGCCTGCTCTAAACTTTGCCTATGTTAATATTCATAGCATGGGCAAAGTTTGGAGCAGGTTTTTTGGCAAGCAAAAGACGGCATACGAGATCATGCAACCATGACTGTGTTCGCCGTCTTT
CLL-H-000588	ACTA1	1.24567	1.13426	0.249338	1.15741	1.13267	0.195311	GTGTTGGTCAACACCATG	CCGCAGTCACTTTCTTTGTAA	AAAGACGCACCGGCCGCAGTTACTTTCTTTGTAAGTTAATATTCATAGCTTACAAAGAAAGTGACTGCGGTTTTTTGGCAAGCAAAAGACGGCATACGAGATCATGGTGTTGACCAACACTTCGCCGTCTTT
CLL-H-000589	ACTA1	1.19873	1.02532	0.148792	0.467213	0.50974	-1.03501	CAGTTGGTCAACACCAAC	ACCCACAACGTGCCCATTTAT	AAAGACGCACCGGACCCACAATGTGCCTATTTATGTTAATATTCATAGCATAAATGGGCACGTTGTGGGTTTTTTTGGCAAGCAAAAGACGGCATACGAGATGTTGGTGTTGACCAACTGTTCGCCGTCTTT
CLL-H-000590	ACTA1	0.999757	1.13442	0.0908032	0.926541	0.937733	-0.101413	ACCATGGTCAACACCACA	GCGCAAATACTCGGTGTGGAT	AAAGACGCACCGGGCGCAAATACTTGGTGTGGGTGTTAATATTCATAGCATCCACACCGAGTATTTGCGCTTTTTTGGCAAGCAAAAGACGGCATACGAGATTGTGGTGTTGACCATGGTTTCGCCGTCTTT
CLL-H-000591	ACTA1	1.13824	1.25619	0.257926	0.886794	0.868548	-0.188326	TGCATGGTCAACACCAAC	GACCACCTACAACAGCATCAT	AAAGACGCACCGGGACCACCTACAATAGCATTATGTTAATATTCATAGCATGATGCTGTTGTAGGTGGTCTTTTTTGGCAAGCAAAAGACGGCATACGAGATGTTGGTGTTGACCATGCATTCGCCGTCTTT
CLL-H-000592	ACTA1	0.632564	0.611561	-0.685075	1.14556	1.16033	0.205296	GTCATGGTCAACACCAGT	CATCACCAACTGGGATGACAT	AAAGACGCACCGGCATCACCAATTGGGATGATATGTTAATATTCATAGCATGTCATCCCAGTTGGTGATGTTTTTTGGCAAGCAAAAGACGGCATACGAGATACTGGTGTTGACCATGACTTCGCCGTCTTT
CLL-H-000593	ACTA1	0.259179	0.403849	-1.62804	0.656052	0.750688	-0.510916	CACAGTTGGTGTCACAGT	CGAGAAGATGACCCAGATCAT	AAAGACGCACCGGCGAGAAGATGACTCAGATTATGTTAATATTCATAGCATGATCTGGGTCATCTTCTCGTTTTTTGGCAAGCAAAAGACGGCATACGAGATACTGTGACACCAACTGTGTTCGCCGTCTTT
CLL-H-000594	ACTA1	0.134456	0.135048	-2.89162	0.472654	0.458828	-1.10256	ACACCATGGTGTCACAAC	CGAGAAGATGACCCAGATCAT	AAAGACGCACCGGCGAGAAGATGACTCAGATTATGTTAATATTCATAGCATGATCTGGGTCATCTTCTCGTTTTTTGGCAAGCAAAAGACGGCATACGAGATGTTGTGACACCATGGTGTTTCGCCGTCTTT
CLL-H-000595	ACTA1	0.19757	0.286131	-2.07241	0.934469	0.850821	-0.165427	TGACCATGGTGTCACATG	CGAGAAGATGACCCAGATCAT	AAAGACGCACCGGCGAGAAGATGACTCAGATTATGTTAATATTCATAGCATGATCTGGGTCATCTTCTCGTTTTTTGGCAAGCAAAAGACGGCATACGAGATCATGTGACACCATGGTCATTCGCCGTCTTT
CLL-H-000596	ACTA1	0.537395	0.527615	-0.909194	1.01713	1.04505	0.0440397	GTTGGTGTGTGTCACACA	CCAGATCATGTTTGAGACCTT	AAAGACGCACCGGCCAGATCATGTTTGAGATCTTGTTAATATTCATAGCAAGGTCTCAAACATGATCTGGTTTTTTGGCAAGCAAAAGACGGCATACGAGATTGTGTGACACACACCAACTTCGCCGTCTTT
CLL-H-000597	ACTA1	0.587647	0.800357	-0.544131	1.11111	1.14262	0.172169	CATGGTGTGTGTCACAGT	CCAGATCATGTTTGAGACCTT	AAAGACGCACCGGCCAGATCATGTTTGAGATCTTGTTAATATTCATAGCAAGGTCTCAAACATGATCTGGTTTTTTGGCAAGCAAAAGACGGCATACGAGATACTGTGACACACACCATGTTCGCCGTCTTT
CLL-H-000598	ACTA1	0.599803	0.634434	-0.696948	1.14415	1.14204	0.192949	ACGTGTGTGTGTCACATG	CCAGATCATGTTTGAGACCTT	AAAGACGCACCGGCCAGATCATGTTTGAGATCTTGTTAATATTCATAGCAAGGTCTCAAACATGATCTGGTTTTTTGGCAAGCAAAAGACGGCATACGAGATCATGTGACACACACACGTTTCGCCGTCTTT
CLL-H-000599	ACTA1	0.701532	0.630369	-0.588575	1.54616	1.65539	0.677929	CACACAGTGTGTCACACA	CCGCAGTCACTTTCTTTGTAA	AAAGACGCACCGGCCGCAGTTACTTTCTTTGTAAGTTAATATTCATAGCTTACAAAGAAAGTGACTGCGGTTTTTTGGCAAGCAAAAGACGGCATACGAGATTGTGTGACACACTGTGTGTTCGCCGTCTTT
CLL-H-000600	ACTA1	1.45089	1.4619	0.542392	1.15154	1.17184	0.216168	ACACACCAGTGTCACAGT	CCGCAGTCACTTTCTTTGTAA	AAAGACGCACCGGCCGCAGTTACTTTCTTTGTAAGTTAATATTCATAGCTTACAAAGAAAGTGACTGCGGTTTTTTGGCAAGCAAAAGACGGCATACGAGATACTGTGACACTGGTGTGTTTCGCCGTCTTT
CLL-H-000601	ACTA1	1.26511	1.45389	0.439594	1.63093	1.67807	0.72625	TGACACCAGTGTCACACA	CCGCAGTCACTTTCTTTGTAA	AAAGACGCACCGGCCGCAGTTACTTTCTTTGTAAGTTAATATTCATAGCTTACAAAGAAAGTGACTGCGGTTTTTTGGCAAGCAAAAGACGGCATACGAGATTGTGTGACACTGGTGTCATTCGCCGTCTTT
CLL-H-000602	ACTA1	1.17496	1.14647	0.214902	0.682924	0.689268	-0.543534	ACTGACCAGTGTCACACA	ACCCACAACGTGCCCATTTAT	AAAGACGCACCGGACCCACAATGTGCCTATTTATGTTAATATTCATAGCATAAATGGGCACGTTGTGGGTTTTTTTGGCAAGCAAAAGACGGCATACGAGATTGTGTGACACTGGTCAGTTTCGCCGTCTTT
CLL-H-000603	ACTA1	1.26295	1.35689	0.388555	0.638285	0.683913	-0.597922	TGTGACCAGTGTCACAAC	ACCCACAACGTGCCCATTTAT	AAAGACGCACCGGACCCACAATGTGCCTATTTATGTTAATATTCATAGCATAAATGGGCACGTTGTGGGTTTTTTTGGCAAGCAAAAGACGGCATACGAGATGTTGTGACACTGGTCACATTCGCCGTCTTT
CLL-H-000604	ACTA1	1.04232	0.910908	-0.0374131	0.554187	0.581479	-0.816878	GTTGACCAGTGTCACAGT	ACCCACAACGTGCCCATTTAT	AAAGACGCACCGGACCCACAATGTGCCTATTTATGTTAATATTCATAGCATAAATGGGCACGTTGTGGGTTTTTTTGGCAAGCAAAAGACGGCATACGAGATACTGTGACACTGGTCAACTTCGCCGTCTTT
CLL-H-000605	ACTA1	1.17745	1.2409	0.273526	1.04249	1.01349	0.0396857	TGGTACCAGTGTCACATG	GCGCAAATACTCGGTGTGGAT	AAAGACGCACCGGGCGCAAATACTTGGTGTGGGTGTTAATATTCATAGCATCCACACCGAGTATTTGCGCTTTTTTGGCAAGCAAAAGACGGCATACGAGATCATGTGACACTGGTACCATTCGCCGTCTTT
CLL-H-000606	ACTA1	1.28178	1.02478	0.196732	1.49698	1.44112	0.554621	GTGTACCAGTGTCACACA	GCGCAAATACTCGGTGTGGAT	AAAGACGCACCGGGCGCAAATACTTGGTGTGGGTGTTAATATTCATAGCATCCACACCGAGTATTTGCGCTTTTTTGGCAAGCAAAAGACGGCATACGAGATTGTGTGACACTGGTACACTTCGCCGTCTTT
CLL-H-000607	ACTA1	1.0153	1.00051	0.0113199	1.0202	1.09347	0.0788865	CAGTACCAGTGTCACAGT	GCGCAAATACTCGGTGTGGAT	AAAGACGCACCGGGCGCAAATACTTGGTGTGGGTGTTAATATTCATAGCATCCACACCGAGTATTTGCGCTTTTTTGGCAAGCAAAAGACGGCATACGAGATACTGTGACACTGGTACTGTTCGCCGTCTTT
CLL-H-000608	ACTA1	0.786758	0.683269	-0.447742	0.917846	0.955845	-0.0944137	GTCAACCAGTGTCACAAC	GACCACCTACAACAGCATCAT	AAAGACGCACCGGGACCACCTACAATAGCATTATGTTAATATTCATAGCATGATGCTGTTGTAGGTGGTCTTTTTTGGCAAGCAAAAGACGGCATACGAGATGTTGTGACACTGGTTGACTTCGCCGTCTTT
CLL-H-000609	ACTA1	1.69366	1.52413	0.684067	0.944606	1.00709	-0.0360148	CACAACCAGTGTCACACA	GACCACCTACAACAGCATCAT	AAAGACGCACCGGGACCACCTACAATAGCATTATGTTAATATTCATAGCATGATGCTGTTGTAGGTGGTCTTTTTTGGCAAGCAAAAGACGGCATACGAGATTGTGTGACACTGGTTGTGTTCGCCGTCTTT
CLL-H-000610	ACTA1	1.06907	1.02047	0.0627949	0.972925	1.00485	-0.0163081	ACACTGCAGTGTCACATG	GACCACCTACAACAGCATCAT	AAAGACGCACCGGGACCACCTACAATAGCATTATGTTAATATTCATAGCATGATGCTGTTGTAGGTGGTCTTTTTTGGCAAGCAAAAGACGGCATACGAGATCATGTGACACTGCAGTGTTTCGCCGTCTTT
CLL-H-000611	ACTA1	0.571112	0.573073	-0.805681	1.35391	1.46895	0.495956	CAACTGCAGTGTCACACA	CATCACCAACTGGGATGACAT	AAAGACGCACCGGCATCACCAATTGGGATGATATGTTAATATTCATAGCATGTCATCCCAGTTGGTGATGTTTTTTGGCAAGCAAAAGACGGCATACGAGATTGTGTGACACTGCAGTTGTTCGCCGTCTTT
CLL-H-000612	ACTA1	0.659062	0.623983	-0.640967	1.07491	1.05335	0.0896037	ACTGTGCAGTGTCACAGT	CATCACCAACTGGGATGACAT	AAAGACGCACCGGCATCACCAATTGGGATGATATGTTAATATTCATAGCATGTCATCCCAGTTGGTGATGTTTTTTGGCAAGCAAAAGACGGCATACGAGATACTGTGACACTGCACAGTTTCGCCGTCTTT
CLL-H-000613	ACTA1	0.523836	0.584493	-0.853778	1.25619	1.40074	0.407625	TGTGTGCAGTGTCACACA	CATCACCAACTGGGATGACAT	AAAGACGCACCGGCATCACCAATTGGGATGATATGTTAATATTCATAGCATGTCATCCCAGTTGGTGATGTTTTTTGGCAAGCAAAAGACGGCATACGAGATTGTGTGACACTGCACACATTCGCCGTCTTT
CLL-H-000614	ACTA2	0.461271	0.440569	-1.14944	0.398325	0.413199	-1.30154	ACCACAACCAACACCAAC	CCCGATAGAACATGGCATCAT	AAAGACGCACCGGCCCGATAGAATATGGCATTATGTTAATATTCATAGCATGATGCCATGTTCTATCGGGTTTTTTGGCAAGCAAAAGACGGCATACGAGATGTTGGTGTTGGTTGTGGTTTCGCCGTCTTT
CLL-H-000615	ACTA2	1.54531	1.48253	0.597976	2.02481	2.04536	1.02507	TGCACAACCAACACCATG	GCAAGTGATCACCATCGGAAA	AAAGACGCACCGGGCAAGTGATTACCATTGGAAAGTTAATATTCATAGCTTTCCGATGGTGATCACTTGCTTTTTTGGCAAGCAAAAGACGGCATACGAGATCATGGTGTTGGTTGTGCATTCGCCGTCTTT
CLL-H-000616	ACTA2	0.401163	0.321535	-1.47735	0.525336	0.57901	-0.858515	GTCACAACCAACACCACA	CGATAGAACATGGCATCATCA	AAAGACGCACCGGCGATAGAACATGGCATTATCAGTTAATATTCATAGCTGATGATGCCATGTTCTATCGTTTTTTGGCAAGCAAAAGACGGCATACGAGATTGTGGTGTTGGTTGTGACTTCGCCGTCTTT
CLL-H-000617	ACTA2	0.72616	0.802286	-0.389726	0.810176	0.940628	-0.195999	CACACAACCAACACCAGT	GCGTGAGATTGTCCGGGACAT	AAAGACGCACCGGGCGTGAGATTGTTCGGGATATGTTAATATTCATAGCATGTCCCGGACAATCTCACGCTTTTTTGGCAAGCAAAAGACGGCATACGAGATACTGGTGTTGGTTGTGTGTTCGCCGTCTTT
CLL-H-000618	ACTA2	0.915536	0.946399	-0.103396	0.941595	0.917118	-0.105821	ACACACTGCAACACCACA	CCTTGAGAAGAGTTACGAGTT	AAAGACGCACCGGCCTTGAGAAGAGTTATGAGTTGTTAATATTCATAGCAACTCGTAACTCTTCTCAAGGTTTTTTGGCAAGCAAAAGACGGCATACGAGATTGTGGTGTTGCAGTGTGTTTCGCCGTCTTT
CLL-H-000619	ACTA2	1.25608	1.55902	0.484782	0.774549	0.795495	-0.349323	CAACTGTGACTGTGCAGT	CTCTAGCACACAACTGTGAAT	AAAGACGCACCGGCTCTAGCACACAATTGTGAATGTTAATATTCATAGCATTCACAGTTGTGTGCTAGAGTTTTTTGGCAAGCAAAAGACGGCATACGAGATACTGCACAGTCACAGTTGTTCGCCGTCTTT
CLL-H-000620	ACTB	0.565054	0.364395	-1.13998	0.478935	0.553773	-0.957366	GTGTTGCAGTACTGGTTG	CGAGAAGATGACCCAGATCAT	AAAGACGCACCGGCGAGAAGATGACTCAGATTATGTTAATATTCATAGCATGATCTGGGTCATCTTCTCGTTTTTTGGCAAGCAAAAGACGGCATACGAGATCAACCAGTACTGCAACACTTCGCCGTCTTT
CLL-H-000621	ACTB	0.966772	0.865902	-0.128238	1.21332	1.36347	0.363118	CAGTTGCAGTACTGGTAC	CGTGCGTGACATTAAGGAGAA	AAAGACGCACCGGCGTGTGTGATATTAAGGAGAAGTTAATATTCATAGCTTCTCCTTAATGTCACGCACGTTTTTTGGCAAGCAAAAGACGGCATACGAGATGTACCAGTACTGCAACTGTTCGCCGTCTTT
CLL-H-000622	ACTB	0.911336	0.735848	-0.288232	1.31902	1.3122	0.395726	ACCATGCAGTACTGGTCA	GTTGCTATCCAGGCTGTGCTA	AAAGACGCACCGGGTTGCTATCTAGGCTGTGTTAGTTAATATTCATAGCTAGCACAGCCTGGATAGCAACTTTTTTGGCAAGCAAAAGACGGCATACGAGATTGACCAGTACTGCATGGTTTCGCCGTCTTT
CLL-H-000623	ACTB	0.15336	0.12779	-2.83658	0.666134	0.67929	-0.572008	TGCATGCAGTACTGGTAC	CGAAACTACCTTCAACTCCAT	AAAGACGCACCGGCGAAACTACCTTCAACTTCATGTTAATATTCATAGCATGGAGTTGAAGGTAGTTTCGTTTTTTGGCAAGCAAAAGACGGCATACGAGATGTACCAGTACTGCATGCATTCGCCGTCTTT
CLL-H-000624	ACTB	0.796031	0.7745	-0.348883	1.32204	1.26166	0.369048	GTACACACTGACACCAGT	CCAGATCATGTTTGAGACCTT	AAAGACGCACCGGCCAGATCATGTTTGAGATCTTGTTAATATTCATAGCAAGGTCTCAAACATGATCTGGTTTTTTGGCAAGCAAAAGACGGCATACGAGATACTGGTGTCAGTGTGTACTTCGCCGTCTTT
CLL-H-000625	ACTB	0.870075	0.871328	-0.199751	1.04237	0.958676	-0.000510066	CAACACACGTTGTGCACA	CAGGGCTTACCTGTACACTGA	AAAGACGCACCGGCAGGGCTTACTTGTACATTGAGTTAATATTCATAGCTCAGTGTACAGGTAAGCCCTGTTTTTTGGCAAGCAAAAGACGGCATACGAGATTGTGCACAACGTGTGTTGTTCGCCGTCTTT
CLL-H-000626	ACTB	0.872881	0.801779	-0.257434	1.11061	1.09262	0.139574	ACTGCATGGTGTCACATG	CGTGCGTGACATTAAGGAGAA	AAAGACGCACCGGCGTGTGTGATATTAAGGAGAAGTTAATATTCATAGCTTCTCCTTAATGTCACGCACGTTTTTTGGCAAGCAAAAGACGGCATACGAGATCATGTGACACCATGCAGTTTCGCCGTCTTT
CLL-H-000627	ACTB	0.657333	0.655164	-0.607688	1.071	0.975378	0.031499	TGTGCATGGTGTCACAGT	CGTGCGTGACATTAAGGAGAA	AAAGACGCACCGGCGTGTGTGATATTAAGGAGAAGTTAATATTCATAGCTTCTCCTTAATGTCACGCACGTTTTTTGGCAAGCAAAAGACGGCATACGAGATACTGTGACACCATGCACATTCGCCGTCTTT
CLL-H-000628	ACTB	0.619051	0.713626	-0.589315	0.966838	1.0402	0.00410232	GTTGCATGGTGTCACAAC	CGTGCGTGACATTAAGGAGAA	AAAGACGCACCGGCGTGTGTGATATTAAGGAGAAGTTAATATTCATAGCTTCTCCTTAATGTCACGCACGTTTTTTGGCAAGCAAAAGACGGCATACGAGATGTTGTGACACCATGCAACTTCGCCGTCTTT
CLL-H-000629	ACTB	0.751966	0.696256	-0.466785	1.24928	1.24074	0.316149	TGGTCATGGTGTCACACA	GTTGCTATCCAGGCTGTGCTA	AAAGACGCACCGGGTTGCTATCTAGGCTGTGTTAGTTAATATTCATAGCTAGCACAGCCTGGATAGCAACTTTTTTGGCAAGCAAAAGACGGCATACGAGATTGTGTGACACCATGACCATTCGCCGTCTTT
CLL-H-000630	ACTB	0.760974	0.595201	-0.571316	1.24313	1.16648	0.268068	GTGTCATGGTGTCACATG	GTTGCTATCCAGGCTGTGCTA	AAAGACGCACCGGGTTGCTATCTAGGCTGTGTTAGTTAATATTCATAGCTAGCACAGCCTGGATAGCAACTTTTTTGGCAAGCAAAAGACGGCATACGAGATCATGTGACACCATGACACTTCGCCGTCTTT
CLL-H-000631	ACTB	0.50568	0.590204	-0.872209	1.06897	1.27705	0.224517	CAGTCATGGTGTCACAAC	GTTGCTATCCAGGCTGTGCTA	AAAGACGCACCGGGTTGCTATCTAGGCTGTGTTAGTTAATATTCATAGCTAGCACAGCCTGGATAGCAACTTTTTTGGCAAGCAAAAGACGGCATACGAGATGTTGTGACACCATGACTGTTCGCCGTCTTT
CLL-H-000632	ACTB	0.134926	0.121316	-2.96646	0.908862	0.891363	-0.151891	GTCACATGGTGTCACAGT	CGAAACTACCTTCAACTCCAT	AAAGACGCACCGGCGAAACTACCTTCAACTTCATGTTAATATTCATAGCATGGAGTTGAAGGTAGTTTCGTTTTTTGGCAAGCAAAAGACGGCATACGAGATACTGTGACACCATGTGACTTCGCCGTCTTT
CLL-H-000633	ACTB	0.184586	0.237654	-2.25535	0.984738	0.927081	-0.0657109	CACACATGGTGTCACATG	CGAAACTACCTTCAACTCCAT	AAAGACGCACCGGCGAAACTACCTTCAACTTCATGTTAATATTCATAGCATGGAGTTGAAGGTAGTTTCGTTTTTTGGCAAGCAAAAGACGGCATACGAGATCATGTGACACCATGTGTGTTCGCCGTCTTT
CLL-H-000634	ACTB	0.150465	0.15157	-2.72722	0.636469	0.596424	-0.698715	ACACACGTGTGTCACATG	CGAAACTACCTTCAACTCCAT	AAAGACGCACCGGCGAAACTACCTTCAACTTCATGTTAATATTCATAGCATGGAGTTGAAGGTAGTTTCGTTTTTTGGCAAGCAAAAGACGGCATACGAGATCATGTGACACACGTGTGTTTCGCCGTCTTT
CLL-H-000635	ACTB	0.362296	0.330807	-1.53035	0.698706	0.668637	-0.548974	TGGTTGACCAGTCACATG	TTGGCTTGACTCAGGATTTAA	AAAGACGCACCGGTTGGCTTGACTTAGGATTTAAGTTAATATTCATAGCTTAAATCCTGAGTCAAGCCAATTTTTTGGCAAGCAAAAGACGGCATACGAGATCATGTGACTGGTCAACCATTCGCCGTCTTT
CLL-H-000636	ACTB	0.28404	0.441877	-1.49706	1.19751	1.04931	0.164738	GTGTTGACCAGTCACACA	TTGGCTTGACTCAGGATTTAA	AAAGACGCACCGGTTGGCTTGACTTAGGATTTAAGTTAATATTCATAGCTTAAATCCTGAGTCAAGCCAATTTTTTGGCAAGCAAAAGACGGCATACGAGATTGTGTGACTGGTCAACACTTCGCCGTCTTT
CLL-H-000637	ACTB	0.536293	0.716918	-0.689514	0.995966	0.99777	-0.00452584	CAGTTGACCAGTCACAGT	TTGGCTTGACTCAGGATTTAA	AAAGACGCACCGGTTGGCTTGACTTAGGATTTAAGTTAATATTCATAGCTTAAATCCTGAGTCAAGCCAATTTTTTGGCAAGCAAAAGACGGCATACGAGATACTGTGACTGGTCAACTGTTCGCCGTCTTT
CLL-H-000638	ACTB	0.344164	0.350415	-1.52585	1.22004	1.37485	0.373101	CACAACTGACCACACAGT	CCCAACTTGAGATGTATGAAG	AAAGACGCACCGGCCCAATTTGAGATGTATGAAGGTTAATATTCATAGCCTTCATACATCTCAAGTTGGGTTTTTTGGCAAGCAAAAGACGGCATACGAGATACTGTGTGGTCAGTTGTGTTCGCCGTCTTT
CLL-H-000639	ACTB	0.440898	0.320513	-1.41152	1.1076	1.03496	0.0985077	ACACTGTGACCACACAAC	CCCAACTTGAGATGTATGAAG	AAAGACGCACCGGCCCAATTTGAGATGTATGAAGGTTAATATTCATAGCCTTCATACATCTCAAGTTGGGTTTTTTGGCAAGCAAAAGACGGCATACGAGATGTTGTGTGGTCACAGTGTTTCGCCGTCTTT
CLL-H-000640	ACTB	0.381184	0.375614	-1.40206	0.914021	0.887285	-0.151116	TGACTGTGACCACACATG	CCCAACTTGAGATGTATGAAG	AAAGACGCACCGGCCCAATTTGAGATGTATGAAGGTTAATATTCATAGCCTTCATACATCTCAAGTTGGGTTTTTTGGCAAGCAAAAGACGGCATACGAGATCATGTGTGGTCACAGTCATTCGCCGTCTTT
CLL-H-000641	ACTB	0.404506	0.475622	-1.18894	0.677247	0.700637	-0.537754	ACTGTGTGACCACACATG	GCGTTACACCCTTTCTTGACA	AAAGACGCACCGGGCGTTACACTCTTTCTTGATAGTTAATATTCATAGCTGTCAAGAAAGGGTGTAACGCTTTTTTGGCAAGCAAAAGACGGCATACGAGATCATGTGTGGTCACACAGTTTCGCCGTCTTT
CLL-H-000642	ACTB	0.273211	0.343618	-1.70652	0.697993	0.729161	-0.487203	TGTGTGTGACCACACAGT	GCGTTACACCCTTTCTTGACA	AAAGACGCACCGGGCGTTACACTCTTTCTTGATAGTTAATATTCATAGCTGTCAAGAAAGGGTGTAACGCTTTTTTGGCAAGCAAAAGACGGCATACGAGATACTGTGTGGTCACACACATTCGCCGTCTTT
CLL-H-000643	ACTB	0.490799	0.330366	-1.31233	0.798315	0.73584	-0.383754	GTTGTGTGACCACACAAC	GCGTTACACCCTTTCTTGACA	AAAGACGCACCGGGCGTTACACTCTTTCTTGATAGTTAATATTCATAGCTGTCAAGAAAGGGTGTAACGCTTTTTTGGCAAGCAAAAGACGGCATACGAGATGTTGTGTGGTCACACAACTTCGCCGTCTTT
CLL-H-000644	ACTB	0.354739	0.413975	-1.38378	0.903977	0.802482	-0.23155	TGGTTGTGACCACACACA	CGTTACACCCTTTCTTGACAA	AAAGACGCACCGGCGTTACACCCTTTCTTGATAAGTTAATATTCATAGCTTGTCAAGAAAGGGTGTAACGTTTTTTGGCAAGCAAAAGACGGCATACGAGATTGTGTGTGGTCACAACCATTCGCCGTCTTT
CLL-H-000645	ACTB	0.228882	0.197065	-2.23529	0.947339	0.886777	-0.125703	GTGTTGTGACCACACATG	CGTTACACCCTTTCTTGACAA	AAAGACGCACCGGCGTTACACCCTTTCTTGATAAGTTAATATTCATAGCTTGTCAAGAAAGGGTGTAACGTTTTTTGGCAAGCAAAAGACGGCATACGAGATCATGTGTGGTCACAACACTTCGCCGTCTTT
CLL-H-000646	ACTB	0.247477	0.381928	-1.70163	0.879012	0.90582	-0.164374	CAGTTGTGACCACACAAC	CGTTACACCCTTTCTTGACAA	AAAGACGCACCGGCGTTACACCCTTTCTTGATAAGTTAATATTCATAGCTTGTCAAGAAAGGGTGTAACGTTTTTTGGCAAGCAAAAGACGGCATACGAGATGTTGTGTGGTCACAACTGTTCGCCGTCTTT
CLL-H-000647	ACTG1	0.661544	0.501674	-0.795635	0.835021	0.898339	-0.207392	CAACACACCAACTGGTAC	GCTGGCAAGAACCAGTTGTTT	AAAGACGCACCGGGCTGGTAAGAACTAGTTGTTTGTTAATATTCATAGCAAACAACTGGTTCTTGCCAGCTTTTTTGGCAAGCAAAAGACGGCATACGAGATGTACCAGTTGGTGTGTTGTTCGCCGTCTTT
CLL-H-000648	ACTG1	0.752116	0.752323	-0.410774	0.948783	0.917635	-0.0999286	ACTGACACCAACTGGTCA	CCGAGCCGTGTTTCCTTCCAT	AAAGACGCACCGGCCGAGCTGTGTTTCCTTCTATGTTAATATTCATAGCATGGAAGGAAACACGGCTCGGTTTTTTGGCAAGCAAAAGACGGCATACGAGATTGACCAGTTGGTGTCAGTTTCGCCGTCTTT
CLL-H-000649	ACTG1	0.655291	0.52688	-0.767123	0.807385	0.804035	-0.31167	TGTGACACCAACTGGTAC	CCAGCAGATGTGGATTAGCAA	AAAGACGCACCGGCCAGTAGATGTGGATTAGTAAGTTAATATTCATAGCTTGCTAATCCACATCTGCTGGTTTTTTGGCAAGCAAAAGACGGCATACGAGATGTACCAGTTGGTGTCACATTCGCCGTCTTT
CLL-H-000650	ACTG1	1.24091	1.25406	0.319003	1.63899	1.67516	0.728554	GTTGACACCAACTGGTGT	GCGTGGCATCCTGACCCTGAA	AAAGACGCACCGGGCGTGGCATCTTGACCTTGAAGTTAATATTCATAGCTTCAGGGTCAGGATGCCACGCTTTTTTGGCAAGCAAAAGACGGCATACGAGATACACCAGTTGGTGTCAACTTCGCCGTCTTT
CLL-H-000651	ACTG1	1.28138	1.17486	0.295094	1.08792	1.1072	0.134242	CATGACACCAACTGGTTG	CGCATCCTCCTCTTCTCTGGA	AAAGACGCACCGGCGCATCCTCTTCTTCTTTGGAGTTAATATTCATAGCTCCAGAGAAGAGGAGGATGCGTTTTTTGGCAAGCAAAAGACGGCATACGAGATCAACCAGTTGGTGTCATGTTCGCCGTCTTT
CLL-H-000652	ACTG1	0.600826	0.411873	-1.00735	0.643688	0.597329	-0.689485	GTGTCATGCATGTGCATG	CCTCATGCTAGCCTCACGAAA	AAAGACGCACCGGCCTCATGTTAGCCTCATGAAAGTTAATATTCATAGCTTTCGTGAGGCTAGCATGAGGTTTTTTGGCAAGCAAAAGACGGCATACGAGATCATGCACATGCATGACACTTCGCCGTCTTT
CLL-H-000653	ACTG2	0.963547	1.21708	0.114924	0.959916	1.03515	-0.00458712	ACCACACAGTACACCACA	CCGTAAGGACTTATATGCCAA	AAAGACGCACCGGCCGTAAGGACTTATATGTCAAGTTAATATTCATAGCTTGGCATATAAGTCCTTACGGTTTTTTGGCAAGCAAAAGACGGCATACGAGATTGTGGTGTACTGTGTGGTTTCGCCGTCTTT
CLL-H-000654	ACTG2	0.906907	0.901405	-0.145363	0.894716	0.928224	-0.133977	TGCACACAGTACACCAAC	CGAGGGATCCTAACTCTCAAA	AAAGACGCACCGGCGAGGGATCTTAACTCTTAAAGTTAATATTCATAGCTTTGAGAGTTAGGATCCCTCGTTTTTTGGCAAGCAAAAGACGGCATACGAGATGTTGGTGTACTGTGTGCATTCGCCGTCTTT
CLL-H-000655	ACTG2	1.17387	1.0376	0.142261	1.03386	0.995548	0.0207998	GTCACACAGTACACCAGT	GAGAGAAATTGTGCGAGACAT	AAAGACGCACCGGGAGAGAAATTGTGCGAGATATGTTAATATTCATAGCATGTCTCGCACAATTTCTCTCTTTTTTGGCAAGCAAAAGACGGCATACGAGATACTGGTGTACTGTGTGACTTCGCCGTCTTT
CLL-H-000656	ACTG2	0.666528	0.725351	-0.524256	0.931981	0.989141	-0.0586894	CACACACAGTACACCATG	GCAGGTTATCACCATTGGCAA	AAAGACGCACCGGGCAGGTTATCACTATTGGTAAGTTAATATTCATAGCTTGCCAATGGTGATAACCTGCTTTTTTGGCAAGCAAAAGACGGCATACGAGATCATGGTGTACTGTGTGTGTTCGCCGTCTTT
CLL-H-000657	ACTG2	0.694104	0.63275	-0.593535	0.672504	0.706065	-0.537256	ACACACACCAACACCAAC	CGACAGGCATCGTCCTGGATT	AAAGACGCACCGGCGACAGGTATCGTCTTGGATTGTTAATATTCATAGCAATCCAGGACGATGCCTGTCGTTTTTTGGCAAGCAAAAGACGGCATACGAGATGTTGGTGTTGGTGTGTGTTTCGCCGTCTTT
CLL-H-000658	ACTN1	1.45485	1.24691	0.429612	1.02315	1.03189	0.0391544	CATGGTACTGCAGTGTAC	CCTCAGGAGATCAATGGCAAA	AAAGACGCACCGGCCTCAGGAGATTAATGGTAAAGTTAATATTCATAGCTTTGCCATTGATCTCCTGAGGTTTTTTGGCAAGCAAAAGACGGCATACGAGATGTACACTGCAGTACCATGTTCGCCGTCTTT
CLL-H-000659	ACTN1	0.854596	0.894597	-0.193688	0.786215	0.785624	-0.347546	ACGTGTACTGCAGTGTCA	CCAGACCTACCACGTCAATAT	AAAGACGCACCGGCCAGACCTATCACGTTAATATGTTAATATTCATAGCATATTGACGTGGTAGGTCTGGTTTTTTGGCAAGCAAAAGACGGCATACGAGATTGACACTGCAGTACACGTTTCGCCGTCTTT
CLL-H-000660	ACTN1	1.13359	1.25292	0.253095	1.01024	1.11336	0.0848073	TGGTGTACTGCAGTGTAC	CCATCATGACTTACGTGTCTA	AAAGACGCACCGGCCATCATGACTTACGTGTTTAGTTAATATTCATAGCTAGACACGTAAGTCATGATGGTTTTTTGGCAAGCAAAAGACGGCATACGAGATGTACACTGCAGTACACCATTCGCCGTCTTT
CLL-H-000661	ACTN1	1.05268	1.12827	0.124092	0.864333	0.889153	-0.189918	GTGTGTACTGCAGTGTGT	GCATCGTCAACTACAAGCCAA	AAAGACGCACCGGGCATCGTCAATTACAAGCTAAGTTAATATTCATAGCTTGGCTTGTAGTTGACGATGCTTTTTTGGCAAGCAAAAGACGGCATACGAGATACACACTGCAGTACACACTTCGCCGTCTTT
CLL-H-000662	ACTN1	1.22593	1.14979	0.247623	1.38273	1.49592	0.524276	ACTGCATGCAACTGCAAC	CGAAGAAATCGTGGATGGGAA	AAAGACGCACCGGCGAAGAAATTGTGGATGGGAGGTTAATATTCATAGCTTCCCATCCACGATTTCTTCGTTTTTTGGCAAGCAAAAGACGGCATACGAGATGTTGCAGTTGCATGCAGTTTCGCCGTCTTT
CLL-H-000663	ACTN1	1.41814	1.44278	0.516423	0.868957	0.88202	-0.19188	CAACGTGTCATGTGCATG	CTGTTCCATCTGCTGTATTCA	AAAGACGCACCGGCTGTTCCATCTGCTGTATTTAGTTAATATTCATAGCTGAATACAGCAGATGGAACAGTTTTTTGGCAAGCAAAAGACGGCATACGAGATCATGCACATGACACGTTGTTCGCCGTCTTT
CLL-H-000664	ACTN2	0.841278	0.858531	-0.234701	1.01589	1.06014	0.0535014	CACAGTACTGCAGTGTGT	CGCTTTGCTATTCAGGATATT	AAAGACGCACCGGCGCTTTGCTATTTAGGATATTGTTAATATTCATAGCAATATCCTGAATAGCAAAGCGTTTTTTGGCAAGCAAAAGACGGCATACGAGATACACACTGCAGTACTGTGTTCGCCGTCTTT
CLL-H-000665	ACTN2	1.20502	1.03919	0.162261	0.989073	1.00905	-0.00142303	ACACCAACTGCAGTGTAC	GCCTGATGGATCATGAGGATT	AAAGACGCACCGGGCCTGATGGATTATGAGGGTTGTTAATATTCATAGCAATCCTCATGATCCATCAGGCTTTTTTGGCAAGCAAAAGACGGCATACGAGATGTACACTGCAGTTGGTGTTTCGCCGTCTTT
CLL-H-000666	ACTN2	0.86001	0.812166	-0.258865	0.740224	0.831014	-0.350511	TGACCAACTGCAGTGTTG	GAATGGAGAAATTGCTAGAAA	AAAGACGCACCGGGAATGGAGAAATTGCTAGAAAGTTAATATTCATAGCTTTCTAGCAATTTCTCCATTCTTTTTTGGCAAGCAAAAGACGGCATACGAGATCAACACTGCAGTTGGTCATTCGCCGTCTTT
CLL-H-000667	ACTN2	1.04774	1.11352	0.111206	0.724074	0.720146	-0.469716	GTACCAACTGCAGTGTCA	GAGCACAACATCATCAACTAT	AAAGACGCACCGGGAGCACAACATCATCAATTATGTTAATATTCATAGCATAGTTGATGATGTTGTGCTCTTTTTTGGCAAGCAAAAGACGGCATACGAGATTGACACTGCAGTTGGTACTTCGCCGTCTTT
CLL-H-000668	ACTN2	0.583063	0.511432	-0.872832	0.744733	0.756932	-0.413484	CAACCAACTGCAGTGTGT	CGACGAGGATGAGTACATGAT	AAAGACGCACCGGCGACGAGGGTGAGTATATGATGTTAATATTCATAGCATCATGTACTCATCCTCGTCGTTTTTTGGCAAGCAAAAGACGGCATACGAGATACACACTGCAGTTGGTTGTTCGCCGTCTTT
CLL-H-000669	ACTN2	0.980237	0.990596	-0.0212138	1.05154	1.06516	0.0817897	ACTGTGTGACTGTGCATG	CCTGGGATTGGACAGTGTATC	AAAGACGCACCGGCCTGGGATTGGATAGTGTATTGTTAATATTCATAGCGATACACTGTCCAATCCCAGGTTTTTTGGCAAGCAAAAGACGGCATACGAGATCATGCACAGTCACACAGTTTCGCCGTCTTT
CLL-H-000670	ACTN3	1.77076	1.60634	0.754073	1.9223	1.9425	0.950372	ACGTCAACTGCAGTGTGT	CGACTGAGCAAGTTGTAGCTT	AAAGACGCACCGGCGACTGAGTAAGTTGTAGTTTGTTAATATTCATAGCAAGCTACAACTTGCTCAGTCGTTTTTTGGCAAGCAAAAGACGGCATACGAGATACACACTGCAGTTGACGTTTCGCCGTCTTT
CLL-H-000671	ACTN3	0.876159	0.807581	-0.249528	0.701098	0.724325	-0.488802	TGGTCAACTGCAGTGTCA	CAGCGCAAACTAGAGGACTTT	AAAGACGCACCGGCAGCGTAAATTAGAGGACTTTGTTAATATTCATAGCAAAGTCCTCTAGTTTGCGCTGTTTTTTGGCAAGCAAAAGACGGCATACGAGATTGACACTGCAGTTGACCATTCGCCGTCTTT
CLL-H-000672	ACTN3	1.13717	0.956429	0.0605907	0.669329	0.646604	-0.604129	GTGTCAACTGCAGTGTTG	GCAGAACATTATCAACTACAA	AAAGACGCACCGGGCAGAACATTATCAACTACAAGTTAATATTCATAGCTTGTAGTTGATAATGTTCTGCTTTTTTGGCAAGCAAAAGACGGCATACGAGATCAACACTGCAGTTGACACTTCGCCGTCTTT
CLL-H-000673	ACTN3	1.10756	1.27287	0.247737	1.17589	1.25864	0.28281	CAGTCAACTGCAGTGTAC	CAAGTGGGATATGGTCCGAAA	AAAGACGCACCGGCAAGTGGGATGTGGTCTGAAAGTTAATATTCATAGCTTTCGGACCATATCCCACTTGTTTTTTGGCAAGCAAAAGACGGCATACGAGATGTACACTGCAGTTGACTGTTCGCCGTCTTT
CLL-H-000674	ACTN3	0.821399	0.801062	-0.301929	0.525246	0.489192	-0.980232	ACCACAACTGCAGTGTCA	GATTTCCGCAATGGCCTCAAA	AAAGACGCACCGGGATTTCCGTAATGGCCTTAAAGTTAATATTCATAGCTTTGAGGCCATTGCGGAAATCTTTTTTGGCAAGCAAAAGACGGCATACGAGATTGACACTGCAGTTGTGGTTTCGCCGTCTTT
CLL-H-000675	ACTN3	1.29779	1.25323	0.350851	1.18629	1.191	0.249312	GTTGTGTGTGTGTGCATG	CCCAACCACTGAGGTTCTCTA	AAAGACGCACCGGCCCAACCATTGAGGTTCTTTAGTTAATATTCATAGCTAGAGAACCTCAGTGGTTGGGTTTTTTGGCAAGCAAAAGACGGCATACGAGATCATGCACACACACACAACTTCGCCGTCTTT
CLL-H-000676	ACTN4	1.00413	1.10089	0.0723118	0.789871	0.762195	-0.36604	ACGTTGACTGCAGTGTAC	CCTGTCACCAACCTGAACAAT	AAAGACGCACCGGCCTGTCACCAATCTGAATAATGTTAATATTCATAGCATTGTTCAGGTTGGTGACAGGTTTTTTGGCAAGCAAAAGACGGCATACGAGATGTACACTGCAGTCAACGTTTCGCCGTCTTT
CLL-H-000677	ACTN4	0.804331	0.839232	-0.283498	0.796683	0.851806	-0.279663	TGGTTGACTGCAGTGTTG	GCCACACTATCGGACATCAAA	AAAGACGCACCGGGCCACACTATTGGACATTAAAGTTAATATTCATAGCTTTGATGTCCGATAGTGTGGCTTTTTTGGCAAGCAAAAGACGGCATACGAGATCAACACTGCAGTCAACCATTCGCCGTCTTT
CLL-H-000678	ACTN4	1.31922	1.25278	0.36241	1.12896	1.0225	0.103544	GTGTTGACTGCAGTGTCA	CATCGCTTCCTTCAAGGTCTT	AAAGACGCACCGGCATCGTTTCCTTTAAGGTCTTGTTAATATTCATAGCAAGACCTTGAAGGAAGCGATGTTTTTTGGCAAGCAAAAGACGGCATACGAGATTGACACTGCAGTCAACACTTCGCCGTCTTT
CLL-H-000679	ACTN4	0.945693	1.24183	0.115958	0.844233	0.978031	-0.138168	CAGTTGACTGCAGTGTGT	CCCGTATAAGAACGTCAATGT	AAAGACGCACCGGCCCGTATAAGAACGTTAATGTGTTAATATTCATAGCACATTGACGTTCTTATACGGGTTTTTTGGCAAGCAAAAGACGGCATACGAGATACACACTGCAGTCAACTGTTCGCCGTCTTT
CLL-H-000680	ACTN4	1.14539	1.17005	0.211207	0.823029	0.855057	-0.253447	ACCATGACTGCAGTGTTG	CAGGACATGTTCATCGTCCAT	AAAGACGCACCGGCAGGACATGTTTATCGTCTATGTTAATATTCATAGCATGGACGATGAACATGTCCTGTTTTTTGGCAAGCAAAAGACGGCATACGAGATCAACACTGCAGTCATGGTTTCGCCGTCTTT
CLL-H-000681	ACTR2	1.23427	1.11423	0.229853	1.24792	1.15133	0.261413	ACTGACTGGTACACCATG	CCTGTGAACTTCTTAGGGAAA	AAAGACGCACCGGCCTGTGAATTTCTTAGGGAAAGTTAATATTCATAGCTTTCCCTAAGAAGTTCACAGGTTTTTTGGCAAGCAAAAGACGGCATACGAGATCATGGTGTACCAGTCAGTTTCGCCGTCTTT
CLL-H-000682	ACTR2	1.23519	1.23477	0.304488	0.975116	0.936275	-0.0656754	TGTGACTGGTACACCAGT	TGCCCAGTATATGAAGGCTTT	AAAGACGCACCGGTGCCTAGTATATGAAGGCTTTGTTAATATTCATAGCAAAGCCTTCATATACTGGGCATTTTTTGGCAAGCAAAAGACGGCATACGAGATACTGGTGTACCAGTCACATTCGCCGTCTTT
CLL-H-000683	ACTR2	0.716949	0.654508	-0.545788	0.859983	0.756535	-0.31007	GTTGACTGGTACACCAAC	CCTCCTATGAACCCAACCAAA	AAAGACGCACCGGCCTCCTATGAATCCAACTAAAGTTAATATTCATAGCTTTGGTTGGGTTCATAGGAGGTTTTTTGGCAAGCAAAAGACGGCATACGAGATGTTGGTGTACCAGTCAACTTCGCCGTCTTT
CLL-H-000684	ACTR2	0.897084	1.25432	0.0851123	1.05911	1.20734	0.177339	CATGACTGGTACACCACA	CCACAGTATTAGTTGAATCTT	AAAGACGCACCGGCCACAGTATTAGTTGAATCTTGTTAATATTCATAGCAAGATTCAACTAATACTGTGGTTTTTTGGCAAGCAAAAGACGGCATACGAGATTGTGGTGTACCAGTCATGTTCGCCGTCTTT
CLL-H-000685	ACTR2	0.907245	1.01325	-0.0607233	0.658003	0.66058	-0.601014	ACGTACTGGTACACCAGT	GCAGGCTCTAACTTTCCAGAA	AAAGACGCACCGGGCAGGCTTTAACTTTCTAGAAGTTAATATTCATAGCTTCTGGAAAGTTAGAGCCTGCTTTTTTGGCAAGCAAAAGACGGCATACGAGATACTGGTGTACCAGTACGTTTCGCCGTCTTT
CLL-H-000686	ACTR3	0.847291	0.799266	-0.281161	1.05084	1.05406	0.0737501	GTACACCAGTACTGGTAC	CCTCCATTGAATACTCCAGAA	AAAGACGCACCGGCCTCCATTGAATACTCTAGAAGTTAATATTCATAGCTTCTGGAGTATTCAATGGAGGTTTTTTGGCAAGCAAAAGACGGCATACGAGATGTACCAGTACTGGTGTACTTCGCCGTCTTT
CLL-H-000687	ACTR3	1.54406	1.52717	0.618793	1.085	1.09614	0.125065	CAACACCAGTACTGGTCA	GCTGAAATTAAGTGAGGAATT	AAAGACGCACCGGGCTGAAATTAAGTGAGGAATTGTTAATATTCATAGCAATTCCTCACTTAATTTCAGCTTTTTTGGCAAGCAAAAGACGGCATACGAGATTGACCAGTACTGGTGTTGTTCGCCGTCTTT
CLL-H-000688	ACTR3	1.38353	1.40431	0.479109	1.27516	1.27972	0.35325	ACTGACCAGTACTGGTGT	GCCATGGTATAGTTGAAGATT	AAAGACGCACCGGGCCATGGTATGGTTGAAGGTTGTTAATATTCATAGCAATCTTCAACTATACCATGGCTTTTTTGGCAAGCAAAAGACGGCATACGAGATACACCAGTACTGGTCAGTTTCGCCGTCTTT
CLL-H-000689	ACTR3	0.917692	0.826076	-0.199786	0.69921	0.756658	-0.459244	TGTGACCAGTACTGGTCA	CGTCCTCTCTACAAGAATATT	AAAGACGCACCGGCGTCCTCTCTATAAGAATATTGTTAATATTCATAGCAATATTCTTGTAGAGAGGACGTTTTTTGGCAAGCAAAAGACGGCATACGAGATTGACCAGTACTGGTCACATTCGCCGTCTTT
CLL-H-000690	ACTR3	1.11482	0.933723	0.0289372	0.700925	0.714235	-0.499098	GTTGACCAGTACTGGTTG	CCCTTCCTGTATTGCTATTAA	AAAGACGCACCGGCCCTTCCTGTATTGTTATTAAGTTAATATTCATAGCTTAATAGCAATACAGGAAGGGTTTTTTGGCAAGCAAAAGACGGCATACGAGATCAACCAGTACTGGTCAACTTCGCCGTCTTT
CLL-H-000691	ACVR1	1.033	1.0451	0.0552393	0.700418	0.826016	-0.394735	TGCATGCATGTGCATGCA	GCAGAACGTATTTAGCCATTA	AAAGACGCACCGGGCAGAACGTATTTAGCTATTAGTTAATATTCATAGCTAATGGCTAAATACGTTCTGCTTTTTTGGCAAGCAAAAGACGGCATACGAGATTGCATGCACATGCATGCATTCGCCGTCTTT
CLL-H-000692	ACVR1	1.39447	1.23329	0.391114	0.906619	0.906501	-0.141526	GTCATGCATGTGCATGTG	CGGATGGTGAGCAATGGTATA	AAAGACGCACCGGCGGATGGTGAGTAATGGTATGGTTAATATTCATAGCTATACCATTGCTCACCATCCGTTTTTTGGCAAGCAAAAGACGGCATACGAGATCACATGCACATGCATGACTTCGCCGTCTTT
CLL-H-000693	ACVR1	0.847564	1.0015	-0.118223	1.2905	1.41924	0.436523	CACATGCATGTGCATGAC	GACAGCACTTTAGCAGATTTA	AAAGACGCACCGGGACAGCACTTTAGTAGATTTAGTTAATATTCATAGCTAAATCTGCTAAAGTGCTGTCTTTTTTGGCAAGCAAAAGACGGCATACGAGATGTCATGCACATGCATGTGTTCGCCGTCTTT
CLL-H-000694	ACVR1	1.08812	1.12008	0.142721	0.955038	0.923833	-0.0903334	ACACGTCATGTGCATGGT	CTAATGAAAGAATGCTGGTAT	AAAGACGCACCGGCTAATGAAAGAATGCTGGTATGTTAATATTCATAGCATACCAGCATTCTTTCATTAGTTTTTTGGCAAGCAAAAGACGGCATACGAGATACCATGCACATGACGTGTTTCGCCGTCTTT
CLL-H-000695	ACVR1	1.19927	1.2534	0.294001	1.45659	1.37831	0.502748	TGACGTCATGTGCATGCA	GTGGATTGTTTCGATTCTTAT	AAAGACGCACCGGGTGGATTGTTTCGATTCTTATGTTAATATTCATAGCATAAGAATCGAAACAATCCACTTTTTTGGCAAGCAAAAGACGGCATACGAGATTGCATGCACATGACGTCATTCGCCGTCTTT
CLL-H-000696	ACVR1	0.542808	0.787037	-0.613492	0.786614	0.907055	-0.243505	CATGGTTGCATGTGCAAC	GCCTGACTGGTTGTCAGAATG	AAAGACGCACCGGGCCTGATTGGTTGTTAGAATGGTTAATATTCATAGCCATTCTGACAACCAGTCAGGCTTTTTTGGCAAGCAAAAGACGGCATACGAGATGTTGCACATGCAACCATGTTCGCCGTCTTT
CLL-H-000697	ACVR1B	1.11391	1.19117	0.204005	1.71903	1.70183	0.774341	ACGTACGTACGTCATGTG	CCACTGCTGCTACACTGACTA	AAAGACGCACCGGCCACTGCTGCTATACTGATTAGTTAATATTCATAGCTAGTCAGTGTAGCAGCAGTGGTTTTTTGGCAAGCAAAAGACGGCATACGAGATCACATGACGTACGTACGTTTCGCCGTCTTT
CLL-H-000698	ACVR1B	1.42757	1.43545	0.517528	1.52871	1.54466	0.619799	TGGTACGTACGTCATGGT	GCTGTGGCTTGTTTCTGACTA	AAAGACGCACCGGGCTGTGGTTTGTTTCTGATTAGTTAATATTCATAGCTAGTCAGAAACAAGCCACAGCTTTTTTGGCAAGCAAAAGACGGCATACGAGATACCATGACGTACGTACCATTCGCCGTCTTT
CLL-H-000699	ACVR1B	1.29832	1.3801	0.420713	1.21824	1.19564	0.271295	GTGTACGTACGTCATGAC	AGCAGAGATATACCAGACGGT	AAAGACGCACCGGAGCAGAGATATATCAGATGGTGTTAATATTCATAGCACCGTCTGGTATATCTCTGCTTTTTTTGGCAAGCAAAAGACGGCATACGAGATGTCATGACGTACGTACACTTCGCCGTCTTT
CLL-H-000700	ACVR1B	1.25418	1.25687	0.32829	1.22979	1.35949	0.370734	CAGTACGTACGTCATGCA	CCTTGTCATTAACTATCATCA	AAAGACGCACCGGCCTTGTCATTAACTATCATCAGTTAATATTCATAGCTGATGATAGTTAATGACAAGGTTTTTTGGCAAGCAAAAGACGGCATACGAGATTGCATGACGTACGTACTGTTCGCCGTCTTT
CLL-H-000701	ACVR1B	1.1558	1.19413	0.232427	1.11473	1.11065	0.154046	ACCAACGTACGTCATGGT	CGGGCTTGTATATTGGGAGAT	AAAGACGCACCGGCGGGTTTGTATATTGGGAGGTGTTAATATTCATAGCATCTCCCAATATACAAGCCCGTTTTTTGGCAAGCAAAAGACGGCATACGAGATACCATGACGTACGTTGGTTTCGCCGTCTTT
CLL-H-000702	ACVR1C	1.19169	1.17156	0.240722	1.1232	1.12127	0.166377	TGCAACGTACGTCATGCA	GCAACACCTCAACTCATCTTT	AAAGACGCACCGGGCAACACCTCAACTTATCTTTGTTAATATTCATAGCAAAGATGAGTTGAGGTGTTGCTTTTTTGGCAAGCAAAAGACGGCATACGAGATTGCATGACGTACGTTGCATTCGCCGTCTTT
CLL-H-000703	ACVR1C	1.53089	1.39312	0.546343	1.27059	1.26327	0.341335	GTCAACGTACGTCATGTG	CAATCTGGTAAATGCTGGAAA	AAAGACGCACCGGCAATCTGGTAAATGTTGGAAAGTTAATATTCATAGCTTTCCAGCATTTACCAGATTGTTTTTTGGCAAGCAAAAGACGGCATACGAGATCACATGACGTACGTTGACTTCGCCGTCTTT
CLL-H-000704	ACVR1C	0.893931	0.863334	-0.186887	1.009	0.955589	-0.0263071	CACAACGTACGTCATGAC	CGGAGGAATTGTTGAGGAGTA	AAAGACGCACCGGCGGAGGAGTTGTTGAGGGGTAGTTAATATTCATAGCTACTCCTCAACAATTCCTCCGTTTTTTGGCAAGCAAAAGACGGCATACGAGATGTCATGACGTACGTTGTGTTCGCCGTCTTT
CLL-H-000705	ACVR1C	0.950461	1.06927	0.0116615	1.19518	1.19084	0.254604	ACACTGGTACGTCATGGT	GCTCCTGAAATGCTTGATGAT	AAAGACGCACCGGGCTCCTGAAATGTTTGATGATGTTAATATTCATAGCATCATCAAGCATTTCAGGAGCTTTTTTGGCAAGCAAAAGACGGCATACGAGATACCATGACGTACCAGTGTTTCGCCGTCTTT
CLL-H-000706	ACVR1C	1.00862	1.03547	0.0313291	0.813215	0.799982	-0.310127	TGACTGGTACGTCATGCA	TCATTATTACTGTGCCTGTTT	AAAGACGCACCGGTCATTATTACTGTGCCTGTTTGTTAATATTCATAGCAAACAGGCACAGTAATAATGATTTTTTGGCAAGCAAAAGACGGCATACGAGATTGCATGACGTACCAGTCATTCGCCGTCTTT
CLL-H-000707	ACVR1C	1.05837	1.05907	0.082321	1.25186	1.20809	0.298401	GTGTGTTGGTGTTGCAAC	GAGTGGAGCTGCTTAGTGGAA	AAAGACGCACCGGGAGTGGAGTTGTTTAGTGGAAGTTAATATTCATAGCTTCCACTAAGCAGCTCCACTCTTTTTTGGCAAGCAAAAGACGGCATACGAGATGTTGCAACACCAACACACTTCGCCGTCTTT
CLL-H-000708	ACVR2A	1.26675	1.21687	0.312152	1.11606	1.09981	0.147834	TGACACTGGTTGCATGAC	CCTTAAATGAACTACTGCTAT	AAAGACGCACCGGCCTTAAATGAACTACTGCTATGTTAATATTCATAGCATAGCAGTAGTTCATTTAAGGTTTTTTGGCAAGCAAAAGACGGCATACGAGATGTCATGCAACCAGTGTCATTCGCCGTCTTT
CLL-H-000709	ACVR2A	2.01587	1.83849	0.944964	1.63169	1.56824	0.677758	GTACACTGGTTGCATGGT	CCAGATGCAGAGACTAACAAA	AAAGACGCACCGGCCAGATGCAGAGACTAATAAAGTTAATATTCATAGCTTTGTTAGTCTCTGCATCTGGTTTTTTGGCAAGCAAAAGACGGCATACGAGATACCATGCAACCAGTGTACTTCGCCGTCTTT
CLL-H-000710	ACVR2A	0.971397	1.04743	0.0124919	1.08008	1.13326	0.14581	CAACACTGGTTGCATGTG	GCTAATGTGGTCTCTTGGAAT	AAAGACGCACCGGGCTAATGTGGTTTCTTGGAATGTTAATATTCATAGCATTCCAAGAGACCACATTAGCTTTTTTGGCAAGCAAAAGACGGCATACGAGATCACATGCAACCAGTGTTGTTCGCCGTCTTT
CLL-H-000711	ACVR2A	1.09043	1.0561	0.101821	1.08559	1.11123	0.135321	ACTGACTGGTTGCATGAC	CTATTACAACATCCTGCTCTA	AAAGACGCACCGGCTATTACAACATCCTGTTCTAGTTAATATTCATAGCTAGAGCAGGATGTTGTAATAGTTTTTTGGCAAGCAAAAGACGGCATACGAGATGTCATGCAACCAGTCAGTTTCGCCGTCTTT
CLL-H-000712	ACVR2A	0.717409	0.625083	-0.578506	0.780268	0.79072	-0.34836	TGTGACTGGTTGCATGTG	CAGGAAGTTGTTGTGCATAAA	AAAGACGCACCGGCAGGAAGTTGTTGTGTATAAAGTTAATATTCATAGCTTTATGCACAACAACTTCCTGTTTTTTGGCAAGCAAAAGACGGCATACGAGATCACATGCAACCAGTCACATTCGCCGTCTTT
CLL-H-000713	ACVR2B	0.512885	0.494696	-0.98934	0.905274	0.868551	-0.173446	GTACGTCATGTGCATGTG	TGGAACGAACTGTGTCATGTA	AAAGACGCACCGGTGGAACGAACTGTGTTATGTAGTTAATATTCATAGCTACATGACACAGTTCGTTCCATTTTTTGGCAAGCAAAAGACGGCATACGAGATCACATGCACATGACGTACTTCGCCGTCTTT
CLL-H-000714	ACVR2B	2.18828	2.11956	1.10678	0.91065	0.986784	-0.0771121	CAACGTCATGTGCATGAC	CTTTGGCTTGGCTGTTCGATT	AAAGACGCACCGGCTTTGGTTTGGCTGTTTGATTGTTAATATTCATAGCAATCGAACAGCCAAGCCAAAGTTTTTTGGCAAGCAAAAGACGGCATACGAGATGTCATGCACATGACGTTGTTCGCCGTCTTT
CLL-H-000715	ACVR2B	1.14314	1.07611	0.149415	1.17581	1.19383	0.244629	ACTGGTCATGTGCATGCA	CTGCTGGCTAGATGACTTCAA	AAAGACGCACCGGCTGCTGGTTAGATGACTTTAAGTTAATATTCATAGCTTGAAGTCATCTAGCCAGCAGTTTTTTGGCAAGCAAAAGACGGCATACGAGATTGCATGCACATGACCAGTTTCGCCGTCTTT
CLL-H-000716	ACVR2B	0.734651	0.80947	-0.374909	0.789161	0.788315	-0.342382	TGTGGTCATGTGCATGAC	CAACTTCCAGAGAGATGCCTT	AAAGACGCACCGGCAACTTCTAGAGAGATGCTTTGTTAATATTCATAGCAAGGCATCTCTCTGGAAGTTGTTTTTTGGCAAGCAAAAGACGGCATACGAGATGTCATGCACATGACCACATTCGCCGTCTTT
CLL-H-000717	ACVR2B	1.47538	1.4458	0.54648	1.74158	1.56805	0.724685	GTTGGTCATGTGCATGGT	GAGGCCCACCATTAAAGATCA	AAAGACGCACCGGGAGGCCCACTATTAAAGATTAGTTAATATTCATAGCTGATCTTTAATGGTGGGCCTCTTTTTTGGCAAGCAAAAGACGGCATACGAGATACCATGCACATGACCAACTTCGCCGTCTTT
CLL-H-000718	ACVRL1	1.41611	1.33534	0.45957	1.39077	1.41848	0.490114	TGTGTGGTTGTGCATGAC	TCCAGAGAAGCCTAAAGTGAT	AAAGACGCACCGGTCCAGAGAAGCTTAAAGTGATGTTAATATTCATAGCATCACTTTAGGCTTCTCTGGATTTTTTGGCAAGCAAAAGACGGCATACGAGATGTCATGCACAACCACACATTCGCCGTCTTT
CLL-H-000719	ACVRL1	0.696434	0.694686	-0.523754	1.32388	1.26783	0.373567	GTTGTGGTTGTGCATGGT	CAGTCCAGAGAAGCCTAAAGT	AAAGACGCACCGGCAGTCTAGAGAAGCTTAAAGTGTTAATATTCATAGCACTTTAGGCTTCTCTGGACTGTTTTTTGGCAAGCAAAAGACGGCATACGAGATACCATGCACAACCACAACTTCGCCGTCTTT
CLL-H-000720	ACVRL1	0.942759	0.9473	-0.0815726	0.954575	0.875365	-0.129557	CATGTGGTTGTGCATGTG	ATTACCTGGACATCGGCAACA	AAAGACGCACCGGATTACCTGGACATTGGCAATAGTTAATATTCATAGCTGTTGCCGATGTCCAGGTAATTTTTTTGGCAAGCAAAAGACGGCATACGAGATCACATGCACAACCACATGTTCGCCGTCTTT
CLL-H-000721	ACVRL1	0.31746	0.316854	-1.65673	0.588734	0.57125	-0.786059	CAACTGACACCAACCAGT	CCGGGAGACTGAGATCTATAA	AAAGACGCACCGGCCGGGAGATTGAGATTTATAAGTTAATATTCATAGCTTATAGATCTCAGTCTCCCGGTTTTTTGGCAAGCAAAAGACGGCATACGAGATACTGGTTGGTGTCAGTTGTTCGCCGTCTTT
CLL-H-000722	ACVRL1	0.738936	0.789602	-0.38864	1.15177	1.06796	0.149358	ACTGTGACACCAACCATG	CGTGGAGATCTTCGGTACACA	AAAGACGCACCGGCGTGGAGATCTTTGGTACATAGTTAATATTCATAGCTGTGTACCGAAGATCTCCACGTTTTTTGGCAAGCAAAAGACGGCATACGAGATCATGGTTGGTGTCACAGTTTCGCCGTCTTT
CLL-H-000723	ACVRL1	0.702753	0.597399	-0.626073	0.782967	0.961512	-0.2048	CATGTGTGTGTGTGCAAC	CCCTATCTGGGTAGAGGTAGT	AAAGACGCACCGGCCCTATTTGGGTAGAGGTGGTGTTAATATTCATAGCACTACCTCTACCCAGATAGGGTTTTTTGGCAAGCAAAAGACGGCATACGAGATGTTGCACACACACACATGTTCGCCGTCTTT
CLL-H-000724	ACY1	0.917642	0.966816	-0.0863421	0.665141	0.615512	-0.644205	TGCAGTACGTGTGTGTGT	GCACAAGGTTGTAAACTCCAT	AAAGACGCACCGGGCACAAGGTTGTAAACTTCATGTTAATATTCATAGCATGGAGTTTACAACCTTGTGCTTTTTTGGCAAGCAAAAGACGGCATACGAGATACACACACACGTACTGCATTCGCCGTCTTT
CLL-H-000725	ACY1	0.95762	1.04414	-8.06854e-05	1.09343	1.10944	0.139348	GTCAGTACGTGTGTGTAC	CACCCTAGAGTTTGCTCAGAA	AAAGACGCACCGGCACCTTAGAGTTTGCTTAGAAGTTAATATTCATAGCTTCTGAGCAAACTCTAGGGTGTTTTTTGGCAAGCAAAAGACGGCATACGAGATGTACACACACGTACTGACTTCGCCGTCTTT
CLL-H-000726	ACY1	1.11625	1.29424	0.265377	0.824585	0.884931	-0.227311	CACAGTACGTGTGTGTCA	TGCCACTGACAACCGCTATAT	AAAGACGCACCGGTGCCACTGATAACCGTTATATGTTAATATTCATAGCATATAGCGGTTGTCAGTGGCATTTTTTGGCAAGCAAAAGACGGCATACGAGATTGACACACACGTACTGTGTTCGCCGTCTTT
CLL-H-000727	ACY1	0.675359	0.689219	-0.55162	0.612887	0.695206	-0.615397	ACACCAACGTGTGTGTTG	CACATGACCTTTGTGCCTGAT	AAAGACGCACCGGCACATGATCTTTGTGCTTGATGTTAATATTCATAGCATCAGGCACAAAGGTCATGTGTTTTTTGGCAAGCAAAAGACGGCATACGAGATCAACACACACGTTGGTGTTTCGCCGTCTTT
CLL-H-000728	ACY1	1.01127	0.912929	-0.05763	1.01728	0.998649	0.0113823	CACAGTACTGACTGCATG	TGCCACTGACAACCGCTATAT	AAAGACGCACCGGTGCCACTGATAACCGTTATATGTTAATATTCATAGCATATAGCGGTTGTCAGTGGCATTTTTTGGCAAGCAAAAGACGGCATACGAGATCATGCAGTCAGTACTGTGTTCGCCGTCTTT
CLL-H-000729	ACY1	1.32647	1.3753	0.433672	1.25543	1.29279	0.349335	TGTGTGTGACTGTGCAGT	CCTGGAACTCCTAAACCTTTG	AAAGACGCACCGGCCTGGAACTTCTAAATCTTTGGTTAATATTCATAGCCAAAGGTTTAGGAGTTCCAGGTTTTTTGGCAAGCAAAAGACGGCATACGAGATACTGCACAGTCACACACATTCGCCGTCTTT
CLL-H-000730	ACY3	1.12095	0.978817	0.0669189	0.974952	1.04032	0.0102177	TGCAGTCATGTGGTGTTG	CCAGACTGAGAAGTTCACATT	AAAGACGCACCGGCCAGACTGAGAAGTTCATATTGTTAATATTCATAGCAATGTGAACTTCTCAGTCTGGTTTTTTGGCAAGCAAAAGACGGCATACGAGATCAACACCACATGACTGCATTCGCCGTCTTT
CLL-H-000731	ACY3	1.43745	1.44895	0.529257	1.4087	1.43816	0.509296	GTCAGTCATGTGGTGTCA	GCCTTTGAGATGGAAGCCTAT	AAAGACGCACCGGGCCTTTGAGGTGGAAGCTTATGTTAATATTCATAGCATAGGCTTCCATCTCAAAGGCTTTTTTGGCAAGCAAAAGACGGCATACGAGATTGACACCACATGACTGACTTCGCCGTCTTT
CLL-H-000732	ACY3	1.21482	1.26596	0.310485	1.14537	1.16492	0.208024	CACAGTCATGTGGTGTGT	GCCTACTATGAGAAGGGCGTT	AAAGACGCACCGGGCCTATTATGAGAAGGGTGTTGTTAATATTCATAGCAACGCCCTTCTCATAGTAGGCTTTTTTGGCAAGCAAAAGACGGCATACGAGATACACACCACATGACTGTGTTCGCCGTCTTT
CLL-H-000733	ACY3	1.37231	1.58724	0.561564	1.47048	1.52346	0.581819	ACACCACATGTGGTGTAC	CTTTGTCCTTGACCTGCACAA	AAAGACGCACCGGCTTTGTCCTTGATCTGCATAAGTTAATATTCATAGCTTGTGCAGGTCAAGGACAAAGTTTTTTGGCAAGCAAAAGACGGCATACGAGATGTACACCACATGTGGTGTTTCGCCGTCTTT
CLL-H-000734	ACY3	0.831879	0.938293	-0.178722	0.974193	0.971422	-0.0397754	TGACCACATGTGGTGTTG	CCATGACCTCAACCGCACCTT	AAAGACGCACCGGCCATGACCTCAATCGCACTTTGTTAATATTCATAGCAAGGTGCGGTTGAGGTCATGGTTTTTTGGCAAGCAAAAGACGGCATACGAGATCAACACCACATGTGGTCATTCGCCGTCTTT
CLL-H-000735	ACY3	0.563196	0.612855	-0.767337	0.778935	0.812121	-0.33033	CATGGTCAACGTTGCAGT	CCACCTACCATGCACCATGTT	AAAGACGCACCGGCCACCTACTATGCACTATGTTGTTAATATTCATAGCAACATGGTGCATGGTAGGTGGTTTTTTGGCAAGCAAAAGACGGCATACGAGATACTGCAACGTTGACCATGTTCGCCGTCTTT
CLL-H-000736	ACYP1	1.35844	1.39192	0.459513	0.92469	0.908844	-0.125427	CACAACACACGTGTGTGT	CCTAAATCACACATCGACAAA	AAAGACGCACCGGCCTAAATCACACATCGATAAAGTTAATATTCATAGCTTTGTCGATGTGTGATTTAGGTTTTTTGGCAAGCAAAAGACGGCATACGAGATACACACACGTGTGTTGTGTTCGCCGTCTTT
CLL-H-000737	ACYP1	1.23556	1.38004	0.38494	0.915502	0.945502	-0.104106	ACACTGACACGTGTGTAC	CGACAAAGCAAACTTCAACAA	AAAGACGCACCGGCGACAAAGCAAACTTTAACAAGTTAATATTCATAGCTTGTTGAAGTTTGCTTTGTCGTTTTTTGGCAAGCAAAAGACGGCATACGAGATGTACACACGTGTCAGTGTTTCGCCGTCTTT
CLL-H-000738	ACYP1	0.691897	0.722584	-0.500067	0.58786	0.617123	-0.731413	TGACTGACACGTGTGTTG	GATTACTCAGACTTCCAAATT	AAAGACGCACCGGGATTACTCAGACTTCCAAATTGTTAATATTCATAGCAATTTGGAAGTCTGAGTAATCTTTTTTGGCAAGCAAAAGACGGCATACGAGATCAACACACGTGTCAGTCATTCGCCGTCTTT
CLL-H-000739	ACYP1	0.748613	0.843589	-0.331548	0.849718	0.849404	-0.235211	GTACTGACACGTGTGTCA	CCCATCTCCAAGGTGCGTCAT	AAAGACGCACCGGCCCATCTCTAAGGTGCGTTATGTTAATATTCATAGCATGACGCACCTTGGAGATGGGTTTTTTGGCAAGCAAAAGACGGCATACGAGATTGACACACGTGTCAGTACTTCGCCGTCTTT
CLL-H-000740	ACYP1	0.673845	0.591858	-0.663093	0.733149	0.758704	-0.423106	CAACTGACACGTGTGTGT	AGTCATCTTGAAGTTGGATTA	AAAGACGCACCGGAGTCATCTTGAAGTTGGATTAGTTAATATTCATAGCTAATCCAACTTCAAGATGACTTTTTTTGGCAAGCAAAAGACGGCATACGAGATACACACACGTGTCAGTTGTTCGCCGTCTTT
CLL-H-000741	ACYP2	0.39375	0.318474	-1.4977	0.626459	0.595627	-0.711114	CATGTGTGTGGTGTGTCA	TGGGTGAAGAATACCAGCAAA	AAAGACGCACCGGTGGGTGAAGAATACCAGTAAAGTTAATATTCATAGCTTTGCTGGTATTCTTCACCCATTTTTTGGCAAGCAAAAGACGGCATACGAGATTGACACACCACACACATGTTCGCCGTCTTT
CLL-H-000742	ACYP2	0.602255	0.693577	-0.629713	0.633061	0.613227	-0.682545	ACGTTGTGTGGTGTGTGT	GCAAGGTTGGAAGCCCTAGTT	AAAGACGCACCGGGCAAGGTTGGGAGCCTTAGTTGTTAATATTCATAGCAACTAGGGCTTCCAACCTTGCTTTTTTGGCAAGCAAAAGACGGCATACGAGATACACACACCACACAACGTTTCGCCGTCTTT
CLL-H-000743	ACYP2	1.06782	1.02286	0.0636401	1.44156	1.34156	0.475771	TGGTTGTGTGGTGTGTCA	CGCATTGACCGCACAAACTTT	AAAGACGCACCGGCGCATTGATCGCATAAACTTTGTTAATATTCATAGCAAAGTTTGTGCGGTCAATGCGTTTTTTGGCAAGCAAAAGACGGCATACGAGATTGACACACCACACAACCATTCGCCGTCTTT
CLL-H-000744	ACYP2	0.691056	0.739877	-0.483883	0.804247	0.80566	-0.313023	GTGTTGTGTGGTGTGTTG	TGCTTCAGAATGTATACAGAA	AAAGACGCACCGGTGCTTCAGAATGTATACAGAAGTTAATATTCATAGCTTCTGTATACATTCTGAAGCATTTTTTGGCAAGCAAAAGACGGCATACGAGATCAACACACCACACAACACTTCGCCGTCTTT
CLL-H-000745	ACYP2	0.871574	0.961459	-0.127504	1.09172	1.05112	0.0992644	ACGTGTGTTGACTGCACA	CGCATTGACCGCACAAACTTT	AAAGACGCACCGGCGCATTGATCGCATAAACTTTGTTAATATTCATAGCAAAGTTTGTGCGGTCAATGCGTTTTTTGGCAAGCAAAAGACGGCATACGAGATTGTGCAGTCAACACACGTTTCGCCGTCTTT
CLL-H-000746	ADA	0.774957	0.860299	-0.292451	1.31978	1.333	0.407486	ACCATGCATGGTGTGTGT	GCTCTATAAAGCCTATGGGAT	AAAGACGCACCGGGCTCTATAAAGCTTATGGGATGTTAATATTCATAGCATCCCATAGGCTTTATAGAGCTTTTTTGGCAAGCAAAAGACGGCATACGAGATACACACACCATGCATGGTTTCGCCGTCTTT
CLL-H-000747	ADA	1.21468	1.25539	0.304361	1.34337	1.43423	0.473071	TGCATGCATGGTGTGTCA	CATGCAGTCATTCGGCTCAAA	AAAGACGCACCGGCATGCAGTTATTCGGCTTAAAGTTAATATTCATAGCTTTGAGCCGAATGACTGCATGTTTTTTGGCAAGCAAAAGACGGCATACGAGATTGACACACCATGCATGCATTCGCCGTCTTT
CLL-H-000748	ADA	0.938821	0.816918	-0.191408	0.806504	0.843543	-0.277857	GTCATGCATGGTGTGTTG	TGACTACTACATGCCTGCTAT	AAAGACGCACCGGTGACTACTACATGCCTGTTATGTTAATATTCATAGCATAGCAGGCATGTAGTAGTCATTTTTTGGCAAGCAAAAGACGGCATACGAGATCAACACACCATGCATGACTTCGCCGTCTTT
CLL-H-000749	ADA	0.871197	0.766775	-0.291027	0.918703	0.895558	-0.140735	GTCACAACCAACTGCAGT	CTGAACATCAATGCGGCCAAA	AAAGACGCACCGGCTGAACATTAATGCGGCTAAAGTTAATATTCATAGCTTTGGCCGCATTGATGTTCAGTTTTTTGGCAAGCAAAAGACGGCATACGAGATACTGCAGTTGGTTGTGACTTCGCCGTCTTT
CLL-H-000750	ADA	0.94255	1.03738	-0.0162083	0.959929	0.932443	-0.0799564	ACGTGTACTGACGTCATG	CCTCCTTCTGTGGCAACTTGT	AAAGACGCACCGGCCTCTTTCTGTGGCAATTTGTGTTAATATTCATAGCACAAGTTGCCACAGAAGGAGGTTTTTTGGCAAGCAAAAGACGGCATACGAGATCATGACGTCAGTACACGTTTCGCCGTCTTT
CLL-H-000751	ADAM10	1.06336	0.940073	-0.00026415	1.03676	1.03194	0.048722	TGGTCACAACACACGTCA	CCAGGTGGAATTACTTAAATT	AAAGACGCACCGGCCAGGTGGAATTACTTAAATTGTTAATATTCATAGCAATTTAAGTAATTCCACCTGGTTTTTTGGCAAGCAAAAGACGGCATACGAGATTGACGTGTGTTGTGACCATTCGCCGTCTTT
CLL-H-000752	ADAM10	1.33238	1.25158	0.368876	1.09399	1.08212	0.121726	GTGTCACAACACACGTTG	GCAGGTTCTATCTGTGAGAAA	AAAGACGCACCGGGCAGGTTCTATTTGTGAGAAAGTTAATATTCATAGCTTTCTCACAGATAGAACCTGCTTTTTTGGCAAGCAAAAGACGGCATACGAGATCAACGTGTGTTGTGACACTTCGCCGTCTTT
CLL-H-000753	ADAM10	1.2709	1.43912	0.435519	0.779972	0.873395	-0.2769	CAGTCACAACACACGTAC	CCCTACAAATCCTTTCCGTTT	AAAGACGCACCGGCCCTACAAATCCTTTCTGTTTGTTAATATTCATAGCAAACGGAAAGGATTTGTAGGGTTTTTTGGCAAGCAAAAGACGGCATACGAGATGTACGTGTGTTGTGACTGTTCGCCGTCTTT
CLL-H-000754	ADAM10	1.07911	1.0348	0.0795988	1.13565	1.25079	0.253177	ACCACACAACACACGTCA	GCTGTGCAGATCATTCAGTAT	AAAGACGCACCGGGCTGTGCAGATCATTTAGTATGTTAATATTCATAGCATACTGAATGATCTGCACAGCTTTTTTGGCAAGCAAAAGACGGCATACGAGATTGACGTGTGTTGTGTGGTTTCGCCGTCTTT
CLL-H-000755	ADAM10	0.916215	0.941834	-0.106349	1.25136	1.3274	0.366047	TGCACACAACACACGTAC	GCAGTATTACTTATGGGAATT	AAAGACGCACCGGGCAGTATTACTTATGGGAATTGTTAATATTCATAGCAATTCCCATAAGTAATACTGCTTTTTTGGCAAGCAAAAGACGGCATACGAGATGTACGTGTGTTGTGTGCATTCGCCGTCTTT
CLL-H-000756	ADAM12	0.984744	1.15096	0.0903314	1.38996	1.4187	0.489808	CACAGTTGACTGGTGTGT	CGCTCGAAATTACACGGTAAT	AAAGACGCACCGGCGCTCGAAATTACATGGTAATGTTAATATTCATAGCATTACCGTGTAATTTCGAGCGTTTTTTGGCAAGCAAAAGACGGCATACGAGATACACACCAGTCAACTGTGTTCGCCGTCTTT
CLL-H-000757	ADAM12	0.626317	0.566228	-0.74779	1.43824	1.5111	0.559951	ACACCATGACTGGTGTAC	CCTCGCAAATCCCATGACAAT	AAAGACGCACCGGCCTCGCAAATCTCATGATAATGTTAATATTCATAGCATTGTCATGGGATTTGCGAGGTTTTTTGGCAAGCAAAAGACGGCATACGAGATGTACACCAGTCATGGTGTTTCGCCGTCTTT
CLL-H-000758	ADAM12	0.837917	0.742275	-0.342548	0.861083	0.921562	-0.166811	TGACCATGACTGGTGTTG	GCCTGAATCGTCAATGTCAAA	AAAGACGCACCGGGCCTGAATCGTCAATGTTAAAGTTAATATTCATAGCTTTGACATTGACGATTCAGGCTTTTTTGGCAAGCAAAAGACGGCATACGAGATCAACACCAGTCATGGTCATTCGCCGTCTTT
CLL-H-000759	ADAM12	0.863297	0.892943	-0.187715	1.41363	1.26451	0.418989	TGACCAGTTGTGGTCATG	GTCTCTGGCTGCAACTTAATG	AAAGACGCACCGGGTCTCTGGTTGCAATTTAATGGTTAATATTCATAGCCATTAAGTTGCAGCCAGAGACTTTTTTGGCAAGCAAAAGACGGCATACGAGATCATGACCACAACTGGTCATTCGCCGTCTTT
CLL-H-000760	ADAM12	1.13841	1.10032	0.162467	1.29739	1.22888	0.33648	GTACCAGTTGTGGTCACA	CTCTGGCTGCAACTTAATGCT	AAAGACGCACCGGCTCTGGCTGCAATTTAATGTTGTTAATATTCATAGCAGCATTAAGTTGCAGCCAGAGTTTTTTGGCAAGCAAAAGACGGCATACGAGATTGTGACCACAACTGGTACTTCGCCGTCTTT
CLL-H-000761	ADAM17	1.1334	0.990647	0.083551	1.119	1.07551	0.133612	TGACACCAGTGTGTGTCA	CCAGCAGCATTCGGTAAGAAA	AAAGACGCACCGGCCAGTAGCATTTGGTAAGAAAGTTAATATTCATAGCTTTCTTACCGAATGCTGCTGGTTTTTTGGCAAGCAAAAGACGGCATACGAGATTGACACACACTGGTGTCATTCGCCGTCTTT
CLL-H-000762	ADAM17	0.92347	0.770368	-0.245621	1.09584	1.0783	0.120396	GTACACCAGTGTGTGTTG	CCCATGAAGAACACGTGTAAA	AAAGACGCACCGGCCCATGAAGAACATGTGTAAAGTTAATATTCATAGCTTTACACGTGTTCTTCATGGGTTTTTTGGCAAGCAAAAGACGGCATACGAGATCAACACACACTGGTGTACTTCGCCGTCTTT
CLL-H-000763	ADAM17	0.557913	0.621424	-0.76412	0.63865	0.678618	-0.603116	CAACACCAGTGTGTGTAC	CCTGGTTACAACTCATGAATT	AAAGACGCACCGGCCTGGTTACAACTTATGAATTGTTAATATTCATAGCAATTCATGAGTTGTAACCAGGTTTTTTGGCAAGCAAAAGACGGCATACGAGATGTACACACACTGGTGTTGTTCGCCGTCTTT
CLL-H-000764	ADAM17	0.88121	0.815422	-0.238412	0.624489	0.637387	-0.664505	ACTGACCAGTGTGTGTCA	CCTATGTCGATGCTGAACAAA	AAAGACGCACCGGCCTATGTCGATGCTGAATAAAGTTAATATTCATAGCTTTGTTCAGCATCGACATAGGTTTTTTGGCAAGCAAAAGACGGCATACGAGATTGACACACACTGGTCAGTTTCGCCGTCTTT
CLL-H-000765	ADAM17	0.664628	0.633423	-0.62407	0.729451	0.733672	-0.450955	GTTGGTCAACACACCAGT	GATATGGGAACTCTTGGATTA	AAAGACGCACCGGGATATGGGAATTCTTGGATTAGTTAATATTCATAGCTAATCCAAGAGTTCCCATATCTTTTTTGGCAAGCAAAAGACGGCATACGAGATACTGGTGTGTTGACCAACTTCGCCGTCTTT
CLL-H-000766	ADAM8	1.67396	1.69274	0.751313	1.43424	1.47771	0.541824	TGTGCACAACACACGTGT	CCAGAGAAGGTTTGCTGGAAA	AAAGACGCACCGGCCAGAGAAGGTTTGTTGGAAGGTTAATATTCATAGCTTTCCAGCAAACCTTCTCTGGTTTTTTGGCAAGCAAAAGACGGCATACGAGATACACGTGTGTTGTGCACATTCGCCGTCTTT
CLL-H-000767	ADAM8	1.01585	1.0149	0.02201	0.699119	0.7423	-0.473158	GTTGCACAACACACGTAC	CGTGGACAAGCTATATCAGAA	AAAGACGCACCGGCGTGGACAAGCTATATTAGAAGTTAATATTCATAGCTTCTGATATAGCTTGTCCACGTTTTTTGGCAAGCAAAAGACGGCATACGAGATGTACGTGTGTTGTGCAACTTCGCCGTCTTT
CLL-H-000768	ADAM8	0.651407	0.677107	-0.590457	0.815906	1.00606	-0.142401	CATGCACAACACACGTCA	CCGGCTACACAGAGACCTATA	AAAGACGCACCGGCCGGCTACATAGAGACTTATAGTTAATATTCATAGCTATAGGTCTCTGTGTAGCCGGTTTTTTGGCAAGCAAAAGACGGCATACGAGATTGACGTGTGTTGTGCATGTTCGCCGTCTTT
CLL-H-000769	ADAM8	0.493003	0.374541	-1.21857	0.516756	0.508175	-0.964524	ACGTCACAACACACGTGT	GCATGACAACGTACAGCTCAT	AAAGACGCACCGGGCATGACAATGTACAGCTTATGTTAATATTCATAGCATGAGCTGTACGTTGTCATGCTTTTTTGGCAAGCAAAAGACGGCATACGAGATACACGTGTGTTGTGACGTTTCGCCGTCTTT
CLL-H-000770	ADAM8	0.813922	0.841872	-0.272682	0.920052	0.92356	-0.117467	TGTGACTGCATGGTCAAC	CGCCTTTATGGAAAGGGCTAT	AAAGACGCACCGGCGCCTTTATGGGAAGGGTTATGTTAATATTCATAGCATAGCCCTTTCCATAAAGGCGTTTTTTGGCAAGCAAAAGACGGCATACGAGATGTTGACCATGCAGTCACATTCGCCGTCTTT
CLL-H-000771	ADAM9	1.08864	1.15284	0.163859	0.885754	0.815127	-0.234962	ACGTTGCACAACTGGTTG	CCTTGGAGATTAACTAGAGAA	AAAGACGCACCGGCCTTGGAGATTAATTAGAGAAGTTAATATTCATAGCTTCTCTAGTTAATCTCCAAGGTTTTTTGGCAAGCAAAAGACGGCATACGAGATCAACCAGTTGTGCAACGTTTCGCCGTCTTT
CLL-H-000772	ADAM9	1.11534	0.994627	0.0748579	1.06261	1.11053	0.119428	TGACGTTGACTGGTGTGT	GCCAGTATTATGATGCTCAAT	AAAGACGCACCGGGCCAGTATTATGATGCTTAATGTTAATATTCATAGCATTGAGCATCATAATACTGGCTTTTTTGGCAAGCAAAAGACGGCATACGAGATACACACCAGTCAACGTCATTCGCCGTCTTT
CLL-H-000773	ADAM9	1.30706	1.20801	0.329484	1.20632	1.1537	0.238441	GTACGTTGACTGGTGTAC	GCTAGTTCTAAAGAAAGGTTT	AAAGACGCACCGGGCTAGTTCTAAAGAAAGGTTTGTTAATATTCATAGCAAACCTTTCTTTAGAACTAGCTTTTTTGGCAAGCAAAAGACGGCATACGAGATGTACACCAGTCAACGTACTTCGCCGTCTTT
CLL-H-000774	ADAM9	1.27433	1.10127	0.244452	1.15462	1.282	0.282908	CAACGTTGACTGGTGTCA	GCCAGAATAACAAAGCCTATT	AAAGACGCACCGGGCCAGAATAACAAAGCTTATTGTTAATATTCATAGCAATAGGCTTTGTTATTCTGGCTTTTTTGGCAAGCAAAAGACGGCATACGAGATTGACACCAGTCAACGTTGTTCGCCGTCTTT
CLL-H-000775	ADAM9	0.85362	0.934205	-0.163261	0.9197	0.912709	-0.126269	ACTGGTTGACTGGTGTGT	CGAATGGATGATGTCTACAAA	AAAGACGCACCGGCGAATGGATGATGTCTATAAAGTTAATATTCATAGCTTTGTAGACATCATCCATTCGTTTTTTGGCAAGCAAAAGACGGCATACGAGATACACACCAGTCAACCAGTTTCGCCGTCTTT
CLL-H-000776	ADAMTS13	0.53483	0.375638	-1.15772	0.399062	0.435123	-1.26291	GTTGCATGACCAGTGTGT	GCGAGAGAATATGTCACATTT	AAAGACGCACCGGGCGAGAGAATATGTCATATTTGTTAATATTCATAGCAAATGTGACATATTCTCTCGCTTTTTTGGCAAGCAAAAGACGGCATACGAGATACACACTGGTCATGCAACTTCGCCGTCTTT
CLL-H-000777	ADAMTS13	0.864864	0.803047	-0.262949	0.916305	0.985872	-0.0733143	CATGCATGACCAGTGTTG	GCCAACAGGAACCATTGACAT	AAAGACGCACCGGGCCAACAGGAACTATTGATATGTTAATATTCATAGCATGTCAATGGTTCCTGTTGGCTTTTTTGGCAAGCAAAAGACGGCATACGAGATCAACACTGGTCATGCATGTTCGCCGTCTTT
CLL-H-000778	ADAMTS13	1.04569	1.08434	0.0906354	1.15973	1.17402	0.222626	ACGTCATGACCAGTGTAC	GTCCTCTATATCACTAGGTTT	AAAGACGCACCGGGTCCTCTATATCATTAGGTTTGTTAATATTCATAGCAAACCTAGTGATATAGAGGACTTTTTTGGCAAGCAAAAGACGGCATACGAGATGTACACTGGTCATGACGTTTCGCCGTCTTT
CLL-H-000779	ADAMTS13	1.31769	1.3792	0.43092	1.01534	0.971521	-0.00985763	TGGTCATGACCAGTGTTG	CCTGAAACCTTCTACAGAGAA	AAAGACGCACCGGCCTGAAACCTTCTATAGAGAAGTTAATATTCATAGCTTCTCTGTAGAAGGTTTCAGGTTTTTTGGCAAGCAAAAGACGGCATACGAGATCAACACTGGTCATGACCATTCGCCGTCTTT
CLL-H-000780	ADAMTS13	1.0697	1.09854	0.116398	1.68493	1.555	0.694798	GTGTCATGACCAGTGTCA	TGCAGGACATTTGGCTGTGAT	AAAGACGCACCGGTGCAGGATATTTGGTTGTGATGTTAATATTCATAGCATCACAGCCAAATGTCCTGCATTTTTTGGCAAGCAAAAGACGGCATACGAGATTGACACTGGTCATGACACTTCGCCGTCTTT
CLL-H-000781	ADAR	1.01808	1.07611	0.0658405	0.941885	0.897357	-0.121312	CAGTTGGTACGTGTGTTG	GCCCACTGTTATCTTCACTTT	AAAGACGCACCGGGCCCACTGTTATCTTTACTTTGTTAATATTCATAGCAAAGTGAAGATAACAGTGGGCTTTTTTGGCAAGCAAAAGACGGCATACGAGATCAACACACGTACCAACTGTTCGCCGTCTTT
CLL-H-000782	ADAR	0.742416	0.757778	-0.414927	0.657412	0.71352	-0.546052	ACCATGGTACGTGTGTAC	CGGATACTACACCCATCCATT	AAAGACGCACCGGCGGATACTACATCCATCTATTGTTAATATTCATAGCAATGGATGGGTGTAGTATCCGTTTTTTGGCAAGCAAAAGACGGCATACGAGATGTACACACGTACCATGGTTTCGCCGTCTTT
CLL-H-000783	ADAR	0.492767	0.491047	-1.02355	0.708973	0.722191	-0.482873	TGCATGGTACGTGTGTTG	GCTGTTAGAATATGCCCAGTT	AAAGACGCACCGGGCTGTTAGAATATGCCTAGTTGTTAATATTCATAGCAACTGGGCATATTCTAACAGCTTTTTTGGCAAGCAAAAGACGGCATACGAGATCAACACACGTACCATGCATTCGCCGTCTTT
CLL-H-000784	ADAR	0.752518	0.840305	-0.330609	0.676062	0.672844	-0.568214	GTCATGGTACGTGTGTCA	GCAGGGTATGTTGACTTTGAA	AAAGACGCACCGGGCAGGGTATGTTGGCTTTGGAGTTAATATTCATAGCTTCAAAGTCAACATACCCTGCTTTTTTGGCAAGCAAAAGACGGCATACGAGATTGACACACGTACCATGACTTCGCCGTCTTT
CLL-H-000785	ADAR	0.923519	0.948435	-0.0955832	0.836393	0.943804	-0.170594	CACATGGTACGTGTGTGT	GCATGGGTTTCACAGAGGTAA	AAAGACGCACCGGGCATGGGTTTCATAGAGGTAGGTTAATATTCATAGCTTACCTCTGTGAAACCCATGCTTTTTTGGCAAGCAAAAGACGGCATACGAGATACACACACGTACCATGTGTTCGCCGTCTTT
CLL-H-000786	ADARB1	0.728807	0.702068	-0.483354	0.574856	0.628935	-0.733872	GTCAGTCAACGTGTGTCA	GCCAGAATCTTCTCACCACAT	AAAGACGCACCGGGCCAGAATCTTCTTACCATATGTTAATATTCATAGCATGTGGTGAGAAGATTCTGGCTTTTTTGGCAAGCAAAAGACGGCATACGAGATTGACACACGTTGACTGACTTCGCCGTCTTT
CLL-H-000787	ADARB1	1.23309	1.28108	0.329815	1.07007	1.08979	0.11088	CACAGTCAACGTGTGTGT	CCCGTGATGATCTTGAACGAA	AAAGACGCACCGGCCCGTGATGGTCTTGAATGAAGTTAATATTCATAGCTTCGTTCAAGATCATCACGGGTTTTTTGGCAAGCAAAAGACGGCATACGAGATACACACACGTTGACTGTGTTCGCCGTCTTT
CLL-H-000788	ADARB1	0.942492	0.869556	-0.143549	1.09881	1.06265	0.111808	ACACCACAACGTGTGTAC	CGGAGATCCTTGCTCAGATTT	AAAGACGCACCGGCGGAGATCTTTGCTTAGATTTGTTAATATTCATAGCAAATCTGAGCAAGGATCTCCGTTTTTTGGCAAGCAAAAGACGGCATACGAGATGTACACACGTTGTGGTGTTTCGCCGTCTTT
CLL-H-000789	ADARB1	0.723799	0.832701	-0.365235	0.783108	0.81966	-0.31981	TGACCACAACGTGTGTTG	CCACTTACTACGCTCCAAGAT	AAAGACGCACCGGCCACTTATTACGCTCTAAGATGTTAATATTCATAGCATCTTGGAGCGTAGTAAGTGGTTTTTTGGCAAGCAAAAGACGGCATACGAGATCAACACACGTTGTGGTCATTCGCCGTCTTT
CLL-H-000790	ADARB1	1.86075	1.90901	0.914355	0.923383	0.97337	-0.0769698	GTACCACAACGTGTGTCA	CCCAGGACTCAAGTATGACTT	AAAGACGCACCGGCCCAGGACTTAAGTATGATTTGTTAATATTCATAGCAAGTCATACTTGAGTCCTGGGTTTTTTGGCAAGCAAAAGACGGCATACGAGATTGACACACGTTGTGGTACTTCGCCGTCTTT
CLL-H-000791	ADC	1.33158	1.4634	0.481229	0.959707	0.922855	-0.0875787	TGACGTTGGTCACAGTGT	GCCTCAGAGATGCATCTGGGA	AAAGACGCACCGGGCCTTAGAGATGCATTTGGGAGTTAATATTCATAGCTCCCAGATGCATCTCTGAGGCTTTTTTGGCAAGCAAAAGACGGCATACGAGATACACTGTGACCAACGTCATTCGCCGTCTTT
CLL-H-000792	ADC	0.885008	1.06378	-0.0435202	1.35676	1.23846	0.374358	GTACGTTGGTCACAGTAC	GCTGAGCTTTGACAATGAGAT	AAAGACGCACCGGGCTGAGCTTTGATAATGAGATGTTAATATTCATAGCATCTCATTGTCAAAGCTCAGCTTTTTTGGCAAGCAAAAGACGGCATACGAGATGTACTGTGACCAACGTACTTCGCCGTCTTT
CLL-H-000793	ADC	1.19855	1.0548	0.169133	0.989996	1.05772	0.0332254	CAACGTTGGTCACAGTCA	GCCATAGTGAGGAAGCACTTT	AAAGACGCACCGGGCCATAGTGGGGAAGTACTTTGTTAATATTCATAGCAAAGTGCTTCCTCACTATGGCTTTTTTGGCAAGCAAAAGACGGCATACGAGATTGACTGTGACCAACGTTGTTCGCCGTCTTT
CLL-H-000794	ADC	1.09293	1.14753	0.163371	1.28626	1.3106	0.376708	ACTGGTTGGTCACAGTGT	ACCATCGTGTACCACCTTGAT	AAAGACGCACCGGACCATTGTGTACCACTTTGATGTTAATATTCATAGCATCAAGGTGGTACACGATGGTTTTTTTGGCAAGCAAAAGACGGCATACGAGATACACTGTGACCAACCAGTTTCGCCGTCTTT
CLL-H-000795	ADC	1.0245	0.9952	0.0139886	1.45332	1.39673	0.510702	TGTGGTTGGTCACAGTCA	CTGTAAGCAAATTGCACAGAT	AAAGACGCACCGGCTGTAAGCAAATTGCATAGATGTTAATATTCATAGCATCTGTGCAATTTGCTTACAGTTTTTTGGCAAGCAAAAGACGGCATACGAGATTGACTGTGACCAACCACATTCGCCGTCTTT
CLL-H-000796	ADC	0.420494	0.395616	-1.29383	0.759106	0.709253	-0.446627	GTACTGACTGCATGCACA	GCAGTGTTTCTGCCCTGTAAA	AAAGACGCACCGGGCAGTGTTTCTGCCTTGTAAGGTTAATATTCATAGCTTTACAGGGCAGAAACACTGCTTTTTTGGCAAGCAAAAGACGGCATACGAGATTGTGCATGCAGTCAGTACTTCGCCGTCTTT
CLL-H-000797	ADCY1	1.02223	1.03966	0.0439155	1.24055	1.28326	0.335399	ACCACACATGCACAGTAC	CCCGTGTTTCTCAGACTTTAA	AAAGACGCACCGGCCCGTGTTTCTTAGACTTTAAGTTAATATTCATAGCTTAAAGTCTGAGAAACACGGGTTTTTTGGCAAGCAAAAGACGGCATACGAGATGTACTGTGCATGTGTGGTTTCGCCGTCTTT
CLL-H-000798	ADCY1	0.908551	1.0402	-0.0407499	1.01307	1.08329	0.0670764	TGCACACATGCACAGTTG	CCTGATTCTCTCAGATATAAA	AAAGACGCACCGGCCTGATTCTCTCAGATATAAAGTTAATATTCATAGCTTTATATCTGAGAGAATCAGGTTTTTTGGCAAGCAAAAGACGGCATACGAGATCAACTGTGCATGTGTGCATTCGCCGTCTTT
CLL-H-000799	ADCY1	0.910384	0.904841	-0.139859	0.797108	0.824305	-0.302951	GTCACACATGCACAGTCA	GCTAGTATTCTGCATCTGCTT	AAAGACGCACCGGGCTAGTATTCTGCATTTGCTTGTTAATATTCATAGCAAGCAGATGCAGAATACTAGCTTTTTTGGCAAGCAAAAGACGGCATACGAGATTGACTGTGCATGTGTGACTTCGCCGTCTTT
CLL-H-000800	ADCY1	0.876884	0.916174	-0.157924	0.74565	0.850501	-0.328522	CACACACATGCACAGTGT	CGATGAATTAGCCACGGAGAA	AAAGACGCACCGGCGATGAATTAGTCATGGAGAAGTTAATATTCATAGCTTCTCCGTGGCTAATTCATCGTTTTTTGGCAAGCAAAAGACGGCATACGAGATACACTGTGCATGTGTGTGTTCGCCGTCTTT
CLL-H-000801	ADCY1	1.31012	1.25387	0.35804	1.18944	1.18955	0.250355	ACACACACGTCACAGTAC	GCATTAAGAACAGCCTCGGAA	AAAGACGCACCGGGCATTAAGAATAGCCTTGGAAGTTAATATTCATAGCTTCCGAGGCTGTTCTTAATGCTTTTTTGGCAAGCAAAAGACGGCATACGAGATGTACTGTGACGTGTGTGTTTCGCCGTCTTT
CLL-H-000802	ADCY1	1.03519	0.958934	-0.00529953	1.3265	1.35505	0.422988	GTTGTGCAACCATGCATG	CGGCATCAATGTAAGGACCTT	AAAGACGCACCGGCGGCATTAATGTAAGGACTTTGTTAATATTCATAGCAAGGTCCTTACATTGATGCCGTTTTTTGGCAAGCAAAAGACGGCATACGAGATCATGCATGGTTGCACAACTTCGCCGTCTTT
CLL-H-000803	ADCY2	1.22555	1.27646	0.322789	1.03903	1.03893	0.0551652	TGACACACGTCACAGTTG	GCAACCATTCATCTTTCCTTT	AAAGACGCACCGGGCAACCATTTATCTTTCCTTTGTTAATATTCATAGCAAAGGAAAGATGAATGGTTGCTTTTTTGGCAAGCAAAAGACGGCATACGAGATCAACTGTGACGTGTGTCATTCGCCGTCTTT
CLL-H-000804	ADCY2	0.996564	1.10362	0.0686361	1.26887	1.29215	0.356659	GTACACACGTCACAGTCA	CGAGGAATAATCAACGTGAAA	AAAGACGCACCGGCGAGGAATAATCAATGTGAAAGTTAATATTCATAGCTTTCACGTTGATTATTCCTCGTTTTTTGGCAAGCAAAAGACGGCATACGAGATTGACTGTGACGTGTGTACTTCGCCGTCTTT
CLL-H-000805	ADCY2	1.54303	1.21565	0.453748	1.12701	1.21707	0.227958	CAACACACGTCACAGTGT	GCGGGTAAACTATGAGCTGAA	AAAGACGCACCGGGCGGGTAAATTATGAGTTGAAGTTAATATTCATAGCTTCAGCTCATAGTTTACCCGCTTTTTTGGCAAGCAAAAGACGGCATACGAGATACACTGTGACGTGTGTTGTTCGCCGTCTTT
CLL-H-000806	ADCY2	0.994278	1.05597	0.0351464	0.848481	0.879675	-0.211002	ACTGACACGTCACAGTTG	CGTTTCTAATAACAGTTCCAA	AAAGACGCACCGGCGTTTCTAATAACAGTTCCAAGTTAATATTCATAGCTTGGAACTGTTATTAGAAACGTTTTTTGGCAAGCAAAAGACGGCATACGAGATCAACTGTGACGTGTCAGTTTCGCCGTCTTT
CLL-H-000807	ADCY2	0.991258	1.0769	0.0471095	1.03706	0.894115	-0.054483	TGTGACACGTCACAGTGT	CGTTCAAGTATTATGTGACTT	AAAGACGCACCGGCGTTCAAGTATTATGTGACTTGTTAATATTCATAGCAAGTCACATAATACTTGAACGTTTTTTGGCAAGCAAAAGACGGCATACGAGATACACTGTGACGTGTCACATTCGCCGTCTTT
CLL-H-000808	ADCY3	1.12187	1.16026	0.190177	0.586554	0.595649	-0.758564	GTTGACACGTCACAGTAC	CCCTTAGTCATGAGAACAGAA	AAAGACGCACCGGCCCTTAGTCATGAGAATAGAAGTTAATATTCATAGCTTCTGTTCTCATGACTAAGGGTTTTTTGGCAAGCAAAAGACGGCATACGAGATGTACTGTGACGTGTCAACTTCGCCGTCTTT
CLL-H-000809	ADCY3	1.36147	1.49776	0.513987	0.955381	1.23021	0.116528	CATGACACGTCACAGTCA	GCGTCCCGTCTTTGATGAATA	AAAGACGCACCGGGCGTCCTGTCTTTGATGAATGGTTAATATTCATAGCTATTCATCAAAGACGGGACGCTTTTTTGGCAAGCAAAAGACGGCATACGAGATTGACTGTGACGTGTCATGTTCGCCGTCTTT
CLL-H-000810	ADCY3	0.565224	0.763398	-0.606299	1.16599	1.20867	0.247489	ACGTACACGTCACAGTGT	CCCTGGCTAATGACAAACTAT	AAAGACGCACCGGCCCTGGCTAATGACAAATTATGTTAATATTCATAGCATAGTTTGTCATTAGCCAGGGTTTTTTGGCAAGCAAAAGACGGCATACGAGATACACTGTGACGTGTACGTTTCGCCGTCTTT
CLL-H-000811	ADCY3	0.882024	1.04471	-0.0590052	0.935334	0.931137	-0.0996904	TGGTACACGTCACAGTCA	GCAGTTCAACACCATGTACAT	AAAGACGCACCGGGCAGTTCAACACCATGTATATGTTAATATTCATAGCATGTACATGGTGTTGAACTGCTTTTTTGGCAAGCAAAAGACGGCATACGAGATTGACTGTGACGTGTACCATTCGCCGTCTTT
CLL-H-000812	ADCY3	0.870799	0.764987	-0.293041	0.79475	0.81046	-0.317307	GTGTACACGTCACAGTTG	GTCTGCGTTTCCTCAATGAAA	AAAGACGCACCGGGTCTGCGTTTCCTTAATGAAAGTTAATATTCATAGCTTTCATTGAGGAAACGCAGACTTTTTTGGCAAGCAAAAGACGGCATACGAGATCAACTGTGACGTGTACACTTCGCCGTCTTT
CLL-H-000813	ADCY4	0.945639	0.938426	-0.0861617	0.713557	0.70635	-0.494222	TGACGTACGTCACAGTCA	CCCGCCTTCAAATACTATGAA	AAAGACGCACCGGCCCGCCTTCAAATATTATGAAGTTAATATTCATAGCTTCATAGTATTTGAAGGCGGGTTTTTTGGCAAGCAAAAGACGGCATACGAGATTGACTGTGACGTACGTCATTCGCCGTCTTT
CLL-H-000814	ADCY4	0.752558	0.914957	-0.269175	0.943898	0.897087	-0.119988	GTACGTACGTCACAGTTG	CGTCATCAACAAGCATTCATT	AAAGACGCACCGGCGTCATCAACAAGCATTTATTGTTAATATTCATAGCAATGAATGCTTGTTGATGACGTTTTTTGGCAAGCAAAAGACGGCATACGAGATCAACTGTGACGTACGTACTTCGCCGTCTTT
CLL-H-000815	ADCY4	0.479716	0.528736	-0.989565	0.870136	0.935665	-0.148312	CAACGTACGTCACAGTAC	GCCAGAGAGCACTAACAATTT	AAAGACGCACCGGGCCAGAGAGCACTAATAATTTGTTAATATTCATAGCAAATTGTTAGTGCTCTCTGGCTTTTTTGGCAAGCAAAAGACGGCATACGAGATGTACTGTGACGTACGTTGTTCGCCGTCTTT
CLL-H-000816	ADCY4	1.21258	1.28812	0.321676	1.10023	1.06656	0.115384	ACTGGTACGTCACAGTCA	CCTTGGCACTATGGTGGAATT	AAAGACGCACCGGCCTTGGCATTATGGTGGAGTTGTTAATATTCATAGCAATTCCACCATAGTGCCAAGGTTTTTTGGCAAGCAAAAGACGGCATACGAGATTGACTGTGACGTACCAGTTTCGCCGTCTTT
CLL-H-000817	ADCY4	0.894708	0.951298	-0.116271	0.882678	0.881722	-0.180822	TGTGGTACGTCACAGTAC	CCTACCTATCTGGTCATCGAT	AAAGACGCACCGGCCTACCTATTTGGTCATTGATGTTAATATTCATAGCATCGATGACCAGATAGGTAGGTTTTTTGGCAAGCAAAAGACGGCATACGAGATGTACTGTGACGTACCACATTCGCCGTCTTT
CLL-H-000818	ADCY4	1.47431	1.37074	0.507496	0.878362	0.882046	-0.184093	TGGTACGTCAGTTGCATG	CTCGCCTTCTAAGAACCTCAA	AAAGACGCACCGGCTCGCTTTCTAAGAACCTTAAGTTAATATTCATAGCTTGAGGTTCTTAGAAGGCGAGTTTTTTGGCAAGCAAAAGACGGCATACGAGATCATGCAACTGACGTACCATTCGCCGTCTTT
CLL-H-000819	ADCY5	0.593534	0.643833	-0.69392	1.26773	1.33666	0.380441	CAGTACACGTCACAGTAC	CGCCATAGACTTCTTCAACAA	AAAGACGCACCGGCGCCATAGACTTCTTTAACAAGTTAATATTCATAGCTTGTTGAAGAAGTCTATGGCGTTTTTTGGCAAGCAAAAGACGGCATACGAGATGTACTGTGACGTGTACTGTTCGCCGTCTTT
CLL-H-000820	ADCY5	1.39696	1.27493	0.416358	1.02011	1.10126	0.0839358	ACCAACACGTCACAGTCA	GCCGCAGAGAATCACTGTTTA	AAAGACGCACCGGGCCGTAGAGAATCATTGTTTAGTTAATATTCATAGCTAAACAGTGATTCTCTGCGGCTTTTTTGGCAAGCAAAAGACGGCATACGAGATTGACTGTGACGTGTTGGTTTCGCCGTCTTT
CLL-H-000821	ADCY5	0.59434	0.685092	-0.648135	0.818157	0.85034	-0.26172	TGCAACACGTCACAGTAC	GCTACACTCAACTACCTGAAT	AAAGACGCACCGGGCTACACTCAACTACTTGAATGTTAATATTCATAGCATTCAGGTAGTTGAGTGTAGCTTTTTTGGCAAGCAAAAGACGGCATACGAGATGTACTGTGACGTGTTGCATTCGCCGTCTTT
CLL-H-000822	ADCY5	0.749395	0.624937	-0.54721	0.88646	0.888059	-0.172572	GTCAACACGTCACAGTGT	TCTGTGATCTACTCCTGCGTA	AAAGACGCACCGGTCTGTGATCTATTCCTGTGTAGTTAATATTCATAGCTACGCAGGAGTAGATCACAGATTTTTTGGCAAGCAAAAGACGGCATACGAGATACACTGTGACGTGTTGACTTCGCCGTCTTT
CLL-H-000823	ADCY5	1.52321	1.62154	0.65224	0.992701	1.14195	0.0904665	CACAACACGTCACAGTTG	CAACGCCATAGACTTCTTCAA	AAAGACGCACCGGCAACGCCATAGACTTCTTTAAGTTAATATTCATAGCTTGAAGAAGTCTATGGCGTTGTTTTTTGGCAAGCAAAAGACGGCATACGAGATCAACTGTGACGTGTTGTGTTCGCCGTCTTT
CLL-H-000824	ADCY6	1.03305	1.04438	0.0547723	0.982563	0.968532	-0.0357533	ACACTGACGTCACAGTCA	GCCATATTTCAGGAGAATGTT	AAAGACGCACCGGGCCATATTTCGGGAGAGTGTTGTTAATATTCATAGCAACATTCTCCTGAAATATGGCTTTTTTGGCAAGCAAAAGACGGCATACGAGATTGACTGTGACGTCAGTGTTTCGCCGTCTTT
CLL-H-000825	ADCY6	1.00823	1.11852	0.0867031	1.24196	1.3259	0.359793	TGACTGACGTCACAGTAC	CCCTGTGTTCTTTGTCTACAT	AAAGACGCACCGGCCCTGTGTTCTTTGTTTACATGTTAATATTCATAGCATGTAGACAAAGAACACAGGGTTTTTTGGCAAGCAAAAGACGGCATACGAGATGTACTGTGACGTCAGTCATTCGCCGTCTTT
CLL-H-000826	ADCY6	0.647938	0.599222	-0.682455	0.813433	0.791868	-0.317287	GTACTGACGTCACAGTGT	GCTGTTATGTTTGCCTCCATT	AAAGACGCACCGGGCTGTTATGTTTGCCTTCATTGTTAATATTCATAGCAATGGAGGCAAACATAACAGCTTTTTTGGCAAGCAAAAGACGGCATACGAGATACACTGTGACGTCAGTACTTCGCCGTCTTT
CLL-H-000827	ADCY6	0.793359	0.681909	-0.443151	1.03236	1.05952	0.0646767	CAACTGACGTCACAGTTG	GCTTCTTCCAATGAGACCTTT	AAAGACGCACCGGGCTTCTTCCAATGAGATCTTTGTTAATATTCATAGCAAAGGTCTCATTGGAAGAAGCTTTTTTGGCAAGCAAAAGACGGCATACGAGATCAACTGTGACGTCAGTTGTTCGCCGTCTTT
CLL-H-000828	ADCY6	1.84288	1.56396	0.763581	1.36817	1.26499	0.395687	ACGTCACACAACTGCAAC	CCGTCCTGCTTGTGTTTACTT	AAAGACGCACCGGCCGTCCTGTTTGTGTTTATTTGTTAATATTCATAGCAAGTAAACACAAGCAGGACGGTTTTTTGGCAAGCAAAAGACGGCATACGAGATGTTGCAGTTGTGTGACGTTTCGCCGTCTTT
CLL-H-000829	ADCY6	1.09476	1.16832	0.177522	1.06652	1.21247	0.185428	CAGTTGCATGGTTGCATG	CCTACCGAGAGGATTATGCAA	AAAGACGCACCGGCCTACTGAGAGGATTATGTAAGTTAATATTCATAGCTTGCATAATCCTCTCGGTAGGTTTTTTGGCAAGCAAAAGACGGCATACGAGATCATGCAACCATGCAACTGTTCGCCGTCTTT
CLL-H-000830	ADCY7	0.384345	0.354837	-1.43715	0.639903	0.627487	-0.658208	ACTGTGACGTCACAGTAC	CCGTCCTTCAACTGTATCTTA	AAAGACGCACCGGCCGTCCTTCAATTGTATCTTAGTTAATATTCATAGCTAAGATACAGTTGAAGGACGGTTTTTTGGCAAGCAAAAGACGGCATACGAGATGTACTGTGACGTCACAGTTTCGCCGTCTTT
CLL-H-000831	ADCY7	0.888932	0.806691	-0.239884	0.988392	1.04943	0.0263809	TGTGTGACGTCACAGTTG	GCCGGACTTCAAAGTGTTCTA	AAAGACGCACCGGGCCGGATTTTAAAGTGTTCTAGTTAATATTCATAGCTAGAACACTTTGAAGTCCGGCTTTTTTGGCAAGCAAAAGACGGCATACGAGATCAACTGTGACGTCACACATTCGCCGTCTTT
CLL-H-000832	ADCY7	0.964481	1.02836	-0.00591276	0.789329	0.872442	-0.269084	GTTGTGACGTCACAGTCA	CTCCAGACAGATTGACTATTA	AAAGACGCACCGGCTCCAGACAGATTGATTATTAGTTAATATTCATAGCTAATAGTCAATCTGTCTGGAGTTTTTTGGCAAGCAAAAGACGGCATACGAGATTGACTGTGACGTCACAACTTCGCCGTCTTT
CLL-H-000833	ADCY7	1.04269	1.27798	0.207089	1.31786	1.37503	0.428831	CATGTGACGTCACAGTGT	CCACTTTATCGGTGACAAGTT	AAAGACGCACCGGCCACTTTATCGGTGATAAGTTGTTAATATTCATAGCAACTTGTCACCGATAAAGTGGTTTTTTGGCAAGCAAAAGACGGCATACGAGATACACTGTGACGTCACATGTTCGCCGTCTTT
CLL-H-000834	ADCY7	1.17859	1.43173	0.377408	0.972684	0.963878	-0.0465178	ACGTTGACGTCACAGTTG	TGCCCACTTTATCGGTGACAA	AAAGACGCACCGGTGCCCACTTTATTGGTGATAAGTTAATATTCATAGCTTGTCACCGATAAAGTGGGCATTTTTTGGCAAGCAAAAGACGGCATACGAGATCAACTGTGACGTCAACGTTTCGCCGTCTTT
CLL-H-000835	ADCY8	1.09003	0.918272	0.000678653	0.900974	0.97053	-0.0967994	TGGTTGACGTCACAGTGT	CGGATCTACATCCATCGCTAT	AAAGACGCACCGGCGGATCTACATTCATCGTTATGTTAATATTCATAGCATAGCGATGGATGTAGATCCGTTTTTTGGCAAGCAAAAGACGGCATACGAGATACACTGTGACGTCAACCATTCGCCGTCTTT
CLL-H-000836	ADCY8	1.37462	1.22317	0.374829	1.21268	1.23684	0.29243	GTGTTGACGTCACAGTAC	CCCTAGCAACTCGGATTTCTT	AAAGACGCACCGGCCCTAGTAACTTGGATTTCTTGTTAATATTCATAGCAAGAAATCCGAGTTGCTAGGGTTTTTTGGCAAGCAAAAGACGGCATACGAGATGTACTGTGACGTCAACACTTCGCCGTCTTT
CLL-H-000837	ADCY8	0.872228	0.97729	-0.115182	0.801817	0.823052	-0.2998	CAGTTGACGTCACAGTCA	CGGGAGGATTCACATTTCCAA	AAAGACGCACCGGCGGGAGGATTCATATTTCTAAGTTAATATTCATAGCTTGGAAATGTGAATCCTCCCGTTTTTTGGCAAGCAAAAGACGGCATACGAGATTGACTGTGACGTCAACTGTTCGCCGTCTTT
CLL-H-000838	ADCY8	0.681216	0.747798	-0.486548	0.680007	0.763756	-0.472598	ACCATGACGTCACAGTGT	CCGGTTTGTTGTCCTGGAAAT	AAAGACGCACCGGCCGGTTTGTTGTCTTGGAAGTGTTAATATTCATAGCATTTCCAGGACAACAAACCGGTTTTTTGGCAAGCAAAAGACGGCATACGAGATACACTGTGACGTCATGGTTTCGCCGTCTTT
CLL-H-000839	ADCY8	0.904703	0.921382	-0.131306	0.784946	0.827794	-0.310996	GTACGTTGGTACACCATG	CGCTATGAGAACGTCAGTATT	AAAGACGCACCGGCGCTATGAGAACGTTAGTATTGTTAATATTCATAGCAATACTGACGTTCTCATAGCGTTTTTTGGCAAGCAAAAGACGGCATACGAGATCATGGTGTACCAACGTACTTCGCCGTCTTT
CLL-H-000840	ADCY8	0.960259	1.28851	0.1536	1.04368	1.01005	0.0380505	ACGTTGTGTGTGTGCACA	CCCGAAAGTTGGCTTTGCCAA	AAAGACGCACCGGCCCGAAGGTTGGCTTTGCTAAGTTAATATTCATAGCTTGGCAAAGCCAACTTTCGGGTTTTTTGGCAAGCAAAAGACGGCATACGAGATTGTGCACACACACAACGTTTCGCCGTCTTT
CLL-H-000841	ADCY9	0.605925	0.639091	-0.684347	0.808417	0.930721	-0.205203	TGCATGACGTCACAGTCA	GCCCTCAAAGAGAGGATGATT	AAAGACGCACCGGGCCCTTAAAGAGAGGATGGTTGTTAATATTCATAGCAATCATCCTCTCTTTGAGGGCTTTTTTGGCAAGCAAAAGACGGCATACGAGATTGACTGTGACGTCATGCATTCGCCGTCTTT
CLL-H-000842	ADCY9	0.671034	0.584653	-0.674945	0.583572	0.609297	-0.7459	GTCATGACGTCACAGTTG	GCCCAGACAGTTCTGTATTAA	AAAGACGCACCGGGCCCAGATAGTTCTGTATTAAGTTAATATTCATAGCTTAATACAGAACTGTCTGGGCTTTTTTGGCAAGCAAAAGACGGCATACGAGATCAACTGTGACGTCATGACTTCGCCGTCTTT
CLL-H-000843	ADCY9	1.0077	1.01115	0.0135346	0.481594	0.452176	-1.09958	CACATGACGTCACAGTAC	CCACATGAGATCCAGACTGAT	AAAGACGCACCGGCCACATGAGATTCAGATTGATGTTAATATTCATAGCATCAGTCTGGATCTCATGTGGTTTTTTGGCAAGCAAAAGACGGCATACGAGATGTACTGTGACGTCATGTGTTCGCCGTCTTT
CLL-H-000844	ADCY9	1.06875	0.954851	0.0146383	0.992838	1.03039	0.0164088	ACACGTACGTCACAGTGT	GCAATCCATTATGCACGGGAA	AAAGACGCACCGGGCAATCTATTATGCATGGGAAGTTAATATTCATAGCTTCCCGTGCATAATGGATTGCTTTTTTGGCAAGCAAAAGACGGCATACGAGATACACTGTGACGTACGTGTTTCGCCGTCTTT
CLL-H-000845	ADCY9	0.834476	0.815443	-0.277701	0.766	0.79909	-0.354077	ACCAACGTTGACTGCAGT	GCCCTCAAAGAGAGGATGATT	AAAGACGCACCGGGCCCTTAAAGAGAGGATGGTTGTTAATATTCATAGCAATCATCCTCTCTTTGAGGGCTTTTTTGGCAAGCAAAAGACGGCATACGAGATACTGCAGTCAACGTTGGTTTCGCCGTCTTT
CLL-H-000846	ADCYAP1	0.653838	0.626646	-0.643636	0.669944	0.678694	-0.568528	GTTGGTACGTCACAGTGT	GCCTGAAGATATTACTACTTA	AAAGACGCACCGGGCCTGAAGATATTACTACTTAGTTAATATTCATAGCTAAGTAGTAATATCTTCAGGCTTTTTTGGCAAGCAAAAGACGGCATACGAGATACACTGTGACGTACCAACTTCGCCGTCTTT
CLL-H-000847	ADCYAP1	0.620382	0.668737	-0.63463	0.577594	0.634606	-0.723969	CATGGTACGTCACAGTTG	GCTGGTCTATGGGATAATCAT	AAAGACGCACCGGGCTGGTCTATGGGATAATTATGTTAATATTCATAGCATGATTATCCCATAGACCAGCTTTTTTGGCAAGCAAAAGACGGCATACGAGATCAACTGTGACGTACCATGTTCGCCGTCTTT
CLL-H-000848	ADCYAP1	1.1334	1.22824	0.238626	1.03343	1.06296	0.0677655	ACGTGTACGTCACAGTAC	GAGGTATAAACAAAGGGTTAA	AAAGACGCACCGGGAGGTATAAACAAAGGGTTAAGTTAATATTCATAGCTTAACCCTTTGTTTATACCTCTTTTTTGGCAAGCAAAAGACGGCATACGAGATGTACTGTGACGTACACGTTTCGCCGTCTTT
CLL-H-000849	ADCYAP1	1.40974	1.19034	0.373401	0.968066	0.95944	-0.053279	TGGTGTACGTCACAGTTG	ACGCCGAATAGCTTATTTGTA	AAAGACGCACCGGACGCCGAATAGTTTATTTGTAGTTAATATTCATAGCTACAAATAAGCTATTCGGCGTTTTTTTGGCAAGCAAAAGACGGCATACGAGATCAACTGTGACGTACACCATTCGCCGTCTTT
CLL-H-000850	ADCYAP1	0.618087	0.791676	-0.515568	0.953933	0.999938	-0.0340645	CAACCACACAACTGCAAC	CGGGATCTTCACGGACAGCTA	AAAGACGCACCGGCGGGATCTTCATGGACAGTTAGTTAATATTCATAGCTAGCTGTCCGTGAAGATCCCGTTTTTTGGCAAGCAAAAGACGGCATACGAGATGTTGCAGTTGTGTGGTTGTTCGCCGTCTTT
CLL-H-000851	ADCYAP1R1	0.581133	0.471518	-0.933838	0.953611	1.04942	0.000530258	CATGGTACCAACACGTAC	CGGAATCCACTACACAGTATT	AAAGACGCACCGGCGGAATCCACTACATAGTATTGTTAATATTCATAGCAATACTGTGTAGTGGATTCCGTTTTTTGGCAAGCAAAAGACGGCATACGAGATGTACGTGTTGGTACCATGTTCGCCGTCTTT
CLL-H-000852	ADCYAP1R1	1.13834	1.07938	0.148566	1.22098	1.24645	0.302933	ACGTGTACCAACACGTCA	GCATTCTGACTGCATCTTCAA	AAAGACGCACCGGGCATTCTGACTGCATCTTTAAGTTAATATTCATAGCTTGAAGATGCAGTCAGAATGCTTTTTTGGCAAGCAAAAGACGGCATACGAGATTGACGTGTTGGTACACGTTTCGCCGTCTTT
CLL-H-000853	ADCYAP1R1	0.548778	0.523085	-0.900295	0.793632	0.728388	-0.39534	TGGTGTACCAACACGTAC	CCCACTATTCGGAATCCACTA	AAAGACGCACCGGCCCACTATTTGGAATCCATTAGTTAATATTCATAGCTAGTGGATTCCGAATAGTGGGTTTTTTGGCAAGCAAAAGACGGCATACGAGATGTACGTGTTGGTACACCATTCGCCGTCTTT
CLL-H-000854	ADCYAP1R1	0.934949	0.87541	-0.144505	0.710375	0.711537	-0.492168	GTGTGTACCAACACGTGT	GCTACGCTGAGACTCTACTTT	AAAGACGCACCGGGCTACGTTGAGACTTTACTTTGTTAATATTCATAGCAAAGTAGAGTCTCAGCGTAGCTTTTTTGGCAAGCAAAAGACGGCATACGAGATACACGTGTTGGTACACACTTCGCCGTCTTT
CLL-H-000855	ADCYAP1R1	0.645441	0.72551	-0.547288	1.02254	0.970244	-0.0057124	TGACGTTGGTCATGCATG	GCTGATGGGCTTCAATGATTC	AAAGACGCACCGGGCTGATGGGCTTTAATGATTTGTTAATATTCATAGCGAATCATTGAAGCCCATCAGCTTTTTTGGCAAGCAAAAGACGGCATACGAGATCATGCATGACCAACGTCATTCGCCGTCTTT
CLL-H-000856	ADD1	0.752582	0.705382	-0.456802	1.31198	1.30804	0.389572	GTTGGTGTACACACCATG	GCAGGTTTACAATTTAGCTTA	AAAGACGCACCGGGCAGGTTTACAATTTAGCTTAGTTAATATTCATAGCTAAGCTAAATTGTAAACCTGCTTTTTTGGCAAGCAAAAGACGGCATACGAGATCATGGTGTGTACACCAACTTCGCCGTCTTT
CLL-H-000857	ADD1	0.700145	0.498318	-0.759568	0.562665	0.594411	-0.79006	CATGGTGTACACACCAAC	CGGTGTAAATTGGCAGCGTTT	AAAGACGCACCGGCGGTGTAAATTGGTAGTGTTTGTTAATATTCATAGCAAACGCTGCCAATTTACACCGTTTTTTGGCAAGCAAAAGACGGCATACGAGATGTTGGTGTGTACACCATGTTCGCCGTCTTT
CLL-H-000858	ADD1	0.735915	0.643987	-0.538642	0.635063	0.659414	-0.627885	ACGTGTGTACACACCACA	GCAGGAATTTGAAGCCCTCAT	AAAGACGCACCGGGCAGGAATTTGAAGTCCTTATGTTAATATTCATAGCATGAGGGCTTCAAATTCCTGCTTTTTTGGCAAGCAAAAGACGGCATACGAGATTGTGGTGTGTACACACGTTTCGCCGTCTTT
CLL-H-000859	ADD1	1.14369	1.07918	0.151816	1.02824	1.0203	0.0345909	TGGTGTGTACACACCAAC	GCCCTGCTTTCTGTGAAGAAT	AAAGACGCACCGGGCCCTGCTTTCTGTGGAGGATGTTAATATTCATAGCATTCTTCACAGAAAGCAGGGCTTTTTTGGCAAGCAAAAGACGGCATACGAGATGTTGGTGTGTACACACCATTCGCCGTCTTT
CLL-H-000860	ADD1	1.48393	1.63622	0.639892	0.866452	0.894576	-0.183766	GTGTGTGTACACACCAGT	GCAGAATTTACAGGACATTAA	AAAGACGCACCGGGCAGAATTTACAGGACATTAAGTTAATATTCATAGCTTAATGTCCTGTAAATTCTGCTTTTTTGGCAAGCAAAAGACGGCATACGAGATACTGGTGTGTACACACACTTCGCCGTCTTT
CLL-H-000861	ADD1	1.24495	1.19835	0.288566	1.04297	1.1286	0.117616	CAACGTGTACCATGCATG	CAGTGATGCTGCCACCTTTAA	AAAGACGCACCGGCAGTGATGTTGCCATCTTTAAGTTAATATTCATAGCTTAAAGGTGGCAGCATCACTGTTTTTTGGCAAGCAAAAGACGGCATACGAGATCATGCATGGTACACGTTGTTCGCCGTCTTT
CLL-H-000862	ADH1A	0.95223	1.00353	-0.0327664	1.10599	1.07765	0.126619	GTACCATGTGACTGGTAC	GCTTCCCTGTTATGTTGTCAT	AAAGACGCACCGGGCTTCCCTGTTATGTTGTTATGTTAATATTCATAGCATGACAACATAACAGGGAAGCTTTTTTGGCAAGCAAAAGACGGCATACGAGATGTACCAGTCACATGGTACTTCGCCGTCTTT
CLL-H-000863	ADH1A	0.712084	0.815343	-0.392201	1.21599	1.32032	0.341512	TGCACATGTGACTGGTTG	CGCTATTCCTCAGTGTGGAAA	AAAGACGCACCGGCGCTATTTCTTAGTGTGGAAAGTTAATATTCATAGCTTTCCACACTGAGGAATAGCGTTTTTTGGCAAGCAAAAGACGGCATACGAGATCAACCAGTCACATGTGCATTCGCCGTCTTT
CLL-H-000864	ADH1A	1.14019	1.19405	0.222566	1.19237	1.17731	0.244661	GTCACATGTGACTGGTCA	ATCCGTACCATTCTGATGTTT	AAAGACGCACCGGATCCGTACTATTCTGATGTTTGTTAATATTCATAGCAAACATCAGAATGGTACGGATTTTTTTGGCAAGCAAAAGACGGCATACGAGATTGACCAGTCACATGTGACTTCGCCGTCTTT
CLL-H-000865	ADH1A	1.5763	1.75535	0.734154	1.21337	1.34198	0.35169	CACACATGTGACTGGTGT	CGTATTAAGATGGTGGCTGTA	AAAGACGCACCGGCGTATTAAGATGGTGGTTGTAGTTAATATTCATAGCTACAGCCACCATCTTAATACGTTTTTTGGCAAGCAAAAGACGGCATACGAGATACACCAGTCACATGTGTGTTCGCCGTCTTT
CLL-H-000866	ADH1A	1.07293	0.992647	0.0454571	1.06706	1.01462	0.0572914	ACACACGTTGACTGGTGT	GATAAAGTCATCCCACTCGCT	AAAGACGCACCGGGATAAAGTCATCCTACTCGTTGTTAATATTCATAGCAGCGAGTGGGATGACTTTATCTTTTTTGGCAAGCAAAAGACGGCATACGAGATACACCAGTCAACGTGTGTTTCGCCGTCTTT
CLL-H-000867	ADH1B	1.15097	1.32574	0.304823	0.996769	1.04553	0.0297826	GTCAGTTGTGACTGGTAC	GCTTTAAGAGTAAAGAAGGTA	AAAGACGCACCGGGCTTTAAGAGTAAAGAAGGTAGTTAATATTCATAGCTACCTTCTTTACTCTTAAAGCTTTTTTGGCAAGCAAAAGACGGCATACGAGATGTACCAGTCACAACTGACTTCGCCGTCTTT
CLL-H-000868	ADH1B	1.94877	2.36188	1.10125	1.51755	1.47975	0.583547	CACAGTTGTGACTGGTCA	CGCATTAAGATGGTGGCTGTA	AAAGACGCACCGGCGCATTAAGGTGGTGGTTGTAGTTAATATTCATAGCTACAGCCACCATCTTAATGCGTTTTTTGGCAAGCAAAAGACGGCATACGAGATTGACCAGTCACAACTGTGTTCGCCGTCTTT
CLL-H-000869	ADH1B	1.15177	1.07009	0.150793	0.920142	0.915944	-0.12337	ACACCATGTGACTGGTTG	AGAGTAAAGAAGGTATCCCAA	AAAGACGCACCGGAGAGTAAAGAAGGTATTCCAAGTTAATATTCATAGCTTGGGATACCTTCTTTACTCTTTTTTTGGCAAGCAAAAGACGGCATACGAGATCAACCAGTCACATGGTGTTTCGCCGTCTTT
CLL-H-000870	ADH1B	0.757633	0.818548	-0.344644	0.923137	0.969201	-0.0802584	TGACCATGTGACTGGTGT	GCACCTCCTAAGGCTTATGAA	AAAGACGCACCGGGCACCTCTTAAGGTTTATGAAGTTAATATTCATAGCTTCATAAGCCTTAGGAGGTGCTTTTTTGGCAAGCAAAAGACGGCATACGAGATACACCAGTCACATGGTCATTCGCCGTCTTT
CLL-H-000871	ADH1B	1.24254	1.38162	0.389825	1.15954	1.11165	0.183128	GTGTGTGTTGACTGGTTG	GCTTTAAGAGTAAAGAAGGTA	AAAGACGCACCGGGCTTTAAGAGTAAAGAAGGTAGTTAATATTCATAGCTACCTTCTTTACTCTTAAAGCTTTTTTGGCAAGCAAAAGACGGCATACGAGATCAACCAGTCAACACACACTTCGCCGTCTTT
CLL-H-000872	ADH1C	0.706981	0.748379	-0.459208	0.790901	0.828862	-0.304613	GTTGGTTGTGACTGGTGT	GCACGTGGAAAGGAGCTATTT	AAAGACGCACCGGGCACGTGGAGAGGAGTTATTTGTTAATATTCATAGCAAATAGCTCCTTTCCACGTGCTTTTTTGGCAAGCAAAAGACGGCATACGAGATACACCAGTCACAACCAACTTCGCCGTCTTT
CLL-H-000873	ADH1C	1.16049	1.16948	0.2203	1.27488	1.21796	0.317415	CATGGTTGTGACTGGTTG	CGTTCAGATGAGCATGTGGTT	AAAGACGCACCGGCGTTTAGATGAGTATGTGGTTGTTAATATTCATAGCAACCACATGCTCATCTGAACGTTTTTTGGCAAGCAAAAGACGGCATACGAGATCAACCAGTCACAACCATGTTCGCCGTCTTT
CLL-H-000874	ADH1C	1.32826	1.40002	0.447492	1.28632	1.26693	0.352294	ACGTGTTGTGACTGGTAC	GCTTCGCTCTGGAAAGAGTAT	AAAGACGCACCGGGCTTTGCTTTGGAAAGAGTATGTTAATATTCATAGCATACTCTTTCCAGAGCGAAGCTTTTTTGGCAAGCAAAAGACGGCATACGAGATGTACCAGTCACAACACGTTTCGCCGTCTTT
CLL-H-000875	ADH1C	0.772174	0.833579	-0.317806	1.11263	1.0083	0.0829499	ACGTGTGTTGACTGGTGT	GCACGTGGAAAGGAGCTATTT	AAAGACGCACCGGGCACGTGGAGAGGAGTTATTTGTTAATATTCATAGCAAATAGCTCCTTTCCACGTGCTTTTTTGGCAAGCAAAAGACGGCATACGAGATACACCAGTCAACACACGTTTCGCCGTCTTT
CLL-H-000876	ADH1C	1.44124	1.48468	0.548731	1.35155	1.327	0.421391	TGGTGTGTTGACTGGTCA	GCTCTGGAAAGAGTATCCGTA	AAAGACGCACCGGGCTCTGGAAAGGGTATCTGTAGTTAATATTCATAGCTACGGATACTCTTTCCAGAGCTTTTTTGGCAAGCAAAAGACGGCATACGAGATTGACCAGTCAACACACCATTCGCCGTCTTT
CLL-H-000877	ADH4	0.433128	0.372888	-1.31516	0.795757	0.721557	-0.400208	TGGTTGTGTGACTGGTGT	GCAGGTATTGTGGAAAGTATT	AAAGACGCACCGGGCAGGTATTGTGGGAAGTGTTGTTAATATTCATAGCAATACTTTCCACAATACCTGCTTTTTTGGCAAGCAAAAGACGGCATACGAGATACACCAGTCACACAACCATTCGCCGTCTTT
CLL-H-000878	ADH4	1.35883	1.35282	0.439165	1.40934	1.37151	0.475393	GTGTTGTGTGACTGGTAC	GCCGTACTATAAATGGAACAT	AAAGACGCACCGGGCCGTACTATAAATGGAATATGTTAATATTCATAGCATGTTCCATTTATAGTACGGCTTTTTTGGCAAGCAAAAGACGGCATACGAGATGTACCAGTCACACAACACTTCGCCGTCTTT
CLL-H-000879	ADH4	0.818523	0.887543	-0.230509	0.699343	0.724387	-0.490548	CAGTTGTGTGACTGGTCA	GCTTCCAGAATCATAGGTATT	AAAGACGCACCGGGCTTCCAGAATTATAGGTATTGTTAATATTCATAGCAATACCTATGATTCTGGAAGCTTTTTTGGCAAGCAAAAGACGGCATACGAGATTGACCAGTCACACAACTGTTCGCCGTCTTT
CLL-H-000880	ADH4	1.12358	1.18312	0.205352	1.43706	1.38067	0.494244	ACCATGTGTGACTGGTGT	CGTCCGAACAATCCTCATCTT	AAAGACGCACCGGCGTCCGAATAATCCTTATCTTGTTAATATTCATAGCAAGATGAGGATTGTTCGGACGTTTTTTGGCAAGCAAAAGACGGCATACGAGATACACCAGTCACACATGGTTTCGCCGTCTTT
CLL-H-000881	ADH4	1.3074	1.23658	0.34653	1.30437	1.24578	0.350202	ACGTGTTGTGTGGTCATG	GCAGAGAGAGAGCATCAGGAA	AAAGACGCACCGGGCAGAGAGAGAGTATTAGGAAGTTAATATTCATAGCTTCCTGATGCTCTCTCTCTGCTTTTTTGGCAAGCAAAAGACGGCATACGAGATCATGACCACACAACACGTTTCGCCGTCTTT
CLL-H-000882	ADH5	0.504269	0.553836	-0.920102	0.910092	0.897931	-0.14562	GTTGGTACACACTGGTGT	GCCTTCTAGGTTGTGGCATTT	AAAGACGCACCGGGCCTTCTGGGTTGTGGTATTTGTTAATATTCATAGCAAATGCCACAACCTAGAAGGCTTTTTTGGCAAGCAAAAGACGGCATACGAGATACACCAGTGTGTACCAACTTCGCCGTCTTT
CLL-H-000883	ADH5	1.24216	1.17283	0.271422	1.11229	1.09446	0.141878	TGTGTGTGTGACTGGTTG	GTGCTCATTGAGATGACCGAT	AAAGACGCACCGGGTGCTTATTGAGATGACTGATGTTAATATTCATAGCATCGGTCATCTCAATGAGCACTTTTTTGGCAAGCAAAAGACGGCATACGAGATCAACCAGTCACACACACATTCGCCGTCTTT
CLL-H-000884	ADH5	0.476227	0.464264	-1.08863	0.660149	0.666322	-0.592423	GTTGTGTGTGACTGGTCA	GCAGTTATCATGGGCTGTAAA	AAAGACGCACCGGGCAGTTATCATGGGTTGTAAAGTTAATATTCATAGCTTTACAGCCCATGATAACTGCTTTTTTGGCAAGCAAAAGACGGCATACGAGATTGACCAGTCACACACAACTTCGCCGTCTTT
CLL-H-000885	ADH5	0.396304	0.300532	-1.53487	1.12574	1.23161	0.235709	CATGTGTGTGACTGGTGT	CCAGTGATCTTGGGACATGAA	AAAGACGCACCGGCCAGTGGTCTTGGGATATGAAGTTAATATTCATAGCTTCATGTCCCAAGATCACTGGTTTTTTGGCAAGCAAAAGACGGCATACGAGATACACCAGTCACACACATGTTCGCCGTCTTT
CLL-H-000886	ADH5	0.815264	0.879974	-0.239564	1.10131	0.987286	0.0603835	ACGTTGTGTGACTGGTTG	TGTGGCATTTCAACCGGTTAT	AAAGACGCACCGGTGTGGCATTTCAACTGGTTATGTTAATATTCATAGCATAACCGGTTGAAATGCCACATTTTTTGGCAAGCAAAAGACGGCATACGAGATCAACCAGTCACACAACGTTTCGCCGTCTTT
CLL-H-000887	ADH6	0.990919	1.00062	-0.00613574	1.26667	1.16203	0.278844	ACACTGTGTGACTGGTCA	GCCATTGGAAATCTGGACGTT	AAAGACGCACCGGGCCATTGGAAATTTGGATGTTGTTAATATTCATAGCAACGTCCAGATTTCCAATGGCTTTTTTGGCAAGCAAAAGACGGCATACGAGATTGACCAGTCACACAGTGTTTCGCCGTCTTT
CLL-H-000888	ADH6	1.14786	1.09517	0.165047	1.06405	1.10354	0.115851	TGACTGTGTGACTGGTAC	CCCAACTGATGTCTGATGGTA	AAAGACGCACCGGCCCAATTGATGTTTGATGGTAGTTAATATTCATAGCTACCATCAGACATCAGTTGGGTTTTTTGGCAAGCAAAAGACGGCATACGAGATGTACCAGTCACACAGTCATTCGCCGTCTTT
CLL-H-000889	ADH6	1.17347	1.31492	0.312873	1.0616	1.00282	0.0451517	GTACTGTGTGACTGGTGT	CAGGACTTAAAGAAACCCATT	AAAGACGCACCGGCAGGACTTAAAGAAACTCATTGTTAATATTCATAGCAATGGGTTTCTTTAAGTCCTGTTTTTTGGCAAGCAAAAGACGGCATACGAGATACACCAGTCACACAGTACTTCGCCGTCTTT
CLL-H-000890	ADH6	0.747796	0.805079	-0.36604	0.803482	0.838832	-0.284604	CAACTGTGTGACTGGTTG	GCTGGAATCGTTGAGAGTATT	AAAGACGCACCGGGCTGGAATTGTTGAGAGTATTGTTAATATTCATAGCAATACTCTCAACGATTCCAGCTTTTTTGGCAAGCAAAAGACGGCATACGAGATCAACCAGTCACACAGTTGTTCGCCGTCTTT
CLL-H-000891	ADH6	1.01122	0.977301	-0.00851572	1.14223	1.16672	0.207155	ACTGTGTGTGACTGGTAC	GCAGAGAAGTTGAATCTAGAT	AAAGACGCACCGGGCAGAGAAGTTGAATTTAGATGTTAATATTCATAGCATCTAGATTCAACTTCTCTGCTTTTTTGGCAAGCAAAAGACGGCATACGAGATGTACCAGTCACACACAGTTTCGCCGTCTTT
CLL-H-000892	ADH6	1.11973	1.11886	0.162594	1.3554	1.37736	0.450314	TGTGCATGCATGTGCAGT	GACCAAGAGAAAGGGTGTATT	AAAGACGCACCGGGACCAAGAGAAGGGGTGTGTTGTTAATATTCATAGCAATACACCCTTTCTCTTGGTCTTTTTTGGCAAGCAAAAGACGGCATACGAGATACTGCACATGCATGCACATTCGCCGTCTTT
CLL-H-000893	ADH7	0.87447	0.866628	-0.200017	1.27837	1.22079	0.321056	TGACACTGTGACTGGTTG	CCTTTGCATTAGGAGCGATAT	AAAGACGCACCGGCCTTTGCATTAGGAGTGATATGTTAATATTCATAGCATATCGCTCCTAATGCAAAGGTTTTTTGGCAAGCAAAAGACGGCATACGAGATCAACCAGTCACAGTGTCATTCGCCGTCTTT
CLL-H-000894	ADH7	1.18005	1.19993	0.250896	1.19515	1.19943	0.259769	GTACACTGTGACTGGTCA	CCTCCTGAGAAAGTCTGTTTA	AAAGACGCACCGGCCTCCTGAGAAAGTTTGTTTAGTTAATATTCATAGCTAAACAGACTTTCTCAGGAGGTTTTTTGGCAAGCAAAAGACGGCATACGAGATTGACCAGTCACAGTGTACTTCGCCGTCTTT
CLL-H-000895	ADH7	1.05433	1.09177	0.101499	1.31883	1.27849	0.376854	CAACACTGTGACTGGTGT	GAAGGATTTGAGCTGCTCAAT	AAAGACGCACCGGGAAGGATTTGAGCTGCTTAATGTTAATATTCATAGCATTGAGCAGCTCAAATCCTTCTTTTTTGGCAAGCAAAAGACGGCATACGAGATACACCAGTCACAGTGTTGTTCGCCGTCTTT
CLL-H-000896	ADH7	0.840332	0.817556	-0.27079	2.08024	2.04016	1.04272	ACTGACTGTGACTGGTTG	CGCACAGATGACCATGTGATA	AAAGACGCACCGGCGCATAGATGACTATGTGATAGTTAATATTCATAGCTATCACATGGTCATCTGTGCGTTTTTTGGCAAGCAAAAGACGGCATACGAGATCAACCAGTCACAGTCAGTTTCGCCGTCTTT
CLL-H-000897	ADH7	1.0877	1.14772	0.160029	1.23304	1.23105	0.301052	TGTGACTGTGACTGGTGT	GCATCTAGGATCATTGGGATT	AAAGACGCACCGGGCATCTAGGATTATTGGGATTGTTAATATTCATAGCAATCCCAATGATCCTAGATGCTTTTTTGGCAAGCAAAAGACGGCATACGAGATACACCAGTCACAGTCACATTCGCCGTCTTT
CLL-H-000898	ADHFE1	1.00761	0.863961	-0.100014	1.12431	1.19489	0.212958	CATGCATGACACTGGTCA	GCAAAGGATTACAATGTGGAT	AAAGACGCACCGGGCAAAGGATTATAATGTGGATGTTAATATTCATAGCATCCACATTGTAATCCTTTGCTTTTTTGGCAAGCAAAAGACGGCATACGAGATTGACCAGTGTCATGCATGTTCGCCGTCTTT
CLL-H-000899	ADHFE1	1.06547	1.29773	0.233738	0.989709	0.982391	-0.0202775	ACGTCATGACACTGGTGT	GCTGTCAGAAATCCCGATGAT	AAAGACGCACCGGGCTGTTAGAAATCCTGATGATGTTAATATTCATAGCATCATCGGGATTTCTGACAGCTTTTTTGGCAAGCAAAAGACGGCATACGAGATACACCAGTGTCATGACGTTTCGCCGTCTTT
CLL-H-000900	ADHFE1	0.587968	0.53296	-0.837046	0.618172	0.609334	-0.704307	TGGTCATGACACTGGTCA	GACACCTGTAAGGCTGCTAAT	AAAGACGCACCGGGACACTTGTAAGGCTGTTAATGTTAATATTCATAGCATTAGCAGCCTTACAGGTGTCTTTTTTGGCAAGCAAAAGACGGCATACGAGATTGACCAGTGTCATGACCATTCGCCGTCTTT
CLL-H-000901	ADHFE1	1.16537	1.08377	0.168421	1.20519	1.17907	0.25345	GTGTCATGACACTGGTTG	CCCAATTTCAGGTTTAGTGAA	AAAGACGCACCGGCCCAATTTCGGGTTTAGTGGAGTTAATATTCATAGCTTCACTAAACCTGAAATTGGGTTTTTTGGCAAGCAAAAGACGGCATACGAGATCAACCAGTGTCATGACACTTCGCCGTCTTT
CLL-H-000902	ADHFE1	0.566377	0.570177	-0.815342	1.03789	0.975368	0.00883449	CAGTCATGACACTGGTAC	CCGGAAATTCTTATTCGATCT	AAAGACGCACCGGCCGGAAATTCTTATTTGATCTGTTAATATTCATAGCAGATCGAATAAGAATTTCCGGTTTTTTGGCAAGCAAAAGACGGCATACGAGATGTACCAGTGTCATGACTGTTCGCCGTCTTT
CLL-H-000903	ADIPOQ	1.20516	1.20091	0.266677	0.979099	1.00995	-0.00809713	ACCACATGACTGACCAGT	CCTCAGAGAAAGTGGTTCTAT	AAAGACGCACCGGCCTCAGAGAAGGTGGTTCTGTGTTAATATTCATAGCATAGAACCACTTTCTCTGAGGTTTTTTGGCAAGCAAAAGACGGCATACGAGATACTGGTCAGTCATGTGGTTTCGCCGTCTTT
CLL-H-000904	ADIPOQ	0.87075	0.819954	-0.243028	0.632916	0.631323	-0.661732	TGCACATGACTGACCACA	GCTATGCTCTTCACCTATGAT	AAAGACGCACCGGGCTATGCTCTTCACTTATGATGTTAATATTCATAGCATCATAGGTGAAGAGCATAGCTTTTTTGGCAAGCAAAAGACGGCATACGAGATTGTGGTCAGTCATGTGCATTCGCCGTCTTT
CLL-H-000905	ADIPOQ	1.05645	0.978391	0.023853	0.98839	0.994664	-0.0122832	GTCACATGACTGACCATG	CCTATGTATACCGCTCAGCAT	AAAGACGCACCGGCCTATGTATACTGCTCAGTATGTTAATATTCATAGCATGCTGAGCGGTATACATAGGTTTTTTGGCAAGCAAAAGACGGCATACGAGATCATGGTCAGTCATGTGACTTCGCCGTCTTT
CLL-H-000906	ADIPOQ	0.894212	0.842047	-0.204669	1.03012	1.09574	0.08736	CACACATGACTGACCAAC	CATGCCCATTCGCTTTACCAA	AAAGACGCACCGGCATGCCCATTTGCTTTACTAAGTTAATATTCATAGCTTGGTAAAGCGAATGGGCATGTTTTTTGGCAAGCAAAAGACGGCATACGAGATGTTGGTCAGTCATGTGTGTTCGCCGTCTTT
CLL-H-000907	ADIPOQ	0.988123	0.990883	-0.0152258	1.17721	1.13612	0.209745	ACACACGTACTGACCAAC	CCTACCACATCACAGTCTATA	AAAGACGCACCGGCCTACCACATCACAGTTTATAGTTAATATTCATAGCTATAGACTGTGATGTGGTAGGTTTTTTGGCAAGCAAAAGACGGCATACGAGATGTTGGTCAGTACGTGTGTTTCGCCGTCTTT
CLL-H-000908	ADIPOR1	1.12972	1.19149	0.214365	1.17178	1.24443	0.272097	TGACTGGTACGTCAGTTG	GCCCACCATGCACTTTACTAT	AAAGACGCACCGGGCCCACCATGTACTTTATTATGTTAATATTCATAGCATAGTAAAGTGCATGGTGGGCTTTTTTGGCAAGCAAAAGACGGCATACGAGATCAACTGACGTACCAGTCATTCGCCGTCTTT
CLL-H-000909	ADIPOR1	1.41167	1.41478	0.498987	0.951244	0.881925	-0.126692	GTACTGGTACGTCAGTCA	CCCAAAGCTGAAGAAGAGCAA	AAAGACGCACCGGCCCAAAGTTGAAGAAGAGTAAGTTAATATTCATAGCTTGCTCTTCTTCAGCTTTGGGTTTTTTGGCAAGCAAAAGACGGCATACGAGATTGACTGACGTACCAGTACTTCGCCGTCTTT
CLL-H-000910	ADIPOR1	1.13693	1.0976	0.159747	1.36781	1.58581	0.558546	CAACTGGTACGTCAGTGT	CGTCTATTGTCATTCAGAGAA	AAAGACGCACCGGCGTCTATTGTCATTTAGAGAAGTTAATATTCATAGCTTCTCTGAATGACAATAGACGTTTTTTGGCAAGCAAAAGACGGCATACGAGATACACTGACGTACCAGTTGTTCGCCGTCTTT
CLL-H-000911	ADIPOR1	1.24461	1.28855	0.340722	1.1303	1.21019	0.225967	ACTGTGGTACGTCAGTTG	CTGCTTGGTTTCGTGCTGTTT	AAAGACGCACCGGCTGCTTGGTTTCGTGTTGTTTGTTAATATTCATAGCAAACAGCACGAAACCAAGCAGTTTTTTGGCAAGCAAAAGACGGCATACGAGATCAACTGACGTACCACAGTTTCGCCGTCTTT
CLL-H-000912	ADIPOR1	0.982393	1.0241	0.00436682	1.41606	1.38653	0.486681	TGTGTGGTACGTCAGTGT	CCACTTCTATGGAGTCTCCAA	AAAGACGCACCGGCCACTTCTATGGAGTTTCTAAGTTAATATTCATAGCTTGGAGACTCCATAGAAGTGGTTTTTTGGCAAGCAAAAGACGGCATACGAGATACACTGACGTACCACACATTCGCCGTCTTT
CLL-H-000913	ADIPOR1	1.16999	1.3296	0.318746	1.36197	1.33359	0.430506	GTGTTGACGTGTTGCAGT	CACTGGGCAATAAACTTTCCA	AAAGACGCACCGGCACTGGGCAATAAACTTTCTAGTTAATATTCATAGCTGGAAAGTTTATTGCCCAGTGTTTTTTGGCAAGCAAAAGACGGCATACGAGATACTGCAACACGTCAACACTTCGCCGTCTTT
CLL-H-000914	ADIPOR2	0.804069	0.735128	-0.37927	0.641666	0.686467	-0.591421	ACGTGTACGTTGCAGTGT	GCCAGATATAAGGCTCAGAAA	AAAGACGCACCGGGCCAGATATAAGGCTTAGAAAGTTAATATTCATAGCTTTCTGAGCCTTATATCTGGCTTTTTTGGCAAGCAAAAGACGGCATACGAGATACACTGCAACGTACACGTTTCGCCGTCTTT
CLL-H-000915	ADIPOR2	0.899099	0.718769	-0.314924	0.835307	0.796852	-0.293619	TGGTGTACGTTGCAGTCA	CCTTGCTTCATCTACTTGATT	AAAGACGCACCGGCCTTGCTTCATCTATTTGATTGTTAATATTCATAGCAATCAAGTAGATGAAGCAAGGTTTTTTGGCAAGCAAAAGACGGCATACGAGATTGACTGCAACGTACACCATTCGCCGTCTTT
CLL-H-000916	ADIPOR2	0.867846	0.87613	-0.197636	1.09401	1.05112	0.100772	GTGTGTACGTTGCAGTTG	GCCTGAGTGGAATCATTCCTA	AAAGACGCACCGGGCCTGAGTGGAATTATTCTTAGTTAATATTCATAGCTAGGAATGATTCCACTCAGGCTTTTTTGGCAAGCAAAAGACGGCATACGAGATCAACTGCAACGTACACACTTCGCCGTCTTT
CLL-H-000917	ADIPOR2	0.623574	0.632457	-0.671164	0.7877	0.748561	-0.381046	CAGTGTACGTTGCAGTAC	GCTCTTCTCTAAACTGGATTA	AAAGACGCACCGGGCTCTTCTCTAAATTGGATTAGTTAATATTCATAGCTAATCCAGTTTAGAGAAGAGCTTTTTTGGCAAGCAAAAGACGGCATACGAGATGTACTGCAACGTACACTGTTCGCCGTCTTT
CLL-H-000918	ADIPOR2	0.969061	0.810013	-0.174662	0.791262	0.753854	-0.372708	GTACGTGTTGACTGCAAC	GCCAGATATAAGGCTCAGAAA	AAAGACGCACCGGGCCAGATATAAGGCTTAGAAAGTTAATATTCATAGCTTTCTGAGCCTTATATCTGGCTTTTTTGGCAAGCAAAAGACGGCATACGAGATGTTGCAGTCAACACGTACTTCGCCGTCTTT
CLL-H-000919	ADK	0.932523	1.05213	-0.0137395	1.15457	1.1678	0.215575	TGCATGGTCACAACGTGT	GCTTTGAGACTAAAGACATTA	AAAGACGCACCGGGCTTTGAGACTAAAGACATTAGTTAATATTCATAGCTAATGTCTTTAGTCTCAAAGCTTTTTTGGCAAGCAAAAGACGGCATACGAGATACACGTTGTGACCATGCATTCGCCGTCTTT
CLL-H-000920	ADK	1.17606	1.11257	0.193927	1.20086	1.16109	0.239775	GTCATGGTCACAACGTAC	CCTTGATAAGTATTCTCTGAA	AAAGACGCACCGGCCTTGATAAGTATTCTCTGAAGTTAATATTCATAGCTTCAGAGAATACTTATCAAGGTTTTTTGGCAAGCAAAAGACGGCATACGAGATGTACGTTGTGACCATGACTTCGCCGTCTTT
CLL-H-000921	ADK	0.946433	0.930206	-0.091903	1.19343	1.17149	0.241732	TGACACGTTGACTGCAAC	GCTTTGAGACTAAAGACATTA	AAAGACGCACCGGGCTTTGAGACTAAAGACATTAGTTAATATTCATAGCTAATGTCTTTAGTCTCAAAGCTTTTTTGGCAAGCAAAAGACGGCATACGAGATGTTGCAGTCAACGTGTCATTCGCCGTCTTT
CLL-H-000922	ADK	0.925671	0.845687	-0.176616	1.22679	1.20072	0.279396	GTACACGTTGACTGCAGT	CCTTGATAAGTATTCTCTGAA	AAAGACGCACCGGCCTTGATAAGTATTCTCTGAAGTTAATATTCATAGCTTCAGAGAATACTTATCAAGGTTTTTTGGCAAGCAAAAGACGGCATACGAGATACTGCAGTCAACGTGTACTTCGCCGTCTTT
CLL-H-000923	ADK	1.15396	1.26898	0.275127	1.26513	1.30778	0.363203	CATGGTCATGACTGCATG	ATCTATCTGCACCGTTTATTA	AAAGACGCACCGGATCTATCTGCACCGTTTATTAGTTAATATTCATAGCTAATAAACGGTGCAGATAGATTTTTTTGGCAAGCAAAAGACGGCATACGAGATCATGCAGTCATGACCATGTTCGCCGTCTTT
CLL-H-000924	ADM	0.9759	0.917954	-0.0793501	0.780841	0.8278	-0.314773	CAGTCATGCACACAGTCA	CCTCACTATTACTTGAACTTT	AAAGACGCACCGGCCTCACTATTACTTGAACTTTGTTAATATTCATAGCAAAGTTCAAGTAATAGTGAGGTTTTTTGGCAAGCAAAAGACGGCATACGAGATTGACTGTGTGCATGACTGTTCGCCGTCTTT
CLL-H-000925	ADM	0.871329	0.802195	-0.258343	0.709451	0.688545	-0.516801	ACCACATGCACACAGTGT	CCGCCAGAGCATGAACAACTT	AAAGACGCACCGGCCGCCAGAGTATGAACAATTTGTTAATATTCATAGCAAGTTGTTCATGCTCTGGCGGTTTTTTGGCAAGCAAAAGACGGCATACGAGATACACTGTGTGCATGTGGTTTCGCCGTCTTT
CLL-H-000926	ADM	1.56407	1.43089	0.581107	1.54531	1.61659	0.660428	TGCACATGCACACAGTCA	GTTTCGAAAGAAGTGGAATAA	AAAGACGCACCGGGTTTCGAAAGAAGTGGAATAAGTTAATATTCATAGCTTATTCCACTTCTTTCGAAACTTTTTTGGCAAGCAAAAGACGGCATACGAGATTGACTGTGTGCATGTGCATTCGCCGTCTTT
CLL-H-000927	ADM	0.294827	0.256309	-1.86305	0.44974	0.409999	-1.21957	ACGTACCAACACTGCATG	GTACATACAGAGGTAACTATC	AAAGACGCACCGGGTACATACAGAGGTAATTATCGTTAATATTCATAGCGATAGTTACCTCTGTATGTACTTTTTTGGCAAGCAAAAGACGGCATACGAGATCATGCAGTGTTGGTACGTTTCGCCGTCTTT
CLL-H-000928	ADM	1.0962	1.21837	0.208736	1.11902	1.16819	0.193258	TGGTACCAACACTGCAGT	CCCACTTTCTTTAGGATTTAG	AAAGACGCACCGGCCCACTTTCTTTGGGATTTGGGTTAATATTCATAGCCTAAATCCTAAAGAAAGTGGGTTTTTTGGCAAGCAAAAGACGGCATACGAGATACTGCAGTGTTGGTACCATTCGCCGTCTTT
CLL-H-000929	ADM	0.502387	0.685054	-0.769419	0.881073	0.898197	-0.168781	GTTGTGTGACTGTGCAAC	CCAGGCTTAAGGAGAGGAGAA	AAAGACGCACCGGCCAGGTTTAAGGAGAGGAGAGGTTAATATTCATAGCTTCTCCTCTCCTTAAGCCTGGTTTTTTGGCAAGCAAAAGACGGCATACGAGATGTTGCACAGTCACACAACTTCGCCGTCTTT
CLL-H-000930	ADORA1	0.598844	0.950295	-0.40665	0.903739	1.00227	-0.071372	CAGTGTACCAACACGTTG	CCCTAGTATCTGGCTGGGTTT	AAAGACGCACCGGCCCTAGTATTTGGTTGGGTTTGTTAATATTCATAGCAAACCCAGCCAGATACTAGGGTTTTTTGGCAAGCAAAAGACGGCATACGAGATCAACGTGTTGGTACACTGTTCGCCGTCTTT
CLL-H-000931	ADORA1	1.46247	1.30503	0.466245	0.815817	0.771087	-0.334358	ACCAGTACCAACACGTAC	CCCAGCATCCTTACCTACATT	AAAGACGCACCGGCCCAGCATCTTTACCTATATTGTTAATATTCATAGCAATGTAGGTAAGGATGCTGGGTTTTTTGGCAAGCAAAAGACGGCATACGAGATGTACGTGTTGGTACTGGTTTCGCCGTCTTT
CLL-H-000932	ADORA1	1.33196	1.36299	0.430161	1.40852	1.30479	0.438998	TGCAGTACCAACACGTTG	CCTTACCTACATTGCCATCTT	AAAGACGCACCGGCCTTACCTACATTGCTATCTTGTTAATATTCATAGCAAGATGGCAATGTAGGTAAGGTTTTTTGGCAAGCAAAAGACGGCATACGAGATCAACGTGTTGGTACTGCATTCGCCGTCTTT
CLL-H-000933	ADORA1	0.796357	0.699854	-0.421693	0.947406	0.999502	-0.0393317	GTCAGTACCAACACGTCA	CATGGAGTACATGGTCTACTT	AAAGACGCACCGGCATGGAGTACATGGTTTACTTGTTAATATTCATAGCAAGTAGACCATGTACTCCATGTTTTTTGGCAAGCAAAAGACGGCATACGAGATTGACGTGTTGGTACTGACTTCGCCGTCTTT
CLL-H-000934	ADORA1	1.26492	1.46686	0.445892	1.19968	1.38125	0.364309	CACAGTACCAACACGTGT	CGCGTCACCTTCCTTAAGATT	AAAGACGCACCGGCGCGTTACCTTCTTTAAGATTGTTAATATTCATAGCAATCTTAAGGAAGGTGACGCGTTTTTTGGCAAGCAAAAGACGGCATACGAGATACACGTGTTGGTACTGTGTTCGCCGTCTTT
CLL-H-000935	ADORA2A	1.18544	1.0803	0.178429	1.07655	1.09231	0.116894	ACACCAACCAACACGTAC	CCCAGAGGTGACATTTGACTT	AAAGACGCACCGGCCCAGAGGTGATATTTGATTTGTTAATATTCATAGCAAGTCAAATGTCACCTCTGGGTTTTTTGGCAAGCAAAAGACGGCATACGAGATGTACGTGTTGGTTGGTGTTTCGCCGTCTTT
CLL-H-000936	ADORA2A	1.05664	0.853279	-0.0747154	1.13431	1.23879	0.24537	TGACCAACCAACACGTTG	CCACACCAATTCGGTTGTGAA	AAAGACGCACCGGCCACATCAATTTGGTTGTGAAGTTAATATTCATAGCTTCACAACCGAATTGGTGTGGTTTTTTGGCAAGCAAAAGACGGCATACGAGATCAACGTGTTGGTTGGTCATTCGCCGTCTTT
CLL-H-000937	ADORA2A	0.716514	0.715794	-0.481658	0.727668	0.736937	-0.449517	GTACCAACCAACACGTCA	CCTACACATCATCAACTGCTT	AAAGACGCACCGGCCTACACATCATCAATTGCTTGTTAATATTCATAGCAAGCAGTTGATGATGTGTAGGTTTTTTGGCAAGCAAAAGACGGCATACGAGATTGACGTGTTGGTTGGTACTTCGCCGTCTTT
CLL-H-000938	ADORA2A	1.16215	1.3084	0.302298	1.23326	1.39658	0.392189	CAACCAACCAACACGTGT	GCTGGGTGTCTATTTGCGGAT	AAAGACGCACCGGGCTGGGTGTTTATTTGTGGATGTTAATATTCATAGCATCCGCAAATAGACACCCAGCTTTTTTGGCAAGCAAAAGACGGCATACGAGATACACGTGTTGGTTGGTTGTTCGCCGTCTTT
CLL-H-000939	ADORA2A	0.99346	0.963186	-0.0317902	0.757162	0.811303	-0.351507	ACTGCAACCAACACGTTG	CCATGCTAGGTTGGAACAACT	AAAGACGCACCGGCCATGTTAGGTTGGAACAATTGTTAATATTCATAGCAGTTGTTCCAACCTAGCATGGTTTTTTGGCAAGCAAAAGACGGCATACGAGATCAACGTGTTGGTTGCAGTTTCGCCGTCTTT
CLL-H-000940	ADORA2A	1.00603	1.02286	0.0206441	1.00774	1.00589	0.0097958	TGTGACCAACGTTGCACA	GAGGCCTTGTCTAACTGCCTT	AAAGACGCACCGGGAGGCCTTGTTTAACTGCTTTGTTAATATTCATAGCAAGGCAGTTAGACAAGGCCTCTTTTTTGGCAAGCAAAAGACGGCATACGAGATTGTGCAACGTTGGTCACATTCGCCGTCTTT
CLL-H-000941	ADORA2B	1.22638	1.29341	0.332795	1.24376	1.40208	0.401137	CACATGTGCAGTCAGTTG	GCTAATATGTATGTGTCAGTA	AAAGACGCACCGGGCTAATATGTATGTGTCAGTAGTTAATATTCATAGCTACTGACACATACATATTAGCTTTTTTGGCAAGCAAAAGACGGCATACGAGATCAACTGACTGCACATGTGTTCGCCGTCTTT
CLL-H-000942	ADORA2B	0.759996	0.704192	-0.450948	0.945786	0.953658	-0.0744352	ACACGTTGCAGTCAGTCA	GCTGGTGATCTACATTAAGAT	AAAGACGCACCGGGCTGGTGATCTATATTAAGATGTTAATATTCATAGCATCTTAATGTAGATCACCAGCTTTTTTGGCAAGCAAAAGACGGCATACGAGATTGACTGACTGCAACGTGTTTCGCCGTCTTT
CLL-H-000943	ADORA2B	1.57016	1.45958	0.598232	1.47292	1.5721	0.605687	TGACGTTGCAGTCAGTAC	GCAGATGTCAAGAGTGGGAAT	AAAGACGCACCGGGCAGATGTTAAGAGTGGGAGTGTTAATATTCATAGCATTCCCACTCTTGACATCTGCTTTTTTGGCAAGCAAAAGACGGCATACGAGATGTACTGACTGCAACGTCATTCGCCGTCTTT
CLL-H-000944	ADORA2B	1.23395	1.21602	0.292726	0.980744	0.967488	-0.0378679	GTACGTTGCAGTCAGTGT	CCCATGAGCTACATGGTATAT	AAAGACGCACCGGCCCATGAGCTATATGGTATATGTTAATATTCATAGCATATACCATGTAGCTCATGGGTTTTTTGGCAAGCAAAAGACGGCATACGAGATACACTGACTGCAACGTACTTCGCCGTCTTT
CLL-H-000945	ADORA2B	0.74381	0.705749	-0.464883	0.751315	0.72105	-0.44217	CAACGTTGCAGTCAGTTG	GCAATGAATATGGCCATTCTT	AAAGACGCACCGGGCAATGAATATGGCTATTCTTGTTAATATTCATAGCAAGAATGGCCATATTCATTGCTTTTTTGGCAAGCAAAAGACGGCATACGAGATCAACTGACTGCAACGTTGTTCGCCGTCTTT
CLL-H-000946	ADORA2B	1.01747	1.03656	0.0383953	1.13618	1.17171	0.206406	CATGGTCAGTGTTGCATG	CTGGAGCTACCACGTATCTAG	AAAGACGCACCGGCTGGAGCTACTACGTATTTAGGTTAATATTCATAGCCTAGATACGTGGTAGCTCCAGTTTTTTGGCAAGCAAAAGACGGCATACGAGATCATGCAACACTGACCATGTTCGCCGTCTTT
CLL-H-000947	ADORA3	1.52013	1.4251	0.557628	1.34103	1.35855	0.432703	TGTGCAACCAACACGTGT	CCCAATAGAAGAATAAGTCAT	AAAGACGCACCGGCCCAATAGAAGAATAAGTCATGTTAATATTCATAGCATGACTTATTCTTCTATTGGGTTTTTTGGCAAGCAAAAGACGGCATACGAGATACACGTGTTGGTTGCACATTCGCCGTCTTT
CLL-H-000948	ADORA3	0.841025	0.78852	-0.29628	0.687385	0.607901	-0.629451	GTTGCAACCAACACGTAC	CCTATCGTCTATGCCTATAAA	AAAGACGCACCGGCCTATCGTCTATGCTTATAAAGTTAATATTCATAGCTTTATAGGCATAGACGATAGGTTTTTTGGCAAGCAAAAGACGGCATACGAGATGTACGTGTTGGTTGCAACTTCGCCGTCTTT
CLL-H-000949	ADORA3	1.10758	0.963015	0.0465192	1.28766	1.44919	0.45	CATGCAACCAACACGTCA	GCCATCTATCTTGACATCTTT	AAAGACGCACCGGGCCATCTATCTTGATATCTTTGTTAATATTCATAGCAAAGATGTCAAGATAGATGGCTTTTTTGGCAAGCAAAAGACGGCATACGAGATTGACGTGTTGGTTGCATGTTCGCCGTCTTT
CLL-H-000950	ADORA3	1.20553	1.10071	0.204053	1.39842	1.40597	0.487684	ACGTCAACCAACACGTGT	GCTAAGTCCTTGTTTCTGGTT	AAAGACGCACCGGGCTAAGTCTTTGTTTCTGGTTGTTAATATTCATAGCAACCAGAAACAAGGACTTAGCTTTTTTGGCAAGCAAAAGACGGCATACGAGATACACGTGTTGGTTGACGTTTCGCCGTCTTT
CLL-H-000951	ADORA3	1.57279	1.3498	0.543033	1.56742	1.52123	0.626818	TGGTCAACCAACACGTCA	CGTCATGAGAATGGACTACAT	AAAGACGCACCGGCGTCATGAGAATGGATTACATGTTAATATTCATAGCATGTAGTCCATTCTCATGACGTTTTTTGGCAAGCAAAAGACGGCATACGAGATTGACGTGTTGGTTGACCATTCGCCGTCTTT
CLL-H-000952	ADRA1A	0.751649	0.728004	-0.434925	0.720372	0.680754	-0.513989	GTGTCAACCAACACGTTG	GCCAGGATTACAGTGTCCAAA	AAAGACGCACCGGGCCAGGATTATAGTGTCTAAAGTTAATATTCATAGCTTTGGACACTGTAATCCTGGCTTTTTTGGCAAGCAAAAGACGGCATACGAGATCAACGTGTTGGTTGACACTTCGCCGTCTTT
CLL-H-000953	ADRA1A	0.419785	0.507609	-1.11524	0.429538	0.492566	-1.12038	CAGTCAACCAACACGTAC	CCTGATTTCAAGCCCTCTGAA	AAAGACGCACCGGCCTGATTTCAAGTCCTTTGAAGTTAATATTCATAGCTTCAGAGGGCTTGAAATCAGGTTTTTTGGCAAGCAAAAGACGGCATACGAGATGTACGTGTTGGTTGACTGTTCGCCGTCTTT
CLL-H-000954	ADRA1A	1.25784	1.32115	0.366373	1.05695	1.199	0.170867	ACCACAACCAACACGTCA	CCTTTCAGAATGTCTTGAGAA	AAAGACGCACCGGCCTTTCAGAGTGTCTTGAGGAGTTAATATTCATAGCTTCTCAAGACATTCTGAAAGGTTTTTTGGCAAGCAAAAGACGGCATACGAGATTGACGTGTTGGTTGTGGTTTCGCCGTCTTT
CLL-H-000955	ADRA1A	0.949787	0.840903	-0.162156	1.32649	1.33771	0.413691	TGCACAACCAACACGTAC	CACGCACTACTACATCGTCAA	AAAGACGCACCGGCACGCACTACTATATCGTTAAGTTAATATTCATAGCTTGACGATGTAGTAGTGCGTGTTTTTTGGCAAGCAAAAGACGGCATACGAGATGTACGTGTTGGTTGTGCATTCGCCGTCTTT
CLL-H-000956	ADRA1A	1.65929	1.40954	0.612896	0.853422	0.886199	-0.201484	GTCAGTTGACGTTGCAGT	GAGACCTAGGCAGTCTGCAAA	AAAGACGCACCGGGAGACCTAGGTAGTCTGTAAAGTTAATATTCATAGCTTTGCAGACTGCCTAGGTCTCTTTTTTGGCAAGCAAAAGACGGCATACGAGATACTGCAACGTCAACTGACTTCGCCGTCTTT
CLL-H-000957	ADRA1A	1.054	1.07914	0.0928739	0.965478	1.08576	0.03401	CACAGTTGACGTTGCATG	GACCTAGGCAGTCTGCAAATG	AAAGACGCACCGGGACCTAGGTAGTCTGTAAATGGTTAATATTCATAGCCATTTGCAGACTGCCTAGGTCTTTTTTGGCAAGCAAAAGACGGCATACGAGATCATGCAACGTCAACTGTGTTCGCCGTCTTT
CLL-H-000958	ADRA1B	2.15405	1.60836	0.896322	1.36204	1.34914	0.438902	GTCACAACCAACACGTGT	CCGTGTCTATATAGTGGCCAA	AAAGACGCACCGGCCGTGTTTATATAGTGGCTAAGTTAATATTCATAGCTTGGCCACTATATAGACACGGTTTTTTGGCAAGCAAAAGACGGCATACGAGATACACGTGTTGGTTGTGACTTCGCCGTCTTT
CLL-H-000959	ADRA1B	0.900737	1.15403	0.0279292	1.33262	1.41016	0.455062	CACACAACCAACACGTTG	CTACCCTTCTTCATCGCTCTA	AAAGACGCACCGGCTACCCTTCTTTATCGCTTTAGTTAATATTCATAGCTAGAGCGATGAAGAAGGGTAGTTTTTTGGCAAGCAAAAGACGGCATACGAGATCAACGTGTTGGTTGTGTGTTCGCCGTCTTT
CLL-H-000960	ADRA1B	0.955043	1.06819	0.0144029	0.706922	0.719824	-0.48733	ACACACTGCAACACGTGT	GTCACCGAAGAACCCTTCTAT	AAAGACGCACCGGGTCACTGAAGAACCTTTCTATGTTAATATTCATAGCATAGAAGGGTTCTTCGGTGACTTTTTTGGCAAGCAAAAGACGGCATACGAGATACACGTGTTGCAGTGTGTTTCGCCGTCTTT
CLL-H-000961	ADRA1B	0.81461	0.679137	-0.427022	0.665482	0.602994	-0.658656	TGACACTGCAACACGTCA	CGGTCATTCTAGTCATGTACT	AAAGACGCACCGGCGGTCATTCTAGTCATGTATTGTTAATATTCATAGCAGTACATGACTAGAATGACCGTTTTTTGGCAAGCAAAAGACGGCATACGAGATTGACGTGTTGCAGTGTCATTCGCCGTCTTT
CLL-H-000962	ADRA1B	0.908246	0.864262	-0.174652	1.09309	1.08951	0.126043	GTACACTGCAACACGTTG	CCTGAGGATCCATTCCAAGAA	AAAGACGCACCGGCCTGAGGATTCATTCTAAGAAGTTAATATTCATAGCTTCTTGGAATGGATCCTCAGGTTTTTTGGCAAGCAAAAGACGGCATACGAGATCAACGTGTTGCAGTGTACTTCGCCGTCTTT
CLL-H-000963	ADRA1D	1.14912	1.006	0.104582	0.597934	0.69157	-0.636998	CAACACTGCAACACGTAC	TGGAGCCCTTGAAAGGTGAAA	AAAGACGCACCGGTGGAGCCTTTGAAAGGTGAAGGTTAATATTCATAGCTTTCACCTTTCAAGGGCTCCATTTTTTGGCAAGCAAAAGACGGCATACGAGATGTACGTGTTGCAGTGTTGTTCGCCGTCTTT
CLL-H-000964	ADRA1D	1.29022	1.19008	0.309335	1.40232	1.42999	0.501911	ACTGACTGCAACACGTCA	CCTACGGGAGACCGATATTTA	AAAGACGCACCGGCCTATGGGAGACTGATATTTAGTTAATATTCATAGCTAAATATCGGTCTCCCGTAGGTTTTTTGGCAAGCAAAAGACGGCATACGAGATTGACGTGTTGCAGTCAGTTTCGCCGTCTTT
CLL-H-000965	ADRA1D	1.14931	1.11833	0.181055	1.16767	1.21245	0.250782	TGTGACTGCAACACGTAC	CAACTATTTCATCGTGAACCT	AAAGACGCACCGGCAACTATTTCATCGTGAATCTGTTAATATTCATAGCAGGTTCACGATGAAATAGTTGTTTTTTGGCAAGCAAAAGACGGCATACGAGATGTACGTGTTGCAGTCACATTCGCCGTCTTT
CLL-H-000966	ADRA1D	1.33654	1.25724	0.374383	0.830423	0.905883	-0.205343	GTTGACTGCAACACGTGT	ACTCAAGTACCCAGCCATCAT	AAAGACGCACCGGACTCAAGTACCTAGCCATTATGTTAATATTCATAGCATGATGGCTGGGTACTTGAGTTTTTTTGGCAAGCAAAAGACGGCATACGAGATACACGTGTTGCAGTCAACTTCGCCGTCTTT
CLL-H-000967	ADRA1D	0.853217	0.842163	-0.238422	0.850185	0.821287	-0.259097	GTGTACCAGTGTGTCAAC	CCTCCTCTTCTGGGAAATAGG	AAAGACGCACCGGCCTCTTCTTCTGGGAAATGGGGTTAATATTCATAGCCCTATTTCCCAGAAGAGGAGGTTTTTTGGCAAGCAAAAGACGGCATACGAGATGTTGACACACTGGTACACTTCGCCGTCTTT
CLL-H-000968	ADRA2A	1.13258	1.21186	0.228415	0.844507	0.832666	-0.254005	CATGACTGCAACACGTTG	GCCCTGTGTATAAAGCCATTA	AAAGACGCACCGGGCCCTGTGTATAAAGCTATTAGTTAATATTCATAGCTAATGGCTTTATACACAGGGCTTTTTTGGCAAGCAAAAGACGGCATACGAGATCAACGTGTTGCAGTCATGTTCGCCGTCTTT
CLL-H-000969	ADRA2A	0.738491	1.12665	-0.132653	0.687797	0.615405	-0.620169	ACGTACTGCAACACGTAC	CGACCAGAAGTGGTACGTCAT	AAAGACGCACCGGCGACTAGAAGTGGTACGTTATGTTAATATTCATAGCATGACGTACCACTTCTGGTCGTTTTTTGGCAAGCAAAAGACGGCATACGAGATGTACGTGTTGCAGTACGTTTCGCCGTCTTT
CLL-H-000970	ADRA2A	1.43623	1.2517	0.423087	1.51719	1.44905	0.568254	TGGTACTGCAACACGTTG	ACGCACGCTCTTCAAATTCTT	AAAGACGCACCGGACGCACGCTCTTTAAATTCTTGTTAATATTCATAGCAAGAATTTGAAGAGCGTGCGTTTTTTTGGCAAGCAAAAGACGGCATACGAGATCAACGTGTTGCAGTACCATTCGCCGTCTTT
CLL-H-000971	ADRA2A	1.38702	1.37377	0.465065	1.20708	1.15002	0.23659	GTGTACTGCAACACGTCA	CCGCATCAAGGCCATCATCAT	AAAGACGCACCGGCCGCATCAAGGCTATCATTATGTTAATATTCATAGCATGATGATGGCCTTGATGCGGTTTTTTGGCAAGCAAAAGACGGCATACGAGATTGACGTGTTGCAGTACACTTCGCCGTCTTT
CLL-H-000972	ADRA2A	1.09814	1.11252	0.144447	1.0385	1.1627	0.13599	CACACATGACGTTGCAAC	GCCCTTTCTGGTGTTATGAAG	AAAGACGCACCGGGCCCTTTCTGGTGTTGTGGAGGTTAATATTCATAGCCTTCATAACACCAGAAAGGGCTTTTTTGGCAAGCAAAAGACGGCATACGAGATGTTGCAACGTCATGTGTGTTCGCCGTCTTT
CLL-H-000973	ADRA2A	1.18518	1.27958	0.300387	1.40713	1.37766	0.477486	ACACACGTACGTTGCAAC	CCTGCCAAACTGTACAGTTTC	AAAGACGCACCGGCCTGCTAAACTGTATAGTTTCGTTAATATTCATAGCGAAACTGTACAGTTTGGCAGGTTTTTTGGCAAGCAAAAGACGGCATACGAGATGTTGCAACGTACGTGTGTTTCGCCGTCTTT
CLL-H-000974	ADRA2B	1.57663	1.3966	0.569382	1.24367	1.17211	0.271853	CAGTACTGCAACACGTGT	GTCTGAGTTATTACGCTACAT	AAAGACGCACCGGGTCTGAGTTATTACGTTACATGTTAATATTCATAGCATGTAGCGTAATAACTCAGACTTTTTTGGCAAGCAAAAGACGGCATACGAGATACACGTGTTGCAGTACTGTTCGCCGTCTTT
CLL-H-000975	ADRA2B	0.751179	0.635014	-0.533956	0.738386	0.670189	-0.507456	ACCAACTGCAACACGTTG	CAGCTCACTGAACCCTGTTAT	AAAGACGCACCGGCAGCTCATTGAACCTTGTTATGTTAATATTCATAGCATAACAGGGTTCAGTGAGCTGTTTTTTGGCAAGCAAAAGACGGCATACGAGATCAACGTGTTGCAGTTGGTTTCGCCGTCTTT
CLL-H-000976	ADRA2B	1.43786	1.47768	0.543631	1.24474	1.21908	0.300815	TGCAACTGCAACACGTGT	TCTCTTTACCATCTTCGGCAA	AAAGACGCACCGGTCTCTTTACCATCTTTGGCAAGTTAATATTCATAGCTTGCCGAAGATGGTAAAGAGATTTTTTGGCAAGCAAAAGACGGCATACGAGATACACGTGTTGCAGTTGCATTCGCCGTCTTT
CLL-H-000977	ADRA2B	1.06566	1.01045	0.0533739	1.20766	1.28747	0.318376	GTCAACTGCAACACGTAC	CGGATCTTTCTTTGCTCCTTG	AAAGACGCACCGGCGGATCTTTCTTTGTTCTTTGGTTAATATTCATAGCCAAGGAGCAAAGAAAGATCCGTTTTTTGGCAAGCAAAAGACGGCATACGAGATGTACGTGTTGCAGTTGACTTCGCCGTCTTT
CLL-H-000978	ADRA2B	0.986894	1.00207	-0.00802826	0.705002	0.730559	-0.478614	CACAACTGCAACACGTCA	CCCTGTTATCTACACCATCTT	AAAGACGCACCGGCCCTGTTATCTACACTATCTTGTTAATATTCATAGCAAGATGGTGTAGATAACAGGGTTTTTTGGCAAGCAAAAGACGGCATACGAGATTGACGTGTTGCAGTTGTGTTCGCCGTCTTT
CLL-H-000979	ADRA2C	1.25335	1.19303	0.29021	0.998592	1.01395	0.00897684	ACACTGTGCAACACGTTG	GCTGGTCATGCCCTTCTCGTT	AAAGACGCACCGGGCTGGTCATGCTCTTCTTGTTGTTAATATTCATAGCAACGAGAAGGGCATGACCAGCTTTTTTGGCAAGCAAAAGACGGCATACGAGATCAACGTGTTGCACAGTGTTTCGCCGTCTTT
CLL-H-000980	ADRA2C	0.492399	0.41271	-1.14945	0.592511	0.596528	-0.750212	TGACTGTGCAACACGTGT	CAACGACGAGACCTGGTACAT	AAAGACGCACCGGCAACGACGAGACTTGGTATATGTTAATATTCATAGCATGTACCAGGTCTCGTCGTTGTTTTTTGGCAAGCAAAAGACGGCATACGAGATACACGTGTTGCACAGTCATTCGCCGTCTTT
CLL-H-000981	ADRA2C	1.30556	1.41493	0.4427	1.58758	1.50056	0.626167	ACTGGTGTACGTGTCAGT	CAGGTGTCCACACTGTTCACA	AAAGACGCACCGGCAGGTGTCCACATTGTTCATAGTTAATATTCATAGCTGTGAACAGTGTGGACACCTGTTTTTTGGCAAGCAAAAGACGGCATACGAGATACTGACACGTACACCAGTTTCGCCGTCTTT
CLL-H-000982	ADRA2C	0.740387	0.841463	-0.341338	0.873979	0.749509	-0.305157	TGTGGTGTACGTGTCACA	CGTCGATCGTGCATCTGTGTG	AAAGACGCACCGGCGTCGATTGTGCATTTGTGTGGTTAATATTCATAGCCACACAGATGCACGATCGACGTTTTTTGGCAAGCAAAAGACGGCATACGAGATTGTGACACGTACACCACATTCGCCGTCTTT
CLL-H-000983	ADRA2C	0.841603	0.857557	-0.235242	0.822587	0.743122	-0.355044	GTTGGTGTACGTGTCATG	CGTGCATCTGTGTGCCATCAG	AAAGACGCACCGGCGTGCATTTGTGTGCCATTAGGTTAATATTCATAGCCTGATGGCACACAGATGCACGTTTTTTGGCAAGCAAAAGACGGCATACGAGATCATGACACGTACACCAACTTCGCCGTCTTT
CLL-H-000984	ADRB1	1.08409	1.01207	0.0668994	0.997172	0.952365	-0.0372496	GTACTGTGCAACACGTAC	GAACGAGGAGATCTGTGTTTA	AAAGACGCACCGGGAACGAGGAGATTTGTGTTTAGTTAATATTCATAGCTAAACACAGATCTCCTCGTTCTTTTTTGGCAAGCAAAAGACGGCATACGAGATGTACGTGTTGCACAGTACTTCGCCGTCTTT
CLL-H-000985	ADRB1	0.806796	0.793035	-0.322134	1.33134	1.46751	0.483126	CAACTGTGCAACACGTCA	CGCCTCGGAATCCAAGGTGTA	AAAGACGCACCGGCGCCTTGGAATCTAAGGTGTAGTTAATATTCATAGCTACACCTTGGATTCCGAGGCGTTTTTTGGCAAGCAAAAGACGGCATACGAGATTGACGTGTTGCACAGTTGTTCGCCGTCTTT
CLL-H-000986	ADRB1	1.25087	1.05286	0.198623	1.26887	1.26352	0.340495	ACTGTGTGCAACACGTGT	GCTCACCAACCTCTTCATCAT	AAAGACGCACCGGGCTCACCAACTTCTTCATTATGTTAATATTCATAGCATGATGAAGAGGTTGGTGAGCTTTTTTGGCAAGCAAAAGACGGCATACGAGATACACGTGTTGCACACAGTTTCGCCGTCTTT
CLL-H-000987	ADRB1	1.21869	1.16899	0.255294	1.73885	1.72228	0.791226	TGTGTGTGCAACACGTCA	CCTCGCCATCACCTCGCCCTT	AAAGACGCACCGGCCTCGCCATCACTTCGCCTTTGTTAATATTCATAGCAAGGGCGAGGTGATGGCGAGGTTTTTTGGCAAGCAAAAGACGGCATACGAGATTGACGTGTTGCACACACATTCGCCGTCTTT
CLL-H-000988	ADRB1	1.52302	1.71726	0.693521	1.46587	1.48351	0.560385	TGCACAACACGTGTCACA	CCGATAGCAGGTGAACTCGAA	AAAGACGCACCGGCCGATAGTAGGTGAACTTGAAGTTAATATTCATAGCTTCGAGTTCACCTGCTATCGGTTTTTTGGCAAGCAAAAGACGGCATACGAGATTGTGACACGTGTTGTGCATTCGCCGTCTTT
CLL-H-000989	ADRB2	1.46395	1.57829	0.604111	0.946633	0.939348	-0.0846957	GTTGTGTGCAACACGTTG	CCTCTTTGCATGGAATTTGTA	AAAGACGCACCGGCCTCTTTGTATGGAATTTGTAGTTAATATTCATAGCTACAAATTCCATGCAAAGAGGTTTTTTGGCAAGCAAAAGACGGCATACGAGATCAACGTGTTGCACACAACTTCGCCGTCTTT
CLL-H-000990	ADRB2	1.28427	1.22559	0.327213	1.27088	1.34758	0.3881	CATGTGTGCAACACGTAC	CCTCCTAAATTGGATAGGCTA	AAAGACGCACCGGCCTCCTAAATTGGATAGGTTAGTTAATATTCATAGCTAGCCTATCCAATTTAGGAGGTTTTTTGGCAAGCAAAAGACGGCATACGAGATGTACGTGTTGCACACATGTTCGCCGTCTTT
CLL-H-000991	ADRB2	0.682538	0.735356	-0.497252	0.840195	0.789712	-0.295903	ACGTTGTGCAACACGTCA	CCTCAAGACGTTAGGCATCAT	AAAGACGCACCGGCCTCAAGATGTTAGGCATTATGTTAATATTCATAGCATGATGCCTAACGTCTTGAGGTTTTTTGGCAAGCAAAAGACGGCATACGAGATTGACGTGTTGCACAACGTTTCGCCGTCTTT
CLL-H-000992	ADRB2	1.15036	1.12856	0.188285	0.98203	0.962336	-0.0407739	TGGTTGTGCAACACGTAC	GCCATCAACTGCTATGCCAAT	AAAGACGCACCGGGCCATCAACTGTTATGCTAATGTTAATATTCATAGCATTGGCATAGCAGTTGATGGCTTTTTTGGCAAGCAAAAGACGGCATACGAGATGTACGTGTTGCACAACCATTCGCCGTCTTT
CLL-H-000993	ADRB2	1.31343	1.27679	0.372929	1.46263	1.23292	0.425322	GTACGTTGGTACTGCAAC	CCCAGATTTCAGGATTGCCTT	AAAGACGCACCGGCCCAGATTTCGGGATTGCTTTGTTAATATTCATAGCAAGGCAATCCTGAAATCTGGGTTTTTTGGCAAGCAAAAGACGGCATACGAGATGTTGCAGTACCAACGTACTTCGCCGTCTTT
CLL-H-000994	ADRB3	0.798369	0.822114	-0.30373	1.21951	1.17931	0.262122	GTGTTGTGCAACACGTGT	CCCTGATGAGACCTTAGTGTT	AAAGACGCACCGGCCCTGGTGAGACTTTAGTGTTGTTAATATTCATAGCAACACTAAGGTCTCATCAGGGTTTTTTGGCAAGCAAAAGACGGCATACGAGATACACGTGTTGCACAACACTTCGCCGTCTTT
CLL-H-000995	ADRB3	0.873495	0.871738	-0.196581	1.31607	1.36327	0.421655	CAGTTGTGCAACACGTTG	CCAGACCATGACCAACGTGTT	AAAGACGCACCGGCCAGACTATGACCAATGTGTTGTTAATATTCATAGCAACACGTTGGTCATGGTCTGGTTTTTTGGCAAGCAAAAGACGGCATACGAGATCAACGTGTTGCACAACTGTTCGCCGTCTTT
CLL-H-000996	ADRB3	0.841253	0.901402	-0.199573	1.12935	1.13057	0.17627	ACCATGTGCAACACGTAC	ACTGGCTAGGTTATGCCAATT	AAAGACGCACCGGACTGGCTAGGTTATGCTAATTGTTAATATTCATAGCAATTGGCATAACCTAGCCAGTTTTTTTGGCAAGCAAAAGACGGCATACGAGATGTACGTGTTGCACATGGTTTCGCCGTCTTT
CLL-H-000997	ADRB3	1.15912	1.18412	0.228422	1.31927	1.37062	0.427288	TGCATGTGCAACACGTTG	TCTCGTGATGCTCTTCGTCTA	AAAGACGCACCGGTCTCGTGATGTTCTTCGTTTAGTTAATATTCATAGCTAGACGAAGAGCATCACGAGATTTTTTGGCAAGCAAAAGACGGCATACGAGATCAACGTGTTGCACATGCATTCGCCGTCTTT
CLL-H-000998	ADRB3	0.673547	0.863751	-0.390731	1.01815	1.0415	0.0423073	GTCATGTGCAACACGTCA	CCTGTGCACCTTGGGTCTCAT	AAAGACGCACCGGCCTGTGCACTTTGGGTCTTATGTTAATATTCATAGCATGAGACCCAAGGTGCACAGGTTTTTTGGCAAGCAAAAGACGGCATACGAGATTGACGTGTTGCACATGACTTCGCCGTCTTT
CLL-H-000999	ADRB3	1.00991	1.02192	0.022759	1.31675	1.28378	0.37869	TGGTTGTGTGTGTGCAAC	CTCCAGGGTTCATAAGAAGGT	AAAGACGCACCGGCTCCAGGGTTTATAAGAGGGTGTTAATATTCATAGCACCTTCTTATGAACCCTGGAGTTTTTTGGCAAGCAAAAGACGGCATACGAGATGTTGCACACACACAACCATTCGCCGTCTTT
CLL-H-001000	ADRBK1	1.07867	1.23991	0.209749	1.23482	1.20807	0.288499	GTTGACTGGTTGCATGCA	ATTATTGTGATTTCCCGTGGC	AAAGACGCACCGGATTATTGTGATTTCCTGTGGCGTTAATATTCATAGCGCCACGGGAAATCACAATAATTTTTTTGGCAAGCAAAAGACGGCATACGAGATTGCATGCAACCAGTCAACTTCGCCGTCTTT
CLL-H-001001	ADRBK1	0.579008	0.571354	-0.797944	1.10901	1.15017	0.175561	CATGACTGGTTGCATGGT	AGCGATAAGTTCACACGGTTT	AAAGACGCACCGGAGCGATAAGTTCACATGGTTTGTTAATATTCATAGCAAACCGTGTGAACTTATCGCTTTTTTTGGCAAGCAAAAGACGGCATACGAGATACCATGCAACCAGTCATGTTCGCCGTCTTT
CLL-H-001002	ADRBK1	1.83706	1.65048	0.800145	1.61916	1.49622	0.638286	ACGTACTGGTTGCATGTG	GATCAAGAAGTACGAGAAGCT	AAAGACGCACCGGGATCAAGAAGTACGAGAAGTTGTTAATATTCATAGCAGCTTCTCGTACTTCTTGATCTTTTTTGGCAAGCAAAAGACGGCATACGAGATCACATGCAACCAGTACGTTTCGCCGTCTTT
CLL-H-001003	ADRBK1	1.24664	1.07542	0.211468	1.14437	1.07796	0.151429	TGGTACTGGTTGCATGGT	CTTCGATGAGGAGGACACAAA	AAAGACGCACCGGCTTCGATGGGGAGGACATAAAGTTAATATTCATAGCTTTGTGTCCTCCTCATCGAAGTTTTTTGGCAAGCAAAAGACGGCATACGAGATACCATGCAACCAGTACCATTCGCCGTCTTT
CLL-H-001004	ADRBK1	1.09158	1.14982	0.163912	1.33739	1.20888	0.346544	GTGTACTGGTTGCATGAC	GAGCGATAAGTTCACACGGTT	AAAGACGCACCGGGAGCGATAAGTTTACATGGTTGTTAATATTCATAGCAACCGTGTGAACTTATCGCTCTTTTTTGGCAAGCAAAAGACGGCATACGAGATGTCATGCAACCAGTACACTTCGCCGTCTTT
CLL-H-001005	ADRBK1	1.00592	1.13219	0.0938138	0.878362	0.905371	-0.165265	CACACATGGTTGTGCAGT	GAGGGATGATGCCACACCAAG	AAAGACGCACCGGGAGGGATGATGTCACACTAAGGTTAATATTCATAGCCTTGGTGTGGCATCATCCCTCTTTTTTGGCAAGCAAAAGACGGCATACGAGATACTGCACAACCATGTGTGTTCGCCGTCTTT
CLL-H-001006	ADRBK2	1.05553	1.07536	0.0913993	0.656561	0.631688	-0.634858	GTACGTCAACGTCATGTG	CAGTAAATGCAGACACAGATA	AAAGACGCACCGGCAGTAAATGCAGACATAGATAGTTAATATTCATAGCTATCTGTGTCTGCATTTACTGTTTTTTGGCAAGCAAAAGACGGCATACGAGATCACATGACGTTGACGTACTTCGCCGTCTTT
CLL-H-001007	ADRBK2	1.27242	1.25891	0.339875	0.616739	0.719858	-0.585742	CAACGTCAACGTCATGAC	GAGTTCAGTGTGCATAGGATT	AAAGACGCACCGGGAGTTCAGTGTGTATAGGATTGTTAATATTCATAGCAATCCTATGCACACTGAACTCTTTTTTGGCAAGCAAAAGACGGCATACGAGATGTCATGACGTTGACGTTGTTCGCCGTCTTT
CLL-H-001008	ADRBK2	1.36943	1.30623	0.419495	0.916078	0.965663	-0.0884329	ACTGGTCAACGTCATGCA	TGGAAGAAAGAGTTGAACGAA	AAAGACGCACCGGTGGAAGAAAGAGTTGAATGAAGTTAATATTCATAGCTTCGTTCAACTCTTTCTTCCATTTTTTGGCAAGCAAAAGACGGCATACGAGATTGCATGACGTTGACCAGTTTCGCCGTCTTT
CLL-H-001009	ADRBK2	0.485759	0.433933	-1.12307	0.439776	0.45899	-1.15431	TGTGGTCAACGTCATGAC	CAGCCCTTTCAGACAACATAA	AAAGACGCACCGGCAGCCCTTTCAGACAATATAAGTTAATATTCATAGCTTATGTTGTCTGAAAGGGCTGTTTTTTGGCAAGCAAAAGACGGCATACGAGATGTCATGACGTTGACCACATTCGCCGTCTTT
CLL-H-001010	ADRBK2	0.834927	0.934842	-0.178742	0.917818	0.94385	-0.103545	TGCAACGTCAGTACCACA	GCTACTTGATTGCGACCAAGA	AAAGACGCACCGGGCTATTTGATTGCGACTAAGAGTTAATATTCATAGCTCTTGGTCGCAATCAAGTAGCTTTTTTGGCAAGCAAAAGACGGCATACGAGATTGTGGTACTGACGTTGCATTCGCCGTCTTT
CLL-H-001011	ADSL	2.08479	2.47327	1.18316	1.36009	1.19044	0.347601	GTACTGCATGCACAGTGT	CCGCAGATACTATATTGAATA	AAAGACGCACCGGCCGCAGATACTATATTGAATAGTTAATATTCATAGCTATTCAATATAGTATCTGCGGTTTTTTGGCAAGCAAAAGACGGCATACGAGATACACTGTGCATGCAGTACTTCGCCGTCTTT
CLL-H-001012	ADSL	0.614805	0.904046	-0.423666	2.03712	2.55926	1.19113	CAACTGCATGCACAGTTG	GCGATGCCATATAAGCGGAAT	AAAGACGCACCGGGCGATGCTATATAAGTGGAATGTTAATATTCATAGCATTCCGCTTATATGGCATCGCTTTTTTGGCAAGCAAAAGACGGCATACGAGATCAACTGTGCATGCAGTTGTTCGCCGTCTTT
CLL-H-001013	ADSL	1.52467	1.58702	0.637408	1.12754	1.22305	0.231832	ACTGTGCATGCACAGTAC	GCAGAACATTTCTGAAGGATT	AAAGACGCACCGGGCAGAATATTTCTGAAGGATTGTTAATATTCATAGCAATCCTTCAGAAATGTTCTGCTTTTTTGGCAAGCAAAAGACGGCATACGAGATGTACTGTGCATGCACAGTTTCGCCGTCTTT
CLL-H-001014	ADSL	0.871419	0.929588	-0.151949	0.994881	1.04479	0.0279024	TGTGTGCATGCACAGTTG	CCACATTAGGTTTCACACATT	AAAGACGCACCGGCCACATTAGGTTTCACATATTGTTAATATTCATAGCAATGTGTGAAACCTAATGTGGTTTTTTGGCAAGCAAAAGACGGCATACGAGATCAACTGTGCATGCACACATTCGCCGTCTTT
CLL-H-001015	ADSL	1.3168	1.28572	0.379806	1.06554	1.03315	0.0693138	GTACCACACAACTGCATG	CCTCGAGAATTGTTACCTTAA	AAAGACGCACCGGCCTCGAGAATTGTTACTTTAAGTTAATATTCATAGCTTAAGGTAACAATTCTCGAGGTTTTTTGGCAAGCAAAAGACGGCATACGAGATCATGCAGTTGTGTGGTACTTCGCCGTCTTT
CLL-H-001016	ADSL	1.54326	1.56345	0.635361	1.83079	1.79919	0.859907	GTGTTGTGTGTGTGCAGT	CCCATGGTGCTTTCCTGTTTC	AAAGACGCACCGGCCCATGGTGCTTTCTTGTTTCGTTAATATTCATAGCGAAACAGGAAAGCACCATGGGTTTTTTGGCAAGCAAAAGACGGCATACGAGATACTGCACACACACAACACTTCGCCGTCTTT
CLL-H-001017	ADSS	0.794262	0.695962	-0.427616	0.866042	0.826361	-0.241323	ACCACATGTGACGTGTCA	GCAGCACTATTAGATATTGAT	AAAGACGCACCGGGCAGCACTATTAGATATTGATGTTAATATTCATAGCATCAATATCTAATAGTGCTGCTTTTTTGGCAAGCAAAAGACGGCATACGAGATTGACACGTCACATGTGGTTTCGCCGTCTTT
CLL-H-001018	ADSS	1.02484	0.889859	-0.0664749	0.928484	0.9	-0.129527	TGCACATGTGACGTGTAC	GCTTACAAGTTAGATGGTGAA	AAAGACGCACCGGGCTTATAAGTTAGATGGTGAAGTTAATATTCATAGCTTCACCATCTAACTTGTAAGCTTTTTTGGCAAGCAAAAGACGGCATACGAGATGTACACGTCACATGTGCATTCGCCGTCTTT
CLL-H-001019	ADSS	0.830526	0.83818	-0.261286	1.3746	1.44394	0.494514	GTCACATGTGACGTGTGT	GCGTTTAAAGAACTACCTGTT	AAAGACGCACCGGGCGTTTAAAGAACTACTTGTTGTTAATATTCATAGCAACAGGTAGTTCTTTAAACGCTTTTTTGGCAAGCAAAAGACGGCATACGAGATACACACGTCACATGTGACTTCGCCGTCTTT
CLL-H-001020	ADSS	0.990277	1.00739	-0.00173786	1.19671	1.14616	0.227942	CACACATGTGACGTGTTG	GCCATACAGTTGTTGTGGATT	AAAGACGCACCGGGCCATATAGTTGTTGTGGATTGTTAATATTCATAGCAATCCACAACAACTGTATGGCTTTTTTGGCAAGCAAAAGACGGCATACGAGATCAACACGTCACATGTGTGTTCGCCGTCTTT
CLL-H-001021	ADSS	1.09755	1.13047	0.155605	1.35339	1.27955	0.396107	ACACACGTTGACGTGTTG	GCTCATATGATCAATGGATTT	AAAGACGCACCGGGCTCATATGATCAATGGATTTGTTAATATTCATAGCAAATCCATTGATCATATGAGCTTTTTTGGCAAGCAAAAGACGGCATACGAGATCAACACGTCAACGTGTGTTTCGCCGTCTTT
CLL-H-001022	ADSSL1	0.992359	1.05882	0.0356977	0.950695	0.941457	-0.0799887	TGTGGTTGGTACGTGTTG	CGACCTGATGATTCTAAGATA	AAAGACGCACCGGCGACTTGATGATTCTAAGATAGTTAATATTCATAGCTATCTTAGAATCATCAGGTCGTTTTTTGGCAAGCAAAAGACGGCATACGAGATCAACACGTACCAACCACATTCGCCGTCTTT
CLL-H-001023	ADSSL1	0.688802	0.853135	-0.383496	0.645342	0.520748	-0.786604	GTTGGTTGGTACGTGTCA	CGGTGTCTCATACAAGCTGAA	AAAGACGCACCGGCGGTGTCTTATACAAGTTGAAGTTAATATTCATAGCTTCAGCTTGTATGAGACACCGTTTTTTGGCAAGCAAAAGACGGCATACGAGATTGACACGTACCAACCAACTTCGCCGTCTTT
CLL-H-001024	ADSSL1	0.823291	0.84407	-0.262545	1.59008	1.54998	0.650673	CATGGTTGGTACGTGTGT	GAGCCCACCTTGTGTTTGATT	AAAGACGCACCGGGAGCTCACTTTGTGTTTGATTGTTAATATTCATAGCAATCAAACACAAGGTGGGCTCTTTTTTGGCAAGCAAAAGACGGCATACGAGATACACACGTACCAACCATGTTCGCCGTCTTT
CLL-H-001025	ADSSL1	0.783604	0.64921	-0.487523	0.755561	0.720914	-0.438241	ACGTGTTGGTACGTGTTG	AGGTCGAAGTTGAGTATGAAA	AAAGACGCACCGGAGGTTGAAGTTGAGTATGAAAGTTAATATTCATAGCTTTCATACTCAACTTCGACCTTTTTTTGGCAAGCAAAAGACGGCATACGAGATCAACACGTACCAACACGTTTCGCCGTCTTT
CLL-H-001026	ADSSL1	1.28261	1.16689	0.290874	1.42479	1.49189	0.543947	TGGTGTTGGTACGTGTGT	ACCCTGGAAATAGACATTGAA	AAAGACGCACCGGACCCTGGAAATAGATATTGAAGTTAATATTCATAGCTTCAATGTCTATTTCCAGGGTTTTTTTGGCAAGCAAAAGACGGCATACGAGATACACACGTACCAACACCATTCGCCGTCTTT
CLL-H-001027	AES	0.984612	0.87674	-0.106076	1.07209	1.13001	0.138382	CAACCAGTACCAACGTAC	GACGAATTTCAGCTACTGCAA	AAAGACGCACCGGGACGAATTTCAGCTATTGCAAGTTAATATTCATAGCTTGCAGTAGCTGAAATTCGTCTTTTTTGGCAAGCAAAAGACGGCATACGAGATGTACGTTGGTACTGGTTGTTCGCCGTCTTT
CLL-H-001028	AES	1.37806	1.3867	0.467145	0.994282	0.999023	-0.00484149	ACTGCAGTACCAACGTCA	CTACGGCTTGAACATCGAGAT	AAAGACGCACCGGCTACGGTTTGAACATTGAGATGTTAATATTCATAGCATCTCGATGTTCAAGCCGTAGTTTTTTGGCAAGCAAAAGACGGCATACGAGATTGACGTTGGTACTGCAGTTTCGCCGTCTTT
CLL-H-001029	AES	0.957734	0.927958	-0.0850852	0.890899	0.871361	-0.182662	TGTGCAGTACCAACGTAC	GCTGAACTCTATCATCCGACA	AAAGACGCACCGGGCTGAACTCTATTATCCGATAGTTAATATTCATAGCTGTCGGATGATAGAGTTCAGCTTTTTTGGCAAGCAAAAGACGGCATACGAGATGTACGTTGGTACTGCACATTCGCCGTCTTT
CLL-H-001030	AES	1.72346	1.54909	0.708368	1.17617	1.23234	0.267747	GTTGCAGTACCAACGTGT	TGATGGCGAGAAGTCGGATTA	AAAGACGCACCGGTGATGGTGAGAAGTTGGATTAGTTAATATTCATAGCTAATCCGACTTCTCGCCATCATTTTTTGGCAAGCAAAAGACGGCATACGAGATACACGTTGGTACTGCAACTTCGCCGTCTTT
CLL-H-001031	AES	1.00463	0.916946	-0.0592109	1.02022	1.025	0.0322506	CATGCAGTACCAACGTTG	CAAGCTCGAATGTGACAAGTT	AAAGACGCACCGGCAAGCTCGAATGTGATAAGTTGTTAATATTCATAGCAACTTGTCACATTCGAGCTTGTTTTTTGGCAAGCAAAAGACGGCATACGAGATCAACGTTGGTACTGCATGTTCGCCGTCTTT
CLL-H-001032	AFMID	1.08139	1.22079	0.200353	0.897357	0.825405	-0.216536	ACACACACCATGGTGTGT	CGCAAGTCAATGCTCAGAGAT	AAAGACGCACCGGCGCAAGTTAATGCTTAGAGATGTTAATATTCATAGCATCTCTGAGCATTGACTTGCGTTTTTTGGCAAGCAAAAGACGGCATACGAGATACACACCATGGTGTGTGTTTCGCCGTCTTT
CLL-H-001033	AFMID	1.45166	1.54259	0.581527	1.14944	1.10452	0.172177	TGACACACCATGGTGTCA	CCACTTTGAAATTGTTGAGAA	AAAGACGCACCGGCCACTTTGAAATTGTTGAGAAGTTAATATTCATAGCTTCTCAACAATTTCAAAGTGGTTTTTTGGCAAGCAAAAGACGGCATACGAGATTGACACCATGGTGTGTCATTCGCCGTCTTT
CLL-H-001034	AFMID	1.17437	0.987363	0.106769	0.945214	0.922123	-0.0991279	GTACACACCATGGTGTTG	GCTCACCCAGATTATCTTGAA	AAAGACGCACCGGGCTCACCTAGATTATCTTGAAGTTAATATTCATAGCTTCAAGATAATCTGGGTGAGCTTTTTTGGCAAGCAAAAGACGGCATACGAGATCAACACCATGGTGTGTACTTCGCCGTCTTT
CLL-H-001035	AFMID	0.826088	0.867823	-0.24008	1.37818	1.35614	0.451135	CAACACACCATGGTGTAC	TCCTGTTCTTTCACGGAGGAT	AAAGACGCACCGGTCCTGTTCTTTCATGGAGGGTGTTAATATTCATAGCATCCTCCGTGAAAGAACAGGATTTTTTGGCAAGCAAAAGACGGCATACGAGATGTACACCATGGTGTGTTGTTCGCCGTCTTT
CLL-H-001036	AFMID	0.610182	0.549992	-0.787603	0.472715	0.513576	-1.02115	ACTGACACCATGGTGTCA	GAAGCGGTATCCAAGCAACAA	AAAGACGCACCGGGAAGCGGTATCTAAGCAATAAGTTAATATTCATAGCTTGTTGCTTGGATACCGCTTCTTTTTTGGCAAGCAAAAGACGGCATACGAGATTGACACCATGGTGTCAGTTTCGCCGTCTTT
CLL-H-001037	AFP	0.911494	1.09889	0.00117399	1.04024	1.09645	0.0948779	CAGTTGTGGTCAGTGTCA	CCCTCTTGAATGCCAAGATAA	AAAGACGCACCGGCCCTCTTGAATGCTAAGATAAGTTAATATTCATAGCTTATCTTGGCATTCAAGAGGGTTTTTTGGCAAGCAAAAGACGGCATACGAGATTGACACTGACCACAACTGTTCGCCGTCTTT
CLL-H-001038	AFP	0.855922	0.887768	-0.198097	0.957246	0.862765	-0.137999	ACCATGTGGTCAGTGTGT	CCTGCCTTTCTGGAAGAACTT	AAAGACGCACCGGCCTGTCTTTCTGGAAGAATTTGTTAATATTCATAGCAAGTTCTTCCAGAAAGGCAGGTTTTTTGGCAAGCAAAAGACGGCATACGAGATACACACTGACCACATGGTTTCGCCGTCTTT
CLL-H-001039	AFP	0.919573	0.817864	-0.205516	1.0155	0.985156	0.000305591	TGCATGTGGTCAGTGTCA	CCTTCCTGTATGCACCTACAA	AAAGACGCACCGGCCTTCCTGTATGTACCTATAAGTTAATATTCATAGCTTGTAGGTGCATACAGGAAGGTTTTTTGGCAAGCAAAAGACGGCATACGAGATTGACACTGACCACATGCATTCGCCGTCTTT
CLL-H-001040	AFP	0.769154	0.690089	-0.456901	0.795482	0.771855	-0.351849	GTCATGTGGTCAGTGTTG	CCATATTGGATTCTTACCAAT	AAAGACGCACCGGCCATATTGGATTCTTACCAATGTTAATATTCATAGCATTGGTAAGAATCCAATATGGTTTTTTGGCAAGCAAAAGACGGCATACGAGATCAACACTGACCACATGACTTCGCCGTCTTT
CLL-H-001041	AFP	0.963936	0.900212	-0.102327	0.867638	0.889686	-0.186733	CACATGTGGTCAGTGTAC	CAAACGATGAAGCAAGAGTTT	AAAGACGCACCGGCAAACGATGAAGTAAGAGTTTGTTAATATTCATAGCAAACTCTTGCTTCATCGTTTGTTTTTTGGCAAGCAAAAGACGGCATACGAGATGTACACTGACCACATGTGTTCGCCGTCTTT
CLL-H-001042	AFP	1.57994	1.41948	0.582616	1.19423	1.1784	0.246455	CATGTGTGACTGTGCACA	CGAGTCTTTCATTCGGTGTGA	AAAGACGCACCGGCGAGTCTTTCATTTGGTGTGGGTTAATATTCATAGCTCACACCGAATGAAAGACTCGTTTTTTGGCAAGCAAAAGACGGCATACGAGATTGTGCACAGTCACACATGTTCGCCGTCTTT
CLL-H-001043	AGA	1.75379	1.53904	0.716254	1.18992	1.21781	0.267578	GTGTGTACACTGGTGTCA	CCCTTTAAGAATGCAACCGAA	AAAGACGCACCGGCCCTTTAAGAATGCAATCGAAGTTAATATTCATAGCTTCGGTTGCATTCTTAAAGGGTTTTTTGGCAAGCAAAAGACGGCATACGAGATTGACACCAGTGTACACACTTCGCCGTCTTT
CLL-H-001044	AGA	1.72591	1.90934	0.860218	0.998506	0.967525	-0.0248929	CAGTGTACACTGGTGTGT	CCTATCCATAAAGAAACAGAA	AAAGACGCACCGGCCTATCCATAAAGAAACAGAAGTTAATATTCATAGCTTCTGTTTCTTTATGGATAGGTTTTTTGGCAAGCAAAAGACGGCATACGAGATACACACCAGTGTACACTGTTCGCCGTCTTT
CLL-H-001045	AGA	0.610742	0.693174	-0.620038	0.700468	0.652003	-0.565328	ACCAGTACACTGGTGTTG	CGTGTAGGAGACTCACCAATA	AAAGACGCACCGGCGTGTAGGAGATTCACTAATAGTTAATATTCATAGCTATTGGTGAGTCTCCTACACGTTTTTTGGCAAGCAAAAGACGGCATACGAGATCAACACCAGTGTACTGGTTTCGCCGTCTTT
CLL-H-001046	AGA	1.00355	0.909523	-0.0658564	0.744758	0.779006	-0.392725	TGCAGTACACTGGTGTGT	CGTCAACACTTGGCCCTTTAA	AAAGACGCACCGGCGTCAACATTTGGCTCTTTAAGTTAATATTCATAGCTTAAAGGGCCAAGTGTTGACGTTTTTTGGCAAGCAAAAGACGGCATACGAGATACACACCAGTGTACTGCATTCGCCGTCTTT
CLL-H-001047	AGA	1.21552	1.19683	0.270398	1.08884	1.14345	0.158097	GTCAGTACACTGGTGTAC	CCAAGCTACCAAGCTGTAGAA	AAAGACGCACCGGCCAAGTTACCAAGTTGTAGAAGTTAATATTCATAGCTTCTACAGCTTGGTAGCTTGGTTTTTTGGCAAGCAAAAGACGGCATACGAGATGTACACCAGTGTACTGACTTCGCCGTCTTT
CLL-H-001048	AGA	1.25456	1.39951	0.406048	1.17364	1.15984	0.222454	TGACGTTGTGCATGCACA	CTGCTCACTCTCATCATCTAG	AAAGACGCACCGGCTGCTCACTCTTATCATTTAGGTTAATATTCATAGCCTAGATGATGAGAGTGAGCAGTTTTTTGGCAAGCAAAAGACGGCATACGAGATTGTGCATGCACAACGTCATTCGCCGTCTTT
CLL-H-001049	AGER	0.640691	0.578675	-0.715736	0.533117	0.624061	-0.793858	TGCAACTGACGTCAGTCA	CGAGTCCGTGTCTACCAGATT	AAAGACGCACCGGCGAGTCTGTGTCTACTAGATTGTTAATATTCATAGCAATCTGGTAGACACGGACTCGTTTTTTGGCAAGCAAAAGACGGCATACGAGATTGACTGACGTCAGTTGCATTCGCCGTCTTT
CLL-H-001050	AGER	1.281	1.30985	0.373337	1.07314	1.09045	0.113379	GTCAACTGACGTCAGTTG	GAACTGAATCAGTCGGAGGAA	AAAGACGCACCGGGAACTGAATTAGTTGGAGGAAGTTAATATTCATAGCTTCCTCCGACTGATTCAGTTCTTTTTTGGCAAGCAAAAGACGGCATACGAGATCAACTGACGTCAGTTGACTTCGCCGTCTTT
CLL-H-001051	AGER	1.46926	1.38857	0.514345	0.973625	0.980447	-0.033525	CACAACTGACGTCAGTAC	GCGGCTGGAATGGAAACTGAA	AAAGACGCACCGGGCGGTTGGAATGGAAATTGAAGTTAATATTCATAGCTTCAGTTTCCATTCCAGCCGCTTTTTTGGCAAGCAAAAGACGGCATACGAGATGTACTGACGTCAGTTGTGTTCGCCGTCTTT
CLL-H-001052	AGER	1.36269	1.15323	0.326068	0.882742	0.832877	-0.22188	ACACTGTGACGTCAGTGT	CCGTGCTGTCAGCATCAGCAT	AAAGACGCACCGGCCGTGCTGTCAGTATCAGTATGTTAATATTCATAGCATGCTGATGCTGACAGCACGGTTTTTTGGCAAGCAAAAGACGGCATACGAGATACACTGACGTCACAGTGTTTCGCCGTCTTT
CLL-H-001053	AGER	1.2209	1.222	0.2886	1.11338	1.15237	0.179773	TGACTGTGACGTCAGTCA	GAAGGGAGTATCTGTGAAGGA	AAAGACGCACCGGGAAGGGAGTATTTGTGAAGGGGTTAATATTCATAGCTCCTTCACAGATACTCCCTTCTTTTTTGGCAAGCAAAAGACGGCATACGAGATTGACTGACGTCACAGTCATTCGCCGTCTTT
CLL-H-001054	AGER	1.12546	1.3089	0.279438	0.970045	1.03607	0.00362573	CACAACCACAGTTGCAAC	CAGACCAACTCTCTCCTGTAT	AAAGACGCACCGGCAGACCAATTCTCTCTTGTATGTTAATATTCATAGCATACAGGAGAGAGTTGGTCTGTTTTTTGGCAAGCAAAAGACGGCATACGAGATGTTGCAACTGTGGTTGTGTTCGCCGTCTTT
CLL-H-001055	AGK	1.24549	1.24135	0.314311	1.17358	1.20988	0.252892	GTCAACGTACGTACCACA	CCTCAACTGTACTTGGAGAAA	AAAGACGCACCGGCCTCAACTGTATTTGGAGAAAGTTAATATTCATAGCTTTCTCCAAGTACAGTTGAGGTTTTTTGGCAAGCAAAAGACGGCATACGAGATTGTGGTACGTACGTTGACTTCGCCGTCTTT
CLL-H-001056	AGK	1.33568	1.2812	0.387536	1.43903	1.40328	0.506952	CACAACGTACGTACCAGT	GCCCTTCCATTTCTCTTCTTT	AAAGACGCACCGGGCCCTTCTATTTCTCTTCTTTGTTAATATTCATAGCAAAGAAGAGAAATGGAAGGGCTTTTTTGGCAAGCAAAAGACGGCATACGAGATACTGGTACGTACGTTGTGTTCGCCGTCTTT
CLL-H-001057	AGK	1.4639	1.50485	0.569714	1.37939	1.41784	0.483865	ACACTGGTACGTACCAAC	CCCAAACCTAATAACCCAAAT	AAAGACGCACCGGCCCAAACCTAATAACCTAAATGTTAATATTCATAGCATTTGGGTTATTAGGTTTGGGTTTTTTGGCAAGCAAAAGACGGCATACGAGATGTTGGTACGTACCAGTGTTTCGCCGTCTTT
CLL-H-001058	AGK	0.899009	0.940132	-0.121329	0.64669	0.681999	-0.590506	TGACTGGTACGTACCATG	CCATTGAACTGTCCATCACAA	AAAGACGCACCGGCCATTGAACTGTCCATTACAAGTTAATATTCATAGCTTGTGATGGACAGTTCAATGGTTTTTTGGCAAGCAAAAGACGGCATACGAGATCATGGTACGTACCAGTCATTCGCCGTCTTT
CLL-H-001059	AGK	1.23413	1.37183	0.379795	1.2994	1.38072	0.421637	GTACTGGTACGTACCACA	CAGTAAGATTCCCATTGGATT	AAAGACGCACCGGCAGTAAGATTCCTATTGGATTGTTAATATTCATAGCAATCCAATGGGAATCTTACTGTTTTTTGGCAAGCAAAAGACGGCATACGAGATTGTGGTACGTACCAGTACTTCGCCGTCTTT
CLL-H-001060	AGK	0.943431	1.13651	0.0503029	1.58896	1.50581	0.629311	TGGTACACGTGTTGCATG	CAGCAGTGCTTCCCAAAGTGT	AAAGACGCACCGGCAGCAGTGTTTCCTAAAGTGTGTTAATATTCATAGCACACTTTGGGAAGCACTGCTGTTTTTTGGCAAGCAAAAGACGGCATACGAGATCATGCAACACGTGTACCATTCGCCGTCTTT
CLL-H-001061	AGL	1.40502	1.57373	0.572393	1.37877	1.38548	0.466884	TGTGGTGTGTTGTGGTTG	GCCCTTAAATATGCAGGTCTT	AAAGACGCACCGGGCCCTTAAATATGTAGGTCTTGTTAATATTCATAGCAAGACCTGCATATTTAAGGGCTTTTTTGGCAAGCAAAAGACGGCATACGAGATCAACCACAACACACCACATTCGCCGTCTTT
CLL-H-001062	AGL	0.92136	0.974398	-0.0777898	1.22475	1.15361	0.249323	GTTGGTGTGTTGTGGTCA	CGGGTTCAGAAGTTTACCTAA	AAAGACGCACCGGCGGGTTCAGAAGTTTATCTAAGTTAATATTCATAGCTTAGGTAAACTTCTGAACCCGTTTTTTGGCAAGCAAAAGACGGCATACGAGATTGACCACAACACACCAACTTCGCCGTCTTT
CLL-H-001063	AGL	0.451635	0.231402	-1.62915	0.476222	0.424332	-1.15351	CATGGTGTGTTGTGGTGT	GCTATGTAGAAGCCAGGAATA	AAAGACGCACCGGGCTATGTAGAAGCTAGGAATAGTTAATATTCATAGCTATTCCTGGCTTCTACATAGCTTTTTTGGCAAGCAAAAGACGGCATACGAGATACACCACAACACACCATGTTCGCCGTCTTT
CLL-H-001064	AGL	1.61345	1.73948	0.744403	1.17426	1.17638	0.233053	ACGTGTGTGTTGTGGTTG	CCCTTGCCAATCAGTTAGAAT	AAAGACGCACCGGCCCTTGCCAATTAGTTAGAATGTTAATATTCATAGCATTCTAACTGATTGGCAAGGGTTTTTTGGCAAGCAAAAGACGGCATACGAGATCAACCACAACACACACGTTTCGCCGTCTTT
CLL-H-001065	AGL	0.748415	0.643904	-0.526586	0.701381	0.689778	-0.523763	TGGTGTGTGTTGTGGTGT	GCTACTATTCTTGAGACACTT	AAAGACGCACCGGGCTACTATTCTTGAGATACTTGTTAATATTCATAGCAAGTGTCTCAAGAATAGTAGCTTTTTTGGCAAGCAAAAGACGGCATACGAGATACACCACAACACACACCATTCGCCGTCTTT
CLL-H-001066	AGL	1.18832	1.34073	0.335972	0.801853	0.729377	-0.386927	CAGTTGTGTGTGTGCATG	GAGGAAACATGCAAAGCATTA	AAAGACGCACCGGGAGGAAACATGCAAAGTATTAGTTAATATTCATAGCTAATGCTTTGCATGTTTCCTCTTTTTTGGCAAGCAAAAGACGGCATACGAGATCATGCACACACACAACTGTTCGCCGTCTTT
CLL-H-001067	AGMAT	1.31918	1.20028	0.331507	0.906238	1.01493	-0.0603285	GTCACATGCATGGTGTAC	CGATGTGAATGTCAATCTTTA	AAAGACGCACCGGCGATGTGAATGTCAATCTTTAGTTAATATTCATAGCTAAAGATTGACATTCACATCGTTTTTTGGCAAGCAAAAGACGGCATACGAGATGTACACCATGCATGTGACTTCGCCGTCTTT
CLL-H-001068	AGMAT	1.16018	1.14802	0.206752	0.989835	1.10896	0.0672368	CACACATGCATGGTGTCA	CGGGAAGAATCAGTGATGCTT	AAAGACGCACCGGCGGGAAGAATTAGTGATGTTTGTTAATATTCATAGCAAGCATCACTGATTCTTCCCGTTTTTTGGCAAGCAAAAGACGGCATACGAGATTGACACCATGCATGTGTGTTCGCCGTCTTT
CLL-H-001069	AGMAT	1.1206	1.15016	0.183049	1.09844	1.07814	0.122004	ACACACGTCATGGTGTCA	CAAACCCATTTATATCAGCTT	AAAGACGCACCGGCAAACCCATTTATATCAGCTTGTTAATATTCATAGCAAGCTGATATAAATGGGTTTGTTTTTTGGCAAGCAAAAGACGGCATACGAGATTGACACCATGACGTGTGTTTCGCCGTCTTT
CLL-H-001070	AGMAT	1.00267	1.00531	0.00574541	1.04993	1.00599	0.039452	TGACACGTCATGGTGTAC	GTCGAAGTTTCACCACCGTAT	AAAGACGCACCGGGTCGAAGTTTCATCACTGTATGTTAATATTCATAGCATACGGTGGTGAAACTTCGACTTTTTTGGCAAGCAAAAGACGGCATACGAGATGTACACCATGACGTGTCATTCGCCGTCTTT
CLL-H-001071	AGMAT	0.769725	0.711849	-0.433971	1.04152	1.10645	0.10232	GTACACGTCATGGTGTGT	CCATATTGCAAGCGATGGCAA	AAAGACGCACCGGCCATATTGCAAGTGATGGTAAGTTAATATTCATAGCTTGCCATCGCTTGCAATATGGTTTTTTGGCAAGCAAAAGACGGCATACGAGATACACACCATGACGTGTACTTCGCCGTCTTT
CLL-H-001072	AGPAT1	0.987154	1.01044	-0.00183771	1.24698	1.15017	0.260141	GTGTGTGTGTTGTGGTAC	GCCCTATGTTGTTGTCTCCAA	AAAGACGCACCGGGCCCTATGTTGTTGTTTCTAAGTTAATATTCATAGCTTGGAGACAACAACATAGGGCTTTTTTGGCAAGCAAAAGACGGCATACGAGATGTACCACAACACACACACTTCGCCGTCTTT
CLL-H-001073	AGPAT1	1.13916	1.30724	0.287246	0.864785	0.866813	-0.207897	CAGTGTGTGTTGTGGTCA	GCTCCACATCAAATACCTGTA	AAAGACGCACCGGGCTCCACATCAAATACTTGTAGTTAATATTCATAGCTACAGGTATTTGATGTGGAGCTTTTTTGGCAAGCAAAAGACGGCATACGAGATTGACCACAACACACACTGTTCGCCGTCTTT
CLL-H-001074	AGPAT1	1.99366	2.24189	1.08007	1.84403	1.8098	0.869343	ACCAGTGTGTTGTGGTGT	CCAAGACTTCTACTGCAAGAA	AAAGACGCACCGGCCAAGACTTCTACTGTAAGAAGTTAATATTCATAGCTTCTTGCAGTAGAAGTCTTGGTTTTTTGGCAAGCAAAAGACGGCATACGAGATACACCACAACACACTGGTTTCGCCGTCTTT
CLL-H-001075	AGPAT1	1.10628	1.10196	0.142894	0.642023	0.650692	-0.629628	TGCAGTGTGTTGTGGTCA	CGGCACTCCATGCTCACTGTT	AAAGACGCACCGGCGGCACTCTATGCTCATTGTTGTTAATATTCATAGCAACAGTGAGCATGGAGTGCCGTTTTTTGGCAAGCAAAAGACGGCATACGAGATTGACCACAACACACTGCATTCGCCGTCTTT
CLL-H-001076	AGPAT1	0.894921	0.696925	-0.340546	0.97321	0.885934	-0.106953	GTCAGTGTGTTGTGGTTG	CGTCGAGAACATGAAGATCTT	AAAGACGCACCGGCGTCGAGAATATGAAGATCTTGTTAATATTCATAGCAAGATCTTCATGTTCTCGACGTTTTTTGGCAAGCAAAAGACGGCATACGAGATCAACCACAACACACTGACTTCGCCGTCTTT
CLL-H-001077	AGPAT1	0.917447	0.913812	-0.127166	1.00622	0.935951	-0.0432713	ACACTGCACAGTTGCAGT	CCACCTCCTACTGTCTTGTCT	AAAGACGCACCGGCCACCTCCTATTGTCTTGTTTGTTAATATTCATAGCAGACAAGACAGTAGGAGGTGGTTTTTTGGCAAGCAAAAGACGGCATACGAGATACTGCAACTGTGCAGTGTTTCGCCGTCTTT
CLL-H-001078	AGPAT2	1.31962	1.33763	0.409902	1.4478	1.35597	0.486592	TGGTCAGTGTTGTGGTTG	CCAAGAAGAAGTTCTTCACTT	AAAGACGCACCGGCCAAGAAGAAGTTCTTTACTTGTTAATATTCATAGCAAGTGAAGAACTTCTTCTTGGTTTTTTGGCAAGCAAAAGACGGCATACGAGATCAACCACAACACTGACCATTCGCCGTCTTT
CLL-H-001079	AGPAT2	1.0753	1.0331	0.0758618	1.12444	0.947714	0.0458675	GTGTCAGTGTTGTGGTCA	CGTGCGAAGCTTCAAGTACTT	AAAGACGCACCGGCGTGCGAAGCTTTAAGTATTTGTTAATATTCATAGCAAGTACTTGAAGCTTCGCACGTTTTTTGGCAAGCAAAAGACGGCATACGAGATTGACCACAACACTGACACTTCGCCGTCTTT
CLL-H-001080	AGPAT2	1.16374	1.33992	0.32046	1.27601	1.22945	0.324827	CAGTCAGTGTTGTGGTGT	CTCCTTCTACAACACCAAGAA	AAAGACGCACCGGCTCCTTCTACAACACTAAGAAGTTAATATTCATAGCTTCTTGGTGTTGTAGAAGGAGTTTTTTGGCAAGCAAAAGACGGCATACGAGATACACCACAACACTGACTGTTCGCCGTCTTT
CLL-H-001081	AGPAT2	0.466676	0.40662	-1.19888	0.928843	0.870183	-0.153552	ACCACAGTGTTGTGGTTG	GAGGACCACCTTCCTCCACAT	AAAGACGCACCGGGAGGACCACCTTTCTCCATATGTTAATATTCATAGCATGTGGAGGAAGGTGGTCCTCTTTTTTGGCAAGCAAAAGACGGCATACGAGATCAACCACAACACTGTGGTTTCGCCGTCTTT
CLL-H-001082	AGPAT2	0.830701	0.775583	-0.317123	1.43442	1.53523	0.569464	ACCAGTGTACACTGCACA	TCTGGGAGCTGGGATGATAAA	AAAGACGCACCGGTCTGGGAGTTGGGATGATAAGGTTAATATTCATAGCTTTATCATCCCAGCTCCCAGATTTTTTGGCAAGCAAAAGACGGCATACGAGATTGTGCAGTGTACACTGGTTTCGCCGTCTTT
CLL-H-001083	AGPAT3	0.982458	1.14011	0.081823	1.31919	1.26733	0.370724	CATGACCAGTTGTGGTTG	GCTACGGAAACCAAGAGTTTA	AAAGACGCACCGGGCTACGGAAACTAAGAGTTTAGTTAATATTCATAGCTAAACTCTTGGTTTCCGTAGCTTTTTTGGCAAGCAAAAGACGGCATACGAGATCAACCACAACTGGTCATGTTCGCCGTCTTT
CLL-H-001084	AGPAT3	1.06896	1.18316	0.169426	0.948029	0.84802	-0.157413	ACGTACCAGTTGTGGTAC	CCTGAACTTCAGAGGAAACAA	AAAGACGCACCGGCCTGAACTTCAGAGGAAATAAGTTAATATTCATAGCTTGTTTCCTCTGAAGTTCAGGTTTTTTGGCAAGCAAAAGACGGCATACGAGATGTACCACAACTGGTACGTTTCGCCGTCTTT
CLL-H-001085	AGPAT3	0.488457	0.491114	-1.02978	0.865848	0.794404	-0.269934	TGGTACCAGTTGTGGTTG	GCGCTCCAGGAGATATATAAT	AAAGACGCACCGGGCGCTCTAGGAGATATATAATGTTAATATTCATAGCATTATATATCTCCTGGAGCGCTTTTTTGGCAAGCAAAAGACGGCATACGAGATCAACCACAACTGGTACCATTCGCCGTCTTT
CLL-H-001086	AGPAT3	1.08769	1.04475	0.0922079	1.29088	1.19095	0.310233	GTGTACCAGTTGTGGTCA	GATTGTGTTCTGCAAGCGGAA	AAAGACGCACCGGGATTGTGTTCTGTAAGTGGAAGTTAATATTCATAGCTTCCGCTTGCAGAACACAATCTTTTTTGGCAAGCAAAAGACGGCATACGAGATTGACCACAACTGGTACACTTCGCCGTCTTT
CLL-H-001087	AGPAT3	0.82015	0.965822	-0.168106	0.920455	0.984192	-0.0712846	CAGTTGCAGTACTGCATG	CCTCAACCACAACTTCGAGAT	AAAGACGCACCGGCCTCAACCATAACTTTGAGATGTTAATATTCATAGCATCTCGAAGTTGTGGTTGAGGTTTTTTGGCAAGCAAAAGACGGCATACGAGATCATGCAGTACTGCAACTGTTCGCCGTCTTT
CLL-H-001088	AGPAT4	0.799817	0.876955	-0.255842	0.636189	0.642226	-0.64566	ACACTGCAGTTGTGGTTG	GCCCATTAACAAGCAGCTCTT	AAAGACGCACCGGGCCCATTAATAAGCAGTTCTTGTTAATATTCATAGCAAGAGCTGCTTGTTAATGGGCTTTTTTGGCAAGCAAAAGACGGCATACGAGATCAACCACAACTGCAGTGTTTCGCCGTCTTT
CLL-H-001089	AGPAT4	0.911954	0.983915	-0.0781809	0.836527	0.904387	-0.201252	TGACTGCAGTTGTGGTGT	CGTGGTTCTCAACCACAAGTT	AAAGACGCACCGGCGTGGTTCTTAACCATAAGTTGTTAATATTCATAGCAACTTGTGGTTGAGAACCACGTTTTTTGGCAAGCAAAAGACGGCATACGAGATACACCACAACTGCAGTCATTCGCCGTCTTT
CLL-H-001090	AGPAT4	0.86206	0.83936	-0.23339	1.22721	1.19234	0.274588	GTACTGCAGTTGTGGTAC	GCTCTACCCTTTCTTCCAGTT	AAAGACGCACCGGGCTCTACTCTTTCTTCTAGTTGTTAATATTCATAGCAACTGGAAGAAAGGGTAGAGCTTTTTTGGCAAGCAAAAGACGGCATACGAGATGTACCACAACTGCAGTACTTCGCCGTCTTT
CLL-H-001091	AGPAT4	1.17529	1.35343	0.334818	1.41739	1.49286	0.540657	CAACTGCAGTTGTGGTCA	GAGTCCTAAACGGAAAGAAAT	AAAGACGCACCGGGAGTCCTAAATGGAAAGAAATGTTAATATTCATAGCATTTCTTTCCGTTTAGGACTCTTTTTTGGCAAGCAAAAGACGGCATACGAGATTGACCACAACTGCAGTTGTTCGCCGTCTTT
CLL-H-001092	AGPAT4	1.55089	1.51586	0.616619	2.44234	2.37668	1.2686	ACTGACACGTACTGCATG	ATGATTGGTGTGACGGAAATT	AAAGACGCACCGGATGATTGGTGTGATGGAAATTGTTAATATTCATAGCAATTTCCGTCACACCAATCATTTTTTTGGCAAGCAAAAGACGGCATACGAGATCATGCAGTACGTGTCAGTTTCGCCGTCTTT
CLL-H-001093	AGPAT6	1.43024	1.22557	0.404859	1.06637	1.09306	0.110542	GTGTTGACCATGTGGTCA	CCTATCCTCATCTTCCCAGAA	AAAGACGCACCGGCCTATCCTTATCTTCCTAGAAGTTAATATTCATAGCTTCTGGGAAGATGAGGATAGGTTTTTTGGCAAGCAAAAGACGGCATACGAGATTGACCACATGGTCAACACTTCGCCGTCTTT
CLL-H-001094	AGPAT6	0.959913	1.03148	-0.00715654	0.965752	1.12968	0.0628227	CAGTTGACCATGTGGTGT	CCACAGTTTACCCTGTTGCTA	AAAGACGCACCGGCCACAGTTTACCTTGTTGTTAGTTAATATTCATAGCTAGCAACAGGGTAAACTGTGGTTTTTTGGCAAGCAAAAGACGGCATACGAGATACACCACATGGTCAACTGTTCGCCGTCTTT
CLL-H-001095	AGPAT6	0.472778	0.408956	-1.18537	0.685536	0.692655	-0.537243	ACCATGACCATGTGGTTG	CTATCAAGTATGACCCTCAAT	AAAGACGCACCGGCTATCAAGTATGACCCTTAATGTTAATATTCATAGCATTGAGGGTCATACTTGATAGTTTTTTGGCAAGCAAAAGACGGCATACGAGATCAACCACATGGTCATGGTTTCGCCGTCTTT
CLL-H-001096	AGPAT6	0.857364	0.788051	-0.282829	1.19473	1.19232	0.255225	TGACACTGTGACACCACA	CCCTACACCAACGGAATCATT	AAAGACGCACCGGCCCTACACCAATGGAATTATTGTTAATATTCATAGCAATGATTCCGTTGGTGTAGGGTTTTTTGGCAAGCAAAAGACGGCATACGAGATTGTGGTGTCACAGTGTCATTCGCCGTCTTT
CLL-H-001097	AGPAT6	0.930919	0.82226	-0.192803	1.29188	1.37086	0.41228	TGACACACGTACTGCATG	CCCTACACCAACGGAATCATT	AAAGACGCACCGGCCCTACACCAATGGAATTATTGTTAATATTCATAGCAATGATTCCGTTGGTGTAGGGTTTTTTGGCAAGCAAAAGACGGCATACGAGATCATGCAGTACGTGTGTCATTCGCCGTCTTT
CLL-H-001098	AGPAT6	0.713735	0.706085	-0.494313	0.66358	0.651933	-0.60443	TGCAGTCAACCATGCAAC	CAGGACGAGATGCCTTGTTTC	AAAGACGCACCGGCAGGATGAGATGCTTTGTTTCGTTAATATTCATAGCGAAACAAGGCATCTCGTCCTGTTTTTTGGCAAGCAAAAGACGGCATACGAGATGTTGCATGGTTGACTGCATTCGCCGTCTTT
CLL-H-001099	AGPS	0.887968	0.897438	-0.163768	0.859376	0.883294	-0.198836	TGCACAGTGTACGTGTAC	GCATCCTTAAATCCTAGTGAT	AAAGACGCACCGGGCATCCTTAAATCTTAGTGATGTTAATATTCATAGCATCACTAGGATTTAAGGATGCTTTTTTGGCAAGCAAAAGACGGCATACGAGATGTACACGTACACTGTGCATTCGCCGTCTTT
CLL-H-001100	AGPS	1.45352	1.47671	0.550968	1.44336	1.48056	0.547785	GTCACAGTGTACGTGTGT	CCTCAGGTTTCCTCTATCTTT	AAAGACGCACCGGCCTCAGGTTTCCTTTATCTTTGTTAATATTCATAGCAAAGATAGAGGAAACCTGAGGTTTTTTGGCAAGCAAAAGACGGCATACGAGATACACACGTACACTGTGACTTCGCCGTCTTT
CLL-H-001101	AGPS	1.50026	1.48536	0.578017	1.1326	1.20301	0.223141	CACACAGTGTACGTGTTG	GCTGCTAGAGAAGAAATCCTT	AAAGACGCACCGGGCTGCTAGAGAAGAAATTCTTGTTAATATTCATAGCAAGGATTTCTTCTCTAGCAGCTTTTTTGGCAAGCAAAAGACGGCATACGAGATCAACACGTACACTGTGTGTTCGCCGTCTTT
CLL-H-001102	AGPS	1.1482	1.2771	0.276123	1.15992	1.14765	0.206353	ACACACCAGTACGTGTAC	GAAGGAATGTTTGAGCGAATT	AAAGACGCACCGGGAAGGAATGTTTGAGTGAATTGTTAATATTCATAGCAATTCGCTCAAACATTCCTTCTTTTTTGGCAAGCAAAAGACGGCATACGAGATGTACACGTACTGGTGTGTTTCGCCGTCTTT
CLL-H-001103	AGPS	1.32281	1.46832	0.478883	1.12908	1.09119	0.150522	TGACACCAGTACGTGTTG	CACTTCACAAATGAATCGAAT	AAAGACGCACCGGCACTTCACAAATGAATCGAATGTTAATATTCATAGCATTCGATTCATTTGTGAAGTGTTTTTTGGCAAGCAAAAGACGGCATACGAGATCAACACGTACTGGTGTCATTCGCCGTCTTT
CLL-H-001104	AGPS	1.03567	1.39681	0.266351	1.19776	1.12186	0.213118	ACGTTGTGACTGTGCAGT	CGGCAAGAAGTTATGAAATGG	AAAGACGCACCGGCGGCAAGAAGTTGTGAAGTGGGTTAATATTCATAGCCCATTTCATAACTTCTTGCCGTTTTTTGGCAAGCAAAAGACGGCATACGAGATACTGCACAGTCACAACGTTTCGCCGTCTTT
CLL-H-001105	AGRN	1.12083	1.23654	0.235437	1.32791	1.30301	0.395502	ACCATGGTTGCAGTGTGT	CCTGCTCTACAACGGGCAGAA	AAAGACGCACCGGCCTGCTCTATAACGGGTAGAAGTTAATATTCATAGCTTCTGCCCGTTGTAGAGCAGGTTTTTTGGCAAGCAAAAGACGGCATACGAGATACACACTGCAACCATGGTTTCGCCGTCTTT
CLL-H-001106	AGRN	0.606564	0.526117	-0.823907	0.530954	0.531953	-0.911985	TGCATGGTTGCAGTGTCA	GAGTTCTGTGTGGAAGATAAA	AAAGACGCACCGGGAGTTCTGTGTGGGAGATGAAGTTAATATTCATAGCTTTATCTTCCACACAGAACTCTTTTTTGGCAAGCAAAAGACGGCATACGAGATTGACACTGCAACCATGCATTCGCCGTCTTT
CLL-H-001107	AGRN	1.45805	1.70081	0.655131	1.1786	1.33622	0.327617	CAGTCATGCAACTGCACA	GCGGGATGACTGTGAGCAGAT	AAAGACGCACCGGGCGGGATGATTGTGAGTAGATGTTAATATTCATAGCATCTGCTCACAGTCATCCCGCTTTTTTGGCAAGCAAAAGACGGCATACGAGATTGTGCAGTTGCATGACTGTTCGCCGTCTTT
CLL-H-001108	AGRN	0.95255	0.942782	-0.0775689	0.859015	0.904614	-0.181936	ACCACATGCAACTGCAGT	GCCATTGTGGATGTGCACTTT	AAAGACGCACCGGGCCATTGTGGGTGTGTACTTTGTTAATATTCATAGCAAAGTGCACATCCACAATGGCTTTTTTGGCAAGCAAAAGACGGCATACGAGATACTGCAGTTGCATGTGGTTTCGCCGTCTTT
CLL-H-001109	AGRN	1.56568	1.50193	0.616803	0.861972	0.919937	-0.16734	CATGTGCAGTACGTCACA	CGCCAATACTGTGACTTCCAA	AAAGACGCACCGGCGCCAATATTGTGACTTCTAAGTTAATATTCATAGCTTGGAAGTCACAGTATTGGCGTTTTTTGGCAAGCAAAAGACGGCATACGAGATTGTGACGTACTGCACATGTTCGCCGTCTTT
CLL-H-001110	AGRP	0.870353	0.973519	-0.119523	0.850662	0.874481	-0.213422	GTCACATGACACACCAAC	GCCGCTTCTTCAATGCCTTCT	AAAGACGCACCGGGCCGCTTCTTTAATGCTTTCTGTTAATATTCATAGCAGAAGGCATTGAAGAAGCGGCTTTTTTGGCAAGCAAAAGACGGCATACGAGATGTTGGTGTGTCATGTGACTTCGCCGTCTTT
CLL-H-001111	AGRP	0.975735	0.798953	-0.179628	0.649844	0.622424	-0.652933	GTACACACACTGTGCATG	ACAACTGCAGAACAGGCAGAA	AAAGACGCACCGGACAACTGTAGAACAGGTAGAAGTTAATATTCATAGCTTCTGCCTGTTCTGCAGTTGTTTTTTTGGCAAGCAAAAGACGGCATACGAGATCATGCACAGTGTGTGTACTTCGCCGTCTTT
CLL-H-001112	AGRP	0.400712	0.488916	-1.17585	0.411846	0.421595	-1.26295	CAACACACACTGTGCAAC	GCTGCGTAAGGCTGCATGAGT	AAAGACGCACCGGGCTGTGTAAGGCTGTATGAGTGTTAATATTCATAGCACTCATGCAGCCTTACGCAGCTTTTTTGGCAAGCAAAAGACGGCATACGAGATGTTGCACAGTGTGTGTTGTTCGCCGTCTTT
CLL-H-001113	AGRP	1.01661	1.04458	0.0433416	1.08684	1.04486	0.0917249	ACTGACACACTGTGCACA	CACGTGCTACTGCCGCTTCTT	AAAGACGCACCGGCACGTGCTATTGCCGTTTCTTGTTAATATTCATAGCAAGAAGCGGCAGTAGCACGTGTTTTTTGGCAAGCAAAAGACGGCATACGAGATTGTGCACAGTGTGTCAGTTTCGCCGTCTTT
CLL-H-001114	AGRP	1.00937	1.09861	0.0745679	0.917778	0.904519	-0.13428	TGGTTGTGACTGTGCACA	GCAAGGAAACTCGAATAAAGG	AAAGACGCACCGGGCAAGGAAACTTGAATAAAGGGTTAATATTCATAGCCCTTTATTCGAGTTTCCTTGCTTTTTTGGCAAGCAAAAGACGGCATACGAGATTGTGCACAGTCACAACCATTCGCCGTCTTT
CLL-H-001115	AGRP	1.20149	1.03022	0.153889	1.02089	0.989818	0.0075328	GTGTTGTGACTGTGCATG	CCTGTCCTGTGGAAATTTGTG	AAAGACGCACCGGCCTGTCTTGTGGAAGTTTGTGGTTAATATTCATAGCCACAAATTTCCACAGGACAGGTTTTTTGGCAAGCAAAAGACGGCATACGAGATCATGCACAGTCACAACACTTCGCCGTCTTT
CLL-H-001116	AGT	1.35892	1.37439	0.450624	0.904542	0.855348	-0.185079	GTCACACAACACACGTGT	CCTCCGTGTAGTGTCTGTAAT	AAAGACGCACCGGCCTCTGTGTAGTGTTTGTAATGTTAATATTCATAGCATTACAGACACTACACGGAGGTTTTTTGGCAAGCAAAAGACGGCATACGAGATACACGTGTGTTGTGTGACTTCGCCGTCTTT
CLL-H-001117	AGT	0.906936	0.797743	-0.233466	0.865903	0.924962	-0.160128	CACACACAACACACGTTG	GCTTAACAAGCCTGAGGTCTT	AAAGACGCACCGGGCTTAATAAGCTTGAGGTCTTGTTAATATTCATAGCAAGACCTCAGGCTTGTTAAGCTTTTTTGGCAAGCAAAAGACGGCATACGAGATCAACGTGTGTTGTGTGTGTTCGCCGTCTTT
CLL-H-001118	AGT	1.09107	1.08885	0.124277	1.35506	1.36005	0.441008	ACACACACTGACACGTGT	CCACCTTCATACCTGCTCCAA	AAAGACGCACCGGCCACCTTCATACTTGCTCTAAGTTAATATTCATAGCTTGGAGCAGGTATGAAGGTGGTTTTTTGGCAAGCAAAAGACGGCATACGAGATACACGTGTCAGTGTGTGTTTCGCCGTCTTT
CLL-H-001119	AGT	1.54445	1.51198	0.611767	1.31759	1.28064	0.377379	TGACACACTGACACGTCA	CCAGGAGTTCTGGGTGGACAA	AAAGACGCACCGGCCAGGGGTTCTGGGTGGATAAGTTAATATTCATAGCTTGTCCACCCAGAACTCCTGGTTTTTTGGCAAGCAAAAGACGGCATACGAGATTGACGTGTCAGTGTGTCATTCGCCGTCTTT
CLL-H-001120	AGT	0.799244	0.819193	-0.305508	0.810368	0.789629	-0.322052	GTACACACTGACACGTTG	TGTTCCTTGGAAGGACAAGAA	AAAGACGCACCGGTGTTCCTTGGAAGGATAAGAAGTTAATATTCATAGCTTCTTGTCCTTCCAAGGAACATTTTTTGGCAAGCAAAAGACGGCATACGAGATCAACGTGTCAGTGTGTACTTCGCCGTCTTT
CLL-H-001121	AGTR1	0.955764	1.02497	-0.0148476	0.617079	0.721055	-0.584146	CACATGTGCAACACGTGT	CCAGATTGTTCTGTCCAGTTT	AAAGACGCACCGGCCAGATTGTTCTGTCTAGTTTGTTAATATTCATAGCAAACTGGACAGAACAATCTGGTTTTTTGGCAAGCAAAAGACGGCATACGAGATACACGTGTTGCACATGTGTTCGCCGTCTTT
CLL-H-001122	AGTR1	0.85343	0.610822	-0.469915	0.866756	0.879593	-0.195697	ACACGTTGCAACACGTAC	GCCAGCTATAATCCATCGAAA	AAAGACGCACCGGGCCAGCTATAATCCATTGAAAGTTAATATTCATAGCTTTCGATGGATTATAGCTGGCTTTTTTGGCAAGCAAAAGACGGCATACGAGATGTACGTGTTGCAACGTGTTTCGCCGTCTTT
CLL-H-001123	AGTR1	1.47197	1.34276	0.491478	1.23021	1.12247	0.23279	TGACGTTGCAACACGTTG	CCTCAGATAATGTAAGCTCAT	AAAGACGCACCGGCCTCAGATAATGTAAGTTCATGTTAATATTCATAGCATGAGCTTACATTATCTGAGGTTTTTTGGCAAGCAAAAGACGGCATACGAGATCAACGTGTTGCAACGTCATTCGCCGTCTTT
CLL-H-001124	AGTR1	0.81362	0.822023	-0.290161	1.1085	1.05696	0.114263	GTACGTTGCAACACGTCA	GCCCTAAAGAAGGCTTATGAA	AAAGACGCACCGGGCCCTAAAGAAGGTTTATGAAGTTAATATTCATAGCTTCATAAGCCTTCTTTAGGGCTTTTTTGGCAAGCAAAAGACGGCATACGAGATTGACGTGTTGCAACGTACTTCGCCGTCTTT
CLL-H-001125	AGTR1	0.896783	0.814748	-0.226372	0.470453	0.523632	-1.01063	CAACGTTGCAACACGTGT	CCTGGCTATTGTTCACCCAAT	AAAGACGCACCGGCCTGGTTATTGTTCACCTAATGTTAATATTCATAGCATTGGGTGAACAATAGCCAGGTTTTTTGGCAAGCAAAAGACGGCATACGAGATACACGTGTTGCAACGTTGTTCGCCGTCTTT
CLL-H-001126	AGTR2	1.15363	1.31004	0.297891	1.09263	1.14369	0.160757	GTGTGTTGTGGTCATGTG	CCACCTGAGAAATATGCCCAA	AAAGACGCACCGGCCACTTGAGAAATATGCCTAAGTTAATATTCATAGCTTGGGCATATTTCTCAGGTGGTTTTTTGGCAAGCAAAAGACGGCATACGAGATCACATGACCACAACACACTTCGCCGTCTTT
CLL-H-001127	AGTR2	0.510152	0.627612	-0.821528	1.03516	1.05617	0.0643454	CAGTGTTGTGGTCATGAC	GTATGATTCTATGGAGCTATT	AAAGACGCACCGGGTATGATTCTATGGAGCTATTGTTAATATTCATAGCAATAGCTCCATAGAATCATACTTTTTTGGCAAGCAAAAGACGGCATACGAGATGTCATGACCACAACACTGTTCGCCGTCTTT
CLL-H-001128	AGTR2	1.18818	1.20899	0.26128	1.26875	1.25045	0.332923	ACCAGTTGTGGTCATGCA	TCTTCCTCTATGGGCAACCTA	AAAGACGCACCGGTCTTCCTTTATGGGCAACTTAGTTAATATTCATAGCTAGGTTGCCCATAGAGGAAGATTTTTTGGCAAGCAAAAGACGGCATACGAGATTGCATGACCACAACTGGTTTCGCCGTCTTT
CLL-H-001129	AGTR2	0.595588	0.540973	-0.816992	1.09682	1.12493	0.151582	TGCAGTTGTGGTCATGAC	GCAGTGTGTTTAGGGTTCCAA	AAAGACGCACCGGGCAGTGTGTTTGGGGTTCTAAGTTAATATTCATAGCTTGGAACCCTAAACACACTGCTTTTTTGGCAAGCAAAAGACGGCATACGAGATGTCATGACCACAACTGCATTCGCCGTCTTT
CLL-H-001130	AGTR2	0.922644	0.936578	-0.105342	0.848967	0.810462	-0.269701	ACGTGTACGTACTGCAAC	GCTGCGTTAATCCGTTTCTGT	AAAGACGCACCGGGCTGTGTTAATCTGTTTCTGTGTTAATATTCATAGCACAGAAACGGATTAACGCAGCTTTTTTGGCAAGCAAAAGACGGCATACGAGATGTTGCAGTACGTACACGTTTCGCCGTCTTT
CLL-H-001131	AGXT	0.669013	0.608254	-0.648574	0.598862	0.574749	-0.76935	ACTGTGCAGTTGTGGTGT	CAAGGATATGTACCAGATCAT	AAAGACGCACCGGCAAGGATATGTACCAGATTATGTTAATATTCATAGCATGATCTGGTACATATCCTTGTTTTTTGGCAAGCAAAAGACGGCATACGAGATACACCACAACTGCACAGTTTCGCCGTCTTT
CLL-H-001132	AGXT	0.940485	0.986485	-0.054077	1.16518	1.09135	0.173338	TGTGTGCAGTTGTGGTCA	CTTCTCCTTCTACCTGGACAT	AAAGACGCACCGGCTTCTCCTTCTATCTGGATATGTTAATATTCATAGCATGTCCAGGTAGAAGGAGAAGTTTTTTGGCAAGCAAAAGACGGCATACGAGATTGACCACAACTGCACACATTCGCCGTCTTT
CLL-H-001133	AGXT	0.997817	0.989904	-0.00889564	0.972963	0.855065	-0.132719	GTTGTGCAGTTGTGGTTG	CCAGGATGTACCATCACACAA	AAAGACGCACCGGCCAGGATGTACTATCACATAAGTTAATATTCATAGCTTGTGTGATGGTACATCCTGGTTTTTTGGCAAGCAAAAGACGGCATACGAGATCAACCACAACTGCACAACTTCGCCGTCTTT
CLL-H-001134	AGXT	0.668206	0.828331	-0.426678	0.863311	0.824533	-0.245199	CATGTGCAGTTGTGGTAC	CAGCTACGTCATAGACCACTT	AAAGACGCACCGGCAGCTACGTTATAGACCATTTGTTAATATTCATAGCAAGTGGTCTATGACGTAGCTGTTTTTTGGCAAGCAAAAGACGGCATACGAGATGTACCACAACTGCACATGTTCGCCGTCTTT
CLL-H-001135	AGXT	1.06629	1.16753	0.158029	0.912091	0.951459	-0.102268	ACGTTGCAGTTGTGGTCA	GTACCAGATCATGGACGAGAT	AAAGACGCACCGGGTACCAGATTATGGATGAGATGTTAATATTCATAGCATCTCGTCCATGATCTGGTACTTTTTTGGCAAGCAAAAGACGGCATACGAGATTGACCACAACTGCAACGTTTCGCCGTCTTT
CLL-H-001136	AGXT	1.40251	1.38757	0.480283	1.07094	1.0781	0.103684	ACCATGTGTGTGTGCAAC	CTGAGGGATCAGGAGCAAACA	AAAGACGCACCGGCTGAGGGATTAGGAGCAAATAGTTAATATTCATAGCTGTTTGCTCCTGATCCCTCAGTTTTTTGGCAAGCAAAAGACGGCATACGAGATGTTGCACACACACATGGTTTCGCCGTCTTT
CLL-H-001137	AGXT2	1.24117	1.26964	0.328063	1.25818	1.23798	0.319663	TGGTTGCAGTTGTGGTAC	GCCAAGCTAAAGATCAGTATA	AAAGACGCACCGGGCCAAGCTAAAGATTAGTATAGTTAATATTCATAGCTATACTGATCTTTAGCTTGGCTTTTTTGGCAAGCAAAAGACGGCATACGAGATGTACCACAACTGCAACCATTCGCCGTCTTT
CLL-H-001138	AGXT2	0.957721	0.963143	-0.0582503	0.628267	0.687608	-0.605446	GTGTTGCAGTTGTGGTGT	GCTGTGCTTGAGGTGATTAAA	AAAGACGCACCGGGCTGTGTTTGAGGTGATTAAAGTTAATATTCATAGCTTTAATCACCTCAAGCACAGCTTTTTTGGCAAGCAAAAGACGGCATACGAGATACACCACAACTGCAACACTTCGCCGTCTTT
CLL-H-001139	AGXT2	0.608559	0.676209	-0.640494	0.80515	0.797346	-0.319696	CAGTTGCAGTTGTGGTTG	GCCCTCAATGTGCATCACTAA	AAAGACGCACCGGGCCCTTAATGTGCATCATTAAGTTAATATTCATAGCTTAGTGATGCACATTGAGGGCTTTTTTGGCAAGCAAAAGACGGCATACGAGATCAACCACAACTGCAACTGTTCGCCGTCTTT
CLL-H-001140	AGXT2	1.34101	1.48289	0.495865	1.07996	0.973312	0.0359741	ACCATGCAGTTGTGGTAC	GCATAGAAATGGTGCAGGATA	AAAGACGCACCGGGCATAGAAATGGTGTAGGATAGTTAATATTCATAGCTATCCTGCACCATTTCTATGCTTTTTTGGCAAGCAAAAGACGGCATACGAGATGTACCACAACTGCATGGTTTCGCCGTCTTT
CLL-H-001141	AGXT2	1.202	1.07969	0.188028	0.924696	0.928388	-0.110074	TGCATGCAGTTGTGGTTG	CCTGAAAGATACCAGTCCCTT	AAAGACGCACCGGCCTGAAAGATACTAGTCCTTTGTTAATATTCATAGCAAGGGACTGGTATCTTTCAGGTTTTTTGGCAAGCAAAAGACGGCATACGAGATCAACCACAACTGCATGCATTCGCCGTCTTT
CLL-H-001142	AGXT2	1.26101	1.23303	0.318397	1.02956	1.09748	0.0881088	ACCATGACACGTTGCATG	CGGCTTGTAGTCATGAGGACA	AAAGACGCACCGGCGGCTTGTAGTTATGAGGATAGTTAATATTCATAGCTGTCCTCATGACTACAAGCCGTTTTTTGGCAAGCAAAAGACGGCATACGAGATCATGCAACGTGTCATGGTTTCGCCGTCTTT
CLL-H-001143	AGXT2L1	0.839741	0.814318	-0.274159	0.797407	0.858298	-0.273531	GTTGTGCATGTGTGGTCA	GCCAAGAGAGTAGGGAATTAT	AAAGACGCACCGGGCCAAGAGAGTGGGGAATTGTGTTAATATTCATAGCATAATTCCCTACTCTCTTGGCTTTTTTGGCAAGCAAAAGACGGCATACGAGATTGACCACACATGCACAACTTCGCCGTCTTT
CLL-H-001144	AGXT2L1	1.21357	1.31633	0.337887	1.45827	1.45311	0.541702	CATGTGCATGTGTGGTGT	CCACGACAACATTGTTGAGTA	AAAGACGCACCGGCCACGACAATATTGTTGAGTAGTTAATATTCATAGCTACTCAACAATGTTGTCGTGGTTTTTTGGCAAGCAAAAGACGGCATACGAGATACACCACACATGCACATGTTCGCCGTCTTT
CLL-H-001145	AGXT2L1	0.705983	0.82055	-0.393816	0.927969	0.912585	-0.11991	ACGTTGCATGTGTGGTTG	CGAAAGTGTGACCTCTGAGAA	AAAGACGCACCGGCGAAAGTGTGATCTTTGAGAAGTTAATATTCATAGCTTCTCAGAGGTCACACTTTCGTTTTTTGGCAAGCAAAAGACGGCATACGAGATCAACCACACATGCAACGTTTCGCCGTCTTT
CLL-H-001146	AGXT2L1	1.32631	1.40165	0.447271	1.36717	1.26667	0.396114	TGGTTGCATGTGTGGTGT	CCTATCATCCTTAATTGAGAT	AAAGACGCACCGGCCTATCATCCTTAATTGAGATGTTAATATTCATAGCATCTCAATTAAGGATGATAGGTTTTTTGGCAAGCAAAAGACGGCATACGAGATACACCACACATGCAACCATTCGCCGTCTTT
CLL-H-001147	AGXT2L1	0.955975	0.903998	-0.105281	1.10407	1.0709	0.120825	TGTGACCATGACTGCAGT	GCCAAGAGAGTAGGGAATTAT	AAAGACGCACCGGGCCAAGAGAGTGGGGAATTGTGTTAATATTCATAGCATAATTCCCTACTCTCTTGGCTTTTTTGGCAAGCAAAAGACGGCATACGAGATACTGCAGTCATGGTCACATTCGCCGTCTTT
CLL-H-001148	AHCY	0.981902	0.905293	-0.0849461	1.14237	1.15321	0.198841	CACAACGTCATGGTGTAC	GTGTGTAACATTGGACACTTT	AAAGACGCACCGGGTGTGTAACATTGGATACTTTGTTAATATTCATAGCAAAGTGTCCAATGTTACACACTTTTTTGGCAAGCAAAAGACGGCATACGAGATGTACACCATGACGTTGTGTTCGCCGTCTTT
CLL-H-001149	AHCY	0.988538	1.06321	0.035896	0.994034	0.940111	-0.0488644	ACACTGGTCATGGTGTGT	GATGAGTAACTCCTTCACCAA	AAAGACGCACCGGGATGAGTAACTCCTTCATCAAGTTAATATTCATAGCTTGGTGAAGGAGTTACTCATCTTTTTTGGCAAGCAAAAGACGGCATACGAGATACACACCATGACCAGTGTTTCGCCGTCTTT
CLL-H-001150	AHCY	1.26616	1.2685	0.341792	0.864582	0.917099	-0.167388	TGACTGGTCATGGTGTCA	CGGGCCACAGATGTGATGATT	AAAGACGCACCGGCGGGTCATAGATGTGATGATTGTTAATATTCATAGCAATCATCACATCTGTGGCCCGTTTTTTGGCAAGCAAAAGACGGCATACGAGATTGACACCATGACCAGTCATTCGCCGTCTTT
CLL-H-001151	AHCY	0.952031	1.02594	-0.0169835	0.854004	0.764653	-0.307404	GTACTGGTCATGGTGTTG	CCACAACCTCTACAAGATGAT	AAAGACGCACCGGCCACAACCTCTATAAGATGATGTTAATATTCATAGCATCATCTTGTAGAGGTTGTGGTTTTTTGGCAAGCAAAAGACGGCATACGAGATCAACACCATGACCAGTACTTCGCCGTCTTT
CLL-H-001152	AHCY	0.905791	0.920951	-0.130776	1.33245	1.45419	0.477151	CAACTGGTCATGGTGTAC	CACAGGCTGTATTGACATCAT	AAAGACGCACCGGCACAGGCTGTATTGATATCATGTTAATATTCATAGCATGATGTCAATACAGCCTGTGTTTTTTGGCAAGCAAAAGACGGCATACGAGATGTACACCATGACCAGTTGTTCGCCGTCTTT
CLL-H-001153	AHCY	1.07218	0.960239	0.0210044	0.825296	0.761899	-0.334673	ACACACTGCATGTGCACA	CAGCCCATGACAGATGAGAAG	AAAGACGCACCGGCAGCTCATGATAGATGAGAAGGTTAATATTCATAGCCTTCTCATCTGTCATGGGCTGTTTTTTGGCAAGCAAAAGACGGCATACGAGATTGTGCACATGCAGTGTGTTTCGCCGTCTTT
CLL-H-001154	AHR	0.612261	0.732302	-0.578636	0.80507	0.802491	-0.315128	TGTGGTACGTCAACGTCA	CCCACAACAATATAATGTCTT	AAAGACGCACCGGCCCACAACAATATAATGTCTTGTTAATATTCATAGCAAGACATTATATTGTTGTGGGTTTTTTGGCAAGCAAAAGACGGCATACGAGATTGACGTTGACGTACCACATTCGCCGTCTTT
CLL-H-001155	AHR	0.635128	0.543998	-0.766604	0.551963	0.546759	-0.86419	GTTGGTACGTCAACGTTG	GCTTCTTTGATGTTGCATTAA	AAAGACGCACCGGGCTTCTTTGATGTTGCATTAAGTTAATATTCATAGCTTAATGCAACATCAAAGAAGCTTTTTTGGCAAGCAAAAGACGGCATACGAGATCAACGTTGACGTACCAACTTCGCCGTCTTT
CLL-H-001156	AHR	0.668347	0.493035	-0.800785	0.967266	1.06956	0.0244995	CATGGTACGTCAACGTAC	CGAATGATTAAGACTGGAGAA	AAAGACGCACCGGCGAATGATTAAGATTGGAGAAGTTAATATTCATAGCTTCTCCAGTCTTAATCATTCGTTTTTTGGCAAGCAAAAGACGGCATACGAGATGTACGTTGACGTACCATGTTCGCCGTCTTT
CLL-H-001157	AHR	1.04926	1.10444	0.106343	0.727617	0.748188	-0.438638	ACGTGTACGTCAACGTCA	CCATAATAACTCCTCAGACAT	AAAGACGCACCGGCCATAATAACTCCTCAGATATGTTAATATTCATAGCATGTCTGAGGAGTTATTATGGTTTTTTGGCAAGCAAAAGACGGCATACGAGATTGACGTTGACGTACACGTTTCGCCGTCTTT
CLL-H-001158	AHR	0.770155	0.818042	-0.333266	1.03732	1.04463	0.0579229	TGGTGTACGTCAACGTAC	CGGCATAGAGACCGACTTAAT	AAAGACGCACCGGCGGCATAGAGATCGATTTAATGTTAATATTCATAGCATTAAGTCGGTCTCTATGCCGTTTTTTGGCAAGCAAAAGACGGCATACGAGATGTACGTTGACGTACACCATTCGCCGTCTTT
CLL-H-001159	AHSG	1.1907	1.06041	0.168217	1.51974	1.70567	0.687078	CAACACACTGACACGTAC	GCAAGTGTCACATGCGATCTA	AAAGACGCACCGGGCAAGTGTCATATGCGATTTAGTTAATATTCATAGCTAGATCGCATGTGACACTTGCTTTTTTGGCAAGCAAAAGACGGCATACGAGATGTACGTGTCAGTGTGTTGTTCGCCGTCTTT
CLL-H-001160	AHSG	1.17723	1.25674	0.282546	1.14012	1.12495	0.179526	ACTGACACTGACACGTCA	GCTGATTTATAGACAACCGAA	AAAGACGCACCGGGCTGATTTATAGACAATCGAAGTTAATATTCATAGCTTCGGTTGTCTATAAATCAGCTTTTTTGGCAAGCAAAAGACGGCATACGAGATTGACGTGTCAGTGTCAGTTTCGCCGTCTTT
CLL-H-001161	AHSG	1.05623	1.02762	0.0591143	0.956215	1.01292	-0.0230373	TGTGACACTGACACGTAC	GCTGTTGAAACTAGATGGCAA	AAAGACGCACCGGGCTGTTGAAACTAGATGGTAAGTTAATATTCATAGCTTGCCATCTAGTTTCAACAGCTTTTTTGGCAAGCAAAAGACGGCATACGAGATGTACGTGTCAGTGTCACATTCGCCGTCTTT
CLL-H-001162	AHSG	0.893557	0.751165	-0.287583	0.658535	0.679254	-0.580322	GTTGACACTGACACGTGT	GCTCAGAACAACGGCTCCAAT	AAAGACGCACCGGGCTCAGAACAATGGCTCTAATGTTAATATTCATAGCATTGGAGCCGTTGTTCTGAGCTTTTTTGGCAAGCAAAAGACGGCATACGAGATACACGTGTCAGTGTCAACTTCGCCGTCTTT
CLL-H-001163	AHSG	1.39219	1.38078	0.471423	1.68483	1.68109	0.750999	ACACTGTGGTACTGCAGT	GAGAGCTGTTTGAGATTGAAA	AAAGACGCACCGGGAGAGTTGTTTGAGATTGAAAGTTAATATTCATAGCTTTCAATCTCAAACAGCTCTCTTTTTTGGCAAGCAAAAGACGGCATACGAGATACTGCAGTACCACAGTGTTTCGCCGTCTTT
CLL-H-001164	AHSG	0.951988	1.01246	-0.0265593	0.687186	0.786314	-0.444025	CAGTTGTGACTGTGCAAC	GACGGTAAGCCACCATGATTG	AAAGACGCACCGGGACGGTAAGTCACTATGATTGGTTAATATTCATAGCCAATCATGGTGGCTTACCGTCTTTTTTGGCAAGCAAAAGACGGCATACGAGATGTTGCACAGTCACAACTGTTCGCCGTCTTT
CLL-H-001165	AHSP	1.04667	1.28491	0.213739	1.04366	0.866176	-0.0728115	GTACCAACACTGACCACA	CTGGATGAACTTCTACATCAA	AAAGACGCACCGGCTGGATGAACTTCTATATCAAGTTAATATTCATAGCTTGATGTAGAAGTTCATCCAGTTTTTTGGCAAGCAAAAGACGGCATACGAGATTGTGGTCAGTGTTGGTACTTCGCCGTCTTT
CLL-H-001166	AHSP	0.624788	0.565839	-0.750049	0.609183	0.622747	-0.699168	CAACCAACACTGACCAGT	AGGGACTTCCTGAAGTCTCAT	AAAGACGCACCGGAGGGACTTCTTGAAGTCTTATGTTAATATTCATAGCATGAGACTTCAGGAAGTCCCTTTTTTTGGCAAGCAAAAGACGGCATACGAGATACTGGTCAGTGTTGGTTGTTCGCCGTCTTT
CLL-H-001167	AHSP	0.991801	0.913637	-0.0710929	0.897331	0.891453	-0.161029	ACTGCAACACTGACCATG	CAACTATTACAGGCAGCAGGT	AAAGACGCACCGGCAACTATTATAGGCAGTAGGTGTTAATATTCATAGCACCTGCTGCCTGTAATAGTTGTTTTTTGGCAAGCAAAAGACGGCATACGAGATCATGGTCAGTGTTGCAGTTTCGCCGTCTTT
CLL-H-001168	AHSP	0.705681	0.697176	-0.511659	0.762483	0.728913	-0.423702	TGTGGTTGCAACGTCATG	CCTCCTCTCTGAGAAACTCTG	AAAGACGCACCGGCCTCCTCTTTGAGAAACTTTGGTTAATATTCATAGCCAGAGTTTCTCAGAGAGGAGGTTTTTTGGCAAGCAAAAGACGGCATACGAGATCATGACGTTGCAACCACATTCGCCGTCTTT
CLL-H-001169	AHSP	0.671587	0.687204	-0.557772	0.847232	0.801076	-0.279579	GTTGGTTGCAACGTCACA	CTCCTCTCTGAGAAACTCTGA	AAAGACGCACCGGCTCCTCTTTGAGAAACTTTGAGTTAATATTCATAGCTCAGAGTTTCTCAGAGAGGAGTTTTTTGGCAAGCAAAAGACGGCATACGAGATTGTGACGTTGCAACCAACTTCGCCGTCTTT
CLL-H-001170	AICDA	1.29614	1.20997	0.324598	1.22505	1.23108	0.296384	ACCAGTCACATGGTGTTG	CTTTGGTTATCTTCGCAATAA	AAAGACGCACCGGCTTTGGTTATCTTCGCAATAAGTTAATATTCATAGCTTATTGCGAAGATAACCAAAGTTTTTTGGCAAGCAAAAGACGGCATACGAGATCAACACCATGTGACTGGTTTCGCCGTCTTT
CLL-H-001171	AICDA	1.07573	1.57407	0.379908	0.882401	0.908898	-0.159152	TGCAGTCACATGGTGTGT	CATTTCGTACTTTGGGACTTT	AAAGACGCACCGGCATTTCGTGCTTTGGGGCTTTGTTAATATTCATAGCAAAGTCCCAAAGTACGAAATGTTTTTTGGCAAGCAAAAGACGGCATACGAGATACACACCATGTGACTGCATTCGCCGTCTTT
CLL-H-001172	AICDA	0.76078	0.782226	-0.374395	0.832783	0.927161	-0.186548	GTCAGTCACATGGTGTAC	GCCATCATGACCTTCAAAGAT	AAAGACGCACCGGGCCATCATGACCTTTAAAGATGTTAATATTCATAGCATCTTTGAAGGTCATGATGGCTTTTTTGGCAAGCAAAAGACGGCATACGAGATGTACACCATGTGACTGACTTCGCCGTCTTT
CLL-H-001173	AICDA	1.03119	1.26936	0.194206	1.10009	1.13126	0.157779	CACAGTCACATGGTGTCA	GATGACTTACGAGACGCATTT	AAAGACGCACCGGGATGACTTACGAGACGTATTTGTTAATATTCATAGCAAATGCGTCTCGTAAGTCATCTTTTTTGGCAAGCAAAAGACGGCATACGAGATTGACACCATGTGACTGTGTTCGCCGTCTTT
CLL-H-001174	AICDA	1.2079	1.30137	0.326266	1.22083	1.23376	0.29546	ACACCACACATGGTGTTG	TCACTGGACTTTGGTTATCTT	AAAGACGCACCGGTCACTGGGCTTTGGTTGTCTTGTTAATATTCATAGCAAGATAACCAAAGTCCAGTGATTTTTTGGCAAGCAAAAGACGGCATACGAGATCAACACCATGTGTGGTGTTTCGCCGTCTTT
CLL-H-001175	AICDA	0.658136	0.557005	-0.723891	1.30877	1.43911	0.456695	CAACTGTGCATGTGCAAC	CGTGCTGCAATTGGTGCAGTT	AAAGACGCACCGGCGTGCTGTAATTGGTGTAGTTGTTAATATTCATAGCAACTGCACCAATTGCAGCACGTTTTTTGGCAAGCAAAAGACGGCATACGAGATGTTGCACATGCACAGTTGTTCGCCGTCTTT
CLL-H-001176	AIFM1	1.17047	1.30706	0.306706	1.0866	1.08658	0.119809	CAGTTGTGGTGTCAGTTG	GCCAAACTATTCAACATTCAT	AAAGACGCACCGGGCCAAACTATTCAACATTCATGTTAATATTCATAGCATGAATGTTGAATAGTTTGGCTTTTTTGGCAAGCAAAAGACGGCATACGAGATCAACTGACACCACAACTGTTCGCCGTCTTT
CLL-H-001177	AIFM1	0.688915	0.805092	-0.425188	0.780341	0.807678	-0.332986	ACCATGTGGTGTCAGTAC	CCTGGAAATAGACTCAGATTT	AAAGACGCACCGGCCTGGAAATAGACTTAGATTTGTTAATATTCATAGCAAATCTGAGTCTATTTCCAGGTTTTTTGGCAAGCAAAAGACGGCATACGAGATGTACTGACACCACATGGTTTCGCCGTCTTT
CLL-H-001178	AIFM1	1.00547	0.990288	-0.00310299	0.966189	0.961729	-0.0529603	TGCATGTGGTGTCAGTTG	CCGAGAAAGGAAATATGGGAA	AAAGACGCACCGGCCGAGAAAGGAAATGTGGGGAGTTAATATTCATAGCTTCCCATATTTCCTTTCTCGGTTTTTTGGCAAGCAAAAGACGGCATACGAGATCAACTGACACCACATGCATTCGCCGTCTTT
CLL-H-001179	AIFM1	0.428608	0.378255	-1.31242	0.498323	0.497774	-1.00564	TGTGTGACCACAACCAAC	CTGCATGCTTCTACGATATAA	AAAGACGCACCGGCTGCATGCTTCTATGATATAAGTTAATATTCATAGCTTATATCGTAGAAGCATGCAGTTTTTTGGCAAGCAAAAGACGGCATACGAGATGTTGGTTGTGGTCACACATTCGCCGTCTTT
CLL-H-001180	AIFM1	0.895024	0.923293	-0.137571	0.977575	1.04967	0.0186058	GTTGTGACCACAACCAGT	TTTGGTGGCTTCCGGGTAAAT	AAAGACGCACCGGTTTGGTGGTTTCTGGGTAAATGTTAATATTCATAGCATTTACCCGGAAGCCACCAAATTTTTTGGCAAGCAAAAGACGGCATACGAGATACTGGTTGTGGTCACAACTTCGCCGTCTTT
CLL-H-001181	AIFM1	0.774545	0.746738	-0.394953	1.03514	1.07968	0.0802116	CACAGTGTGTGTTGCAGT	CCCACAGTGGAATTGGCAAAC	AAAGACGCACCGGCCCATAGTGGAATTGGCAAATGTTAATATTCATAGCGTTTGCCAATTCCACTGTGGGTTTTTTGGCAAGCAAAAGACGGCATACGAGATACTGCAACACACACTGTGTTCGCCGTCTTT
CLL-H-001182	AIRE	1.41248	1.41171	0.497838	1.23857	1.19728	0.284217	GTTGACACCAGTACGTTG	CATGGACACGACTCTTGTCTA	AAAGACGCACCGGCATGGACACGATTCTTGTTTAGTTAATATTCATAGCTAGACAAGAGTCGTGTCCATGTTTTTTGGCAAGCAAAAGACGGCATACGAGATCAACGTACTGGTGTCAACTTCGCCGTCTTT
CLL-H-001183	AIRE	0.375862	0.477082	-1.23971	0.847396	0.868009	-0.221555	CATGACACCAGTACGTAC	GCCAAGGATGACACTGCCAGT	AAAGACGCACCGGGCCAAGGATGATACTGCTAGTGTTAATATTCATAGCACTGGCAGTGTCATCCTTGGCTTTTTTGGCAAGCAAAAGACGGCATACGAGATGTACGTACTGGTGTCATGTTCGCCGTCTTT
CLL-H-001184	AIRE	1.18262	1.00192	0.122374	1.00037	1.05501	0.0388935	TGCATGTGTGTGTGCATG	GCTGTAAACAGCTCTGTGTTT	AAAGACGCACCGGGCTGTAAACAGCTTTGTGTTTGTTAATATTCATAGCAAACACAGAGCTGTTTACAGCTTTTTTGGCAAGCAAAAGACGGCATACGAGATCATGCACACACACATGCATTCGCCGTCTTT
CLL-H-001185	AIRE	1.35855	1.12965	0.30897	1.28453	1.31551	0.378429	GTCATGTGTGTGTGCACA	CAGCCATCATGTGCCTGGAAA	AAAGACGCACCGGCAGCCATTATGTGCTTGGAAAGTTAATATTCATAGCTTTCCAGGCACATGATGGCTGTTTTTTGGCAAGCAAAAGACGGCATACGAGATTGTGCACACACACATGACTTCGCCGTCTTT
CLL-H-001186	AIRE	1.05887	1.42572	0.29711	1.01284	1.0901	0.0714322	CACATGTGTGTGTGCAGT	GACACCTCCTTCCTCAGTCCT	AAAGACGCACCGGGACACCTCCTTCTTCAGTTCTGTTAATATTCATAGCAGGACTGAGGAAGGAGGTGTCTTTTTTGGCAAGCAAAAGACGGCATACGAGATACTGCACACACACATGTGTTCGCCGTCTTT
CLL-H-001187	AIRE	0.935732	1.04018	-0.0195017	1.00957	0.964437	-0.0192483	ACACGTTGTGTGTGCAAC	CTCCTTCCTCAGTCCTGGAAG	AAAGACGCACCGGCTCCTTCTTCAGTCTTGGAAGGTTAATATTCATAGCCTTCCAGGACTGAGGAAGGAGTTTTTTGGCAAGCAAAAGACGGCATACGAGATGTTGCACACACAACGTGTTTCGCCGTCTTT
CLL-H-001188	AK1	0.767797	0.83745	-0.318564	0.691371	0.785009	-0.440844	ACGTACGTCACACATGAC	GCTGTCGGAAATCATGGAGAA	AAAGACGCACCGGGCTGTTGGAAATTATGGAGAAGTTAATATTCATAGCTTCTCCATGATTTCCGACAGCTTTTTTGGCAAGCAAAAGACGGCATACGAGATGTCATGTGTGACGTACGTTTCGCCGTCTTT
CLL-H-001189	AK1	1.05765	1.06995	0.0892005	0.714877	0.755352	-0.444505	TGGTACGTCACACATGTG	GCCAAAGTCAATACTTCCAAA	AAAGACGCACCGGGCCAAAGTCAATACTTTCAAAGTTAATATTCATAGCTTTGGAAGTATTGACTTTGGCTTTTTTGGCAAGCAAAAGACGGCATACGAGATCACATGTGTGACGTACCATTCGCCGTCTTT
CLL-H-001190	AK1	1.29939	1.50554	0.48406	1.21071	1.19446	0.266106	GTGTACGTCACACATGCA	GAAGAGTTTGAGCGACGGATT	AAAGACGCACCGGGAAGAGTTTGAGTGATGGATTGTTAATATTCATAGCAATCCGTCGCTCAAACTCTTCTTTTTTGGCAAGCAAAAGACGGCATACGAGATTGCATGTGTGACGTACACTTCGCCGTCTTT
CLL-H-001191	AK1	0.762728	0.814748	-0.343167	0.992927	1.01494	0.00557828	CAGTACGTCACACATGGT	CTTCTATGAGAAACGTGGCAT	AAAGACGCACCGGCTTCTATGAGAAACGTGGTATGTTAATATTCATAGCATGCCACGTTTCTCATAGAAGTTTTTTGGCAAGCAAAAGACGGCATACGAGATACCATGTGTGACGTACTGTTCGCCGTCTTT
CLL-H-001192	AK1	0.940764	1.00225	-0.0424293	0.771821	0.734038	-0.409867	GTACCAGTCACACATGGT	GCTGTCGGAAATCATGGAGAA	AAAGACGCACCGGGCTGTTGGAAATTATGGAGAAGTTAATATTCATAGCTTCTCCATGATTTCCGACAGCTTTTTTGGCAAGCAAAAGACGGCATACGAGATACCATGTGTGACTGGTACTTCGCCGTCTTT
CLL-H-001193	AK1	1.28601	1.22712	0.329089	1.53184	1.49486	0.597638	ACCATGTGACTGTGCACA	CTCTGTGAGCCGTTTCCAATT	AAAGACGCACCGGCTCTGTGAGCTGTTTCTAATTGTTAATATTCATAGCAATTGGAAACGGCTCACAGAGTTTTTTGGCAAGCAAAAGACGGCATACGAGATTGTGCACAGTCACATGGTTTCGCCGTCTTT
CLL-H-001194	AK2	1.30277	1.23683	0.344112	0.850353	0.919993	-0.177085	ACCAACGTCACACATGTG	GACCTCATGGAGAAGAGGAAA	AAAGACGCACCGGGACCTTATGGAGAAGAGGAAGGTTAATATTCATAGCTTTCCTCTTCTCCATGAGGTCTTTTTTGGCAAGCAAAAGACGGCATACGAGATCACATGTGTGACGTTGGTTTCGCCGTCTTT
CLL-H-001195	AK2	1.23117	1.21918	0.292968	0.717107	0.73397	-0.462974	TGCAACGTCACACATGGT	GAAACTGGTGAGTGATGAAAT	AAAGACGCACCGGGAAATTGGTGAGTGATGAAATGTTAATATTCATAGCATTTCATCACTCACCAGTTTCTTTTTTGGCAAGCAAAAGACGGCATACGAGATACCATGTGTGACGTTGCATTCGCCGTCTTT
CLL-H-001196	AK2	2.42039	2.08521	1.16771	1.68658	1.91774	0.846755	CAACCAGTCACACATGTG	CGTCGATCAGATGATAATGAA	AAAGACGCACCGGCGTCGATTAGATGATAATGAAGTTAATATTCATAGCTTCATTATCATCTGATCGACGTTTTTTGGCAAGCAAAAGACGGCATACGAGATCACATGTGTGACTGGTTGTTCGCCGTCTTT
CLL-H-001197	AK2	0.791634	0.899086	-0.245282	1.00674	0.950536	-0.0317508	ACTGCAGTCACACATGAC	GACCTCATGGAGAAGAGGAAA	AAAGACGCACCGGGACCTTATGGAGAAGAGGAAGGTTAATATTCATAGCTTTCCTCTTCTCCATGAGGTCTTTTTTGGCAAGCAAAAGACGGCATACGAGATGTCATGTGTGACTGCAGTTTCGCCGTCTTT
CLL-H-001198	AK2	1.1663	1.12275	0.194483	0.859768	0.838925	-0.235684	TGTGCAGTCACACATGTG	GAAACTGGTGAGTGATGAAAT	AAAGACGCACCGGGAAATTGGTGAGTGATGAAATGTTAATATTCATAGCATTTCATCACTCACCAGTTTCTTTTTTGGCAAGCAAAAGACGGCATACGAGATCACATGTGTGACTGCACATTCGCCGTCTTT
CLL-H-001199	AK3	0.848978	0.878156	-0.211826	0.847502	0.854222	-0.233014	GTCAACGTCACACATGAC	GCCCTGATAAATAACAAGTTA	AAAGACGCACCGGGCCCTGATAAATAACAAGTTAGTTAATATTCATAGCTAACTTGTTATTTATCAGGGCTTTTTTGGCAAGCAAAAGACGGCATACGAGATGTCATGTGTGACGTTGACTTCGCCGTCTTT
CLL-H-001200	AK3	1.09428	1.18037	0.184607	0.937679	1.03784	-0.019627	CACAACGTCACACATGCA	CGACACAGTGATTAACCTGAA	AAAGACGCACCGGCGACACAGTGATTAACTTGAAGTTAATATTCATAGCTTCAGGTTAATCACTGTGTCGTTTTTTGGCAAGCAAAAGACGGCATACGAGATTGCATGTGTGACGTTGTGTTCGCCGTCTTT
CLL-H-001201	AK3	0.651822	0.697571	-0.568519	1.1271	1.16089	0.193924	ACACTGGTCACACATGTG	CGGAACAGAAACCAACAAGAT	AAAGACGCACCGGCGGAACAGAAACCAATAAGATGTTAATATTCATAGCATCTTGTTGGTTTCTGTTCCGTTTTTTGGCAAGCAAAAGACGGCATACGAGATCACATGTGTGACCAGTGTTTCGCCGTCTTT
CLL-H-001202	AK3	1.17472	1.22532	0.262738	1.41411	1.4263	0.506086	TGACTGGTCACACATGGT	GCTTTCATTGACCAAGGGAAA	AAAGACGCACCGGGCTTTCATTGACTAAGGGAAAGTTAATATTCATAGCTTTCCCTTGGTCAATGAAAGCTTTTTTGGCAAGCAAAAGACGGCATACGAGATACCATGTGTGACCAGTCATTCGCCGTCTTT
CLL-H-001203	AK3	0.556194	0.603045	-0.788001	0.680579	0.722854	-0.511694	GTACTGGTCACACATGAC	CCTAGATAGAGCTTATCAGAT	AAAGACGCACCGGCCTAGATAGAGCTTATTAGATGTTAATATTCATAGCATCTGATAAGCTCTATCTAGGTTTTTTGGCAAGCAAAAGACGGCATACGAGATGTCATGTGTGACCAGTACTTCGCCGTCTTT
CLL-H-001204	AK3	0.767952	0.784662	-0.365384	0.604782	0.668244	-0.653533	CACATGTGTGGTTGCACA	CACTGCTGCCTTTACACTAAG	AAAGACGCACCGGCACTGCTGTCTTTACATTAAGGTTAATATTCATAGCCTTAGTGTAAAGGCAGCAGTGTTTTTTGGCAAGCAAAAGACGGCATACGAGATTGTGCAACCACACATGTGTTCGCCGTCTTT
CLL-H-001205	AK3L1	1.13802	1.03525	0.118254	1.63612	1.66843	0.724387	GTCAGTGTGTGTTGGTGT	GCCAGGCTAAGACAGTACAAA	AAAGACGCACCGGGCCAGGTTAAGACAGTATAAAGTTAATATTCATAGCTTTGTACTGTCTTAGCCTGGCTTTTTTGGCAAGCAAAAGACGGCATACGAGATACACCAACACACACTGACTTCGCCGTCTTT
CLL-H-001206	AK3L1	1.43952	1.41483	0.513107	0.829577	0.784279	-0.310056	CACAGTGTGTGTTGGTTG	GCCAGTCATTGAATTATACAA	AAAGACGCACCGGGCCAGTCATTGAATTATACAAGTTAATATTCATAGCTTGTATAATTCAATGACTGGCTTTTTTGGCAAGCAAAAGACGGCATACGAGATCAACCAACACACACTGTGTTCGCCGTCTTT
CLL-H-001207	AK3L1	0.875281	0.988919	-0.104129	0.468146	0.492268	-1.05873	ACACCAGTGTGTTGGTCA	CCACCTCATGTACATGGTATT	AAAGACGCACCGGCCACCTCATGTATATGGTATTGTTAATATTCATAGCAATACCATGTACATGAGGTGGTTTTTTGGCAAGCAAAAGACGGCATACGAGATTGACCAACACACTGGTGTTTCGCCGTCTTT
CLL-H-001208	AK3L1	1.00837	0.922686	-0.0520293	0.973849	1.02326	-0.00252948	TGACCAGTGTGTTGGTAC	CCATGTGATCACACGCCTAAT	AAAGACGCACCGGCCATGTGATTACACGCTTAATGTTAATATTCATAGCATTAGGCGTGTGATCACATGGTTTTTTGGCAAGCAAAAGACGGCATACGAGATGTACCAACACACTGGTCATTCGCCGTCTTT
CLL-H-001209	AK3L1	1.10981	1.26709	0.245915	1.20052	1.17872	0.250437	GTACCAGTGTGTTGGTGT	GCAAAGCAGTATATAGAGAAA	AAAGACGCACCGGGCAAAGCAGTATATAGAGAAAGTTAATATTCATAGCTTTCTCTATATACTGCTTTGCTTTTTTGGCAAGCAAAAGACGGCATACGAGATACACCAACACACTGGTACTTCGCCGTCTTT
CLL-H-001210	AK5	1.28578	1.10883	0.255842	1.25286	1.3217	0.363814	CAACTGGTCACACATGCA	CCTCTCATTAAGCATCCCTAA	AAAGACGCACCGGCCTCTCATTAAGCATCTCTAAGTTAATATTCATAGCTTAGGGATGCTTAATGAGAGGTTTTTTGGCAAGCAAAAGACGGCATACGAGATTGCATGTGTGACCAGTTGTTCGCCGTCTTT
CLL-H-001211	AK5	1.19639	1.18362	0.250945	1.14295	1.07756	0.15027	ACTGTGGTCACACATGGT	GCACAGCTATTGACTCTATTT	AAAGACGCACCGGGCACAGCTATTGACTTTATTTGTTAATATTCATAGCAAATAGAGTCAATAGCTGTGCTTTTTTGGCAAGCAAAAGACGGCATACGAGATACCATGTGTGACCACAGTTTCGCCGTCTTT
CLL-H-001212	AK5	1.02375	0.959543	-0.0128584	1.62382	1.74458	0.751134	TGTGTGGTCACACATGCA	CGATATGGATTCCAATACATT	AAAGACGCACCGGCGATATGGATTCCAATACATTGTTAATATTCATAGCAATGTATTGGAATCCATATCGTTTTTTGGCAAGCAAAAGACGGCATACGAGATTGCATGTGTGACCACACATTCGCCGTCTTT
CLL-H-001213	AK5	0.690307	0.674677	-0.551211	0.897178	0.829623	-0.213003	GTTGTGGTCACACATGTG	CCAATCCATCAATTCTCCATA	AAAGACGCACCGGCCAATCCATCAATTCTTCATAGTTAATATTCATAGCTATGGAGAATTGATGGATTGGTTTTTTGGCAAGCAAAAGACGGCATACGAGATCACATGTGTGACCACAACTTCGCCGTCTTT
CLL-H-001214	AK5	0.829431	0.630325	-0.467819	1.097	1.01208	0.0754448	CATGTGGTCACACATGAC	CCTTGATCCTTCGATGATATT	AAAGACGCACCGGCCTTGATCCTTTGATGATATTGTTAATATTCATAGCAATATCATCGAAGGATCAAGGTTTTTTGGCAAGCAAAAGACGGCATACGAGATGTCATGTGTGACCACATGTTCGCCGTCTTT
CLL-H-001215	AK5	1.1181	1.32903	0.285712	1.4573	1.46542	0.547308	TGTGCAACACCATGCACA	CCAGTCTGTGTCCGTTGTGAT	AAAGACGCACCGGCCAGTTTGTGTCTGTTGTGATGTTAATATTCATAGCATCACAACGGACACAGACTGGTTTTTTGGCAAGCAAAAGACGGCATACGAGATTGTGCATGGTGTTGCACATTCGCCGTCTTT
CLL-H-001216	AK7	0.521682	0.478898	-1.00048	0.8103	0.801125	-0.311686	TGCAGTACCAGTTGGTGT	CCAAGGACTTAACGCAAGATT	AAAGACGCACCGGCCAAGGACTTAACGTAAGATTGTTAATATTCATAGCAATCTTGCGTTAAGTCCTTGGTTTTTTGGCAAGCAAAAGACGGCATACGAGATACACCAACTGGTACTGCATTCGCCGTCTTT
CLL-H-001217	AK7	1.20843	1.18956	0.261783	0.991815	1.00528	-0.0021276	GTCAGTACCAGTTGGTAC	CGGGACATCAATATCGACGAT	AAAGACGCACCGGCGGGACATTAATATCGATGATGTTAATATTCATAGCATCGTCGATATTGATGTCCCGTTTTTTGGCAAGCAAAAGACGGCATACGAGATGTACCAACTGGTACTGACTTCGCCGTCTTT
CLL-H-001218	AK7	0.895875	1.08597	-0.0198201	1.13773	1.239	0.247668	CACAGTACCAGTTGGTCA	GCAGGTCAACTAGACGATCAA	AAAGACGCACCGGGCAGGTCAATTAGACGATTAAGTTAATATTCATAGCTTGATCGTCTAGTTGACCTGCTTTTTTGGCAAGCAAAAGACGGCATACGAGATTGACCAACTGGTACTGTGTTCGCCGTCTTT
CLL-H-001219	AK7	0.490406	0.586442	-0.898947	0.718305	0.731543	-0.464158	ACACCAACCAGTTGGTTG	CCTGCTGGAGTGTGATGTTAT	AAAGACGCACCGGCCTGTTGGAGTGTGATGTTGTGTTAATATTCATAGCATAACATCACACTCCAGCAGGTTTTTTGGCAAGCAAAAGACGGCATACGAGATCAACCAACTGGTTGGTGTTTCGCCGTCTTT
CLL-H-001220	AK7	1.02287	1.11936	0.0976514	1.36344	1.36111	0.446017	TGACCAACCAGTTGGTGT	CGATACATATTGATGTAGGAA	AAAGACGCACCGGCGATACATATTGATGTAGGAAGTTAATATTCATAGCTTCCTACATCAATATGTATCGTTTTTTGGCAAGCAAAAGACGGCATACGAGATACACCAACTGGTTGGTCATTCGCCGTCTTT
CLL-H-001221	AKAP1	2.08083	1.88315	0.985155	1.16259	1.18015	0.228159	GTCAACGTGTTGACGTAC	CCTTTCTTTATCCATACTGTA	AAAGACGCACCGGCCTTTCTTTATCCATACTGTAGTTAATATTCATAGCTACAGTATGGATAAAGAAAGGTTTTTTGGCAAGCAAAAGACGGCATACGAGATGTACGTCAACACGTTGACTTCGCCGTCTTT
CLL-H-001222	AKAP1	1.14193	1.27455	0.270726	1.12736	1.20282	0.219685	CACAACGTGTTGACGTCA	GCTCAGATTCTTTCAGCACTT	AAAGACGCACCGGGCTCAGATTCTTTCAGTACTTGTTAATATTCATAGCAAGTGCTGAAAGAATCTGAGCTTTTTTGGCAAGCAAAAGACGGCATACGAGATTGACGTCAACACGTTGTGTTCGCCGTCTTT
CLL-H-001223	AKAP1	1.54535	1.62306	0.663322	1.26756	1.23598	0.323856	ACACTGGTGTTGACGTTG	CGGCAAATCAGGTCTGACTTT	AAAGACGCACCGGCGGCAAATTAGGTTTGACTTTGTTAATATTCATAGCAAAGTCAGACCTGATTTGCCGTTTTTTGGCAAGCAAAAGACGGCATACGAGATCAACGTCAACACCAGTGTTTCGCCGTCTTT
CLL-H-001224	AKAP1	0.86475	0.809954	-0.256867	0.68216	0.705196	-0.527861	ACCAACGTGTACTGCAAC	CCCAAGTGATCTCAGAAGCAA	AAAGACGCACCGGCCCAAGTGATCTTAGAAGTAAGTTAATATTCATAGCTTGCTTCTGAGATCACTTGGGTTTTTTGGCAAGCAAAAGACGGCATACGAGATGTTGCAGTACACGTTGGTTTCGCCGTCTTT
CLL-H-001225	AKAP1	1.04272	1.28609	0.211675	1.16528	1.13476	0.201534	ACGTCAACGTGTTGCATG	CAGACCGCTAACTTACAGGTT	AAAGACGCACCGGCAGACCGTTAACTTATAGGTTGTTAATATTCATAGCAACCTGTAAGTTAGCGGTCTGTTTTTTGGCAAGCAAAAGACGGCATACGAGATCATGCAACACGTTGACGTTTCGCCGTCTTT
CLL-H-001226	AKAP1	1.08847	1.02583	0.0795493	0.644755	0.631605	-0.648041	TGGTCAACGTGTTGCAGT	GACCGCTAACTTACAGGTTCT	AAAGACGCACCGGGACCGTTAACTTATAGGTTCTGTTAATATTCATAGCAGAACCTGTAAGTTAGCGGTCTTTTTTGGCAAGCAAAAGACGGCATACGAGATACTGCAACACGTTGACCATTCGCCGTCTTT
CLL-H-001227	AKAP10	0.792924	0.949054	-0.205092	0.888028	0.778576	-0.266207	GTGTCATGCAGTTGGTTG	GCATGAAACTACAGCGTCTTT	AAAGACGCACCGGGCATGAAACTACAGTGTCTTTGTTAATATTCATAGCAAAGACGCTGTAGTTTCATGCTTTTTTGGCAAGCAAAAGACGGCATACGAGATCAACCAACTGCATGACACTTCGCCGTCTTT
CLL-H-001228	AKAP10	1.04121	1.2268	0.176577	1.25654	1.20334	0.298253	CAGTCATGCAGTTGGTAC	GCAATGAGAAATGACATCATA	AAAGACGCACCGGGCAATGAGAAATGACATCATAGTTAATATTCATAGCTATGATGTCATTTCTCATTGCTTTTTTGGCAAGCAAAAGACGGCATACGAGATGTACCAACTGCATGACTGTTCGCCGTCTTT
CLL-H-001229	AKAP10	1.23734	1.22107	0.297693	1.13277	1.17141	0.204055	ACCACATGCAGTTGGTCA	GCTATGAAGAAATGGGTGCAA	AAAGACGCACCGGGCTATGAAGAAATGGGTGTAAGTTAATATTCATAGCTTGCACCCATTTCTTCATAGCTTTTTTGGCAAGCAAAAGACGGCATACGAGATTGACCAACTGCATGTGGTTTCGCCGTCTTT
CLL-H-001230	AKAP10	1.47269	1.43904	0.54178	1.21177	1.17214	0.253131	TGCACATGCAGTTGGTAC	CGACACTATTGTCCTCCCTTA	AAAGACGCACCGGCGACATTATTGTCCTCCTTTAGTTAATATTCATAGCTAAGGGAGGACAATAGTGTCGTTTTTTGGCAAGCAAAAGACGGCATACGAGATGTACCAACTGCATGTGCATTCGCCGTCTTT
CLL-H-001231	AKAP10	1.36297	1.48962	0.510847	1.19481	1.13703	0.221024	GTCACATGCAGTTGGTGT	GCTCAGTATGATCAACCGTTA	AAAGACGCACCGGGCTCAGTATGATCAACTGTTAGTTAATATTCATAGCTAACGGTTGATCATACTGAGCTTTTTTGGCAAGCAAAAGACGGCATACGAGATACACCAACTGCATGTGACTTCGCCGTCTTT
CLL-H-001232	AKAP10	1.12714	0.989715	0.0788772	1.18524	1.33201	0.329391	CATGCAACGTGTTGCAGT	CCAGAGGTGGTTTGCTTTGTC	AAAGACGCACCGGCCAGGGGTGGTTTGCTTTGTTGTTAATATTCATAGCGACAAAGCAAACCACCTCTGGTTTTTTGGCAAGCAAAAGACGGCATACGAGATACTGCAACACGTTGCATGTTCGCCGTCTTT
CLL-H-001233	AKAP11	1.0154	1.05995	0.0530164	0.807388	0.806063	-0.30985	ACGTCAGTACGTCATGGT	GCTGAGAAGATAGTTGCTGAA	AAAGACGCACCGGGCTGAGAAGATAGTTGTTGAAGTTAATATTCATAGCTTCAGCAACTATCTTCTCAGCTTTTTTGGCAAGCAAAAGACGGCATACGAGATACCATGACGTACTGACGTTTCGCCGTCTTT
CLL-H-001234	AKAP11	0.616312	0.878074	-0.442926	0.796833	0.803712	-0.321451	TGGTCAGTACGTCATGCA	CCTGTGATGAAAGATGATATA	AAAGACGCACCGGCCTGTGATGAAAGATGATATAGTTAATATTCATAGCTATATCATCTTTCATCACAGGTTTTTTGGCAAGCAAAAGACGGCATACGAGATTGCATGACGTACTGACCATTCGCCGTCTTT
CLL-H-001235	AKAP11	0.829931	0.852774	-0.24935	0.72837	0.713892	-0.47174	GTGTCAGTACGTCATGTG	GTGGTAATAGTGAGTTGATAA	AAAGACGCACCGGGTGGTAATAGTGAGTTGATAAGTTAATATTCATAGCTTATCAACTCACTATTACCACTTTTTTGGCAAGCAAAAGACGGCATACGAGATCACATGACGTACTGACACTTCGCCGTCTTT
CLL-H-001236	AKAP11	1.15994	1.20475	0.241388	0.995277	1.0604	0.0388881	CAGTCAGTACGTCATGAC	GTTGGTAGTTTGTCTGAGAAT	AAAGACGCACCGGGTTGGTAGTTTGTTTGAGAATGTTAATATTCATAGCATTCTCAGACAAACTACCAACTTTTTTGGCAAGCAAAAGACGGCATACGAGATGTCATGACGTACTGACTGTTCGCCGTCTTT
CLL-H-001237	AKAP11	1.23357	1.18548	0.274155	1.20911	1.26059	0.304024	ACCACAGTACGTCATGCA	GCCTATAAAGATTGTGCAGTA	AAAGACGCACCGGGCCTATAAAGATTGTGTAGTAGTTAATATTCATAGCTACTGCACAATCTTTATAGGCTTTTTTGGCAAGCAAAAGACGGCATACGAGATTGCATGACGTACTGTGGTTTCGCCGTCTTT
CLL-H-001238	AKAP11	0.693351	0.655753	-0.568559	0.918982	0.908267	-0.130352	TGTGCAACGTGTTGCATG	GTCAGTTGGGAGGCAAGTAAA	AAAGACGCACCGGGTCAGTTGGGAGGTAAGTAAGGTTAATATTCATAGCTTTACTTGCCTCCCAACTGACTTTTTTGGCAAGCAAAAGACGGCATACGAGATCATGCAACACGTTGCACATTCGCCGTCTTT
CLL-H-001239	AKAP12	1.41785	1.66197	0.618296	1.18278	1.2144	0.261213	CATGGTTGCAGTTGGTAC	CCCGAAATAATCGAACAGATT	AAAGACGCACCGGCCCGAAATAATCGAATAGATTGTTAATATTCATAGCAATCTGTTCGATTATTTCGGGTTTTTTGGCAAGCAAAAGACGGCATACGAGATGTACCAACTGCAACCATGTTCGCCGTCTTT
CLL-H-001240	AKAP12	0.891805	0.756844	-0.283566	1.42006	1.25203	0.415111	ACGTGTTGCAGTTGGTCA	CCCAGATACAAATGGACCAAA	AAAGACGCACCGGCCCAGATACAAATGGATCAAAGTTAATATTCATAGCTTTGGTCCATTTGTATCTGGGTTTTTTGGCAAGCAAAAGACGGCATACGAGATTGACCAACTGCAACACGTTTCGCCGTCTTT
CLL-H-001241	AKAP12	0.972125	0.992672	-0.0256984	1.62428	1.58289	0.681181	TGGTGTTGCAGTTGGTAC	CCAGGCTAATGATATTGGATT	AAAGACGCACCGGCCAGGTTAATGATATTGGATTGTTAATATTCATAGCAATCCAATATCATTAGCCTGGTTTTTTGGCAAGCAAAAGACGGCATACGAGATGTACCAACTGCAACACCATTCGCCGTCTTT
CLL-H-001242	AKAP12	1.0091	0.984931	-0.00441639	1.07835	1.03883	0.0818974	GTGTGTTGCAGTTGGTGT	GCAAGGTGGATACCTCAGTAT	AAAGACGCACCGGGCAAGGTGGATATCTTAGTATGTTAATATTCATAGCATACTGAGGTATCCACCTTGCTTTTTTGGCAAGCAAAAGACGGCATACGAGATACACCAACTGCAACACACTTCGCCGTCTTT
CLL-H-001243	AKAP12	0.710746	0.964228	-0.272574	0.758752	0.678494	-0.478945	CAGTGTTGCAGTTGGTTG	GCTACTACCAAGAAAGGCTTA	AAAGACGCACCGGGCTACTACCAAGAAAGGTTTAGTTAATATTCATAGCTAAGCCTTTCTTGGTAGTAGCTTTTTTGGCAAGCAAAAGACGGCATACGAGATCAACCAACTGCAACACTGTTCGCCGTCTTT
CLL-H-001244	AKAP12	1.10764	0.972009	0.0532626	0.442775	0.537708	-1.03523	GTTGCAACGTGTTGCACA	CAGGAGCTAGAGCCATTTAAC	AAAGACGCACCGGCAGGAGCTAGAGCTATTTAATGTTAATATTCATAGCGTTAAATGGCTCTAGCTCCTGTTTTTTGGCAAGCAAAAGACGGCATACGAGATTGTGCAACACGTTGCAACTTCGCCGTCTTT
CLL-H-001245	AKAP13	1.12201	1.27089	0.255963	1.40243	1.45028	0.512131	CATGCATGCAGTTGGTCA	CCTCCAAGAAAGATTCTGAAT	AAAGACGCACCGGCCTCTAAGAAAGATTCTGAATGTTAATATTCATAGCATTCAGAATCTTTCTTGGAGGTTTTTTGGCAAGCAAAAGACGGCATACGAGATTGACCAACTGCATGCATGTTCGCCGTCTTT
CLL-H-001246	AKAP13	1.01168	1.07772	0.0623636	1.33173	1.26773	0.377774	ACGTCATGCAGTTGGTGT	CGGAATCAGATAGTGGCCTAA	AAAGACGCACCGGCGGAATTAGATAGTGGCTTAAGTTAATATTCATAGCTTAGGCCACTATCTGATTCCGTTTTTTGGCAAGCAAAAGACGGCATACGAGATACACCAACTGCATGACGTTTCGCCGTCTTT
CLL-H-001247	AKAP13	0.543387	0.623402	-0.780857	0.685297	0.652899	-0.580134	TGGTCATGCAGTTGGTCA	GCAGTTCTTCTCACTGACATT	AAAGACGCACCGGGCAGTTCTTCTCACTGATATTGTTAATATTCATAGCAATGTCAGTGAGAAGAACTGCTTTTTTGGCAAGCAAAAGACGGCATACGAGATTGACCAACTGCATGACCATTCGCCGTCTTT
CLL-H-001248	AKAP13	0.762504	0.814391	-0.343695	0.948421	0.98241	-0.0510016	ACTGCATGTGACTGCACA	GAGTCTTGGAGTCGGATAATA	AAAGACGCACCGGGAGTCTTGGAGTTGGATAATAGTTAATATTCATAGCTATTATCCGACTCCAAGACTCTTTTTTGGCAAGCAAAAGACGGCATACGAGATTGTGCAGTCACATGCAGTTTCGCCGTCTTT
CLL-H-001249	AKAP13	0.902981	1.00201	-0.0721688	0.83393	0.890194	-0.214906	TGTGCATGTGACTGCAAC	TGAGAATGCAGAACGTTTAAA	AAAGACGCACCGGTGAGAATGCAGAACGTTTAAAGTTAATATTCATAGCTTTAAACGTTCTGCATTCTCATTTTTTGGCAAGCAAAAGACGGCATACGAGATGTTGCAGTCACATGCACATTCGCCGTCTTT
CLL-H-001250	AKAP13	0.630305	0.577192	-0.729378	0.63769	0.637389	-0.649413	TGTGGTACTGCATGCATG	CGAAGGGTGAAGCCATGTGTA	AAAGACGCACCGGCGAAGGGTGAAGCTATGTGTGGTTAATATTCATAGCTACACATGGCTTCACCCTTCGTTTTTTGGCAAGCAAAAGACGGCATACGAGATCATGCATGCAGTACCACATTCGCCGTCTTT
CLL-H-001251	AKAP3	0.613048	0.779426	-0.532722	1.29364	1.31146	0.381308	CAACCATGCAGTTGGTGT	CCCAGGCTATATGAGGATGAT	AAAGACGCACCGGCCCAGGTTATATGAGGATGGTGTTAATATTCATAGCATCATCCTCATATAGCCTGGGTTTTTTGGCAAGCAAAAGACGGCATACGAGATACACCAACTGCATGGTTGTTCGCCGTCTTT
CLL-H-001252	AKAP3	1.00158	0.761345	-0.195547	1.36428	1.45341	0.493792	ACTGCATGCAGTTGGTTG	GCTGTGTGTCATCATTGCTAA	AAAGACGCACCGGGCTGTGTGTCATCATTGTTAAGTTAATATTCATAGCTTAGCAATGATGACACACAGCTTTTTTGGCAAGCAAAAGACGGCATACGAGATCAACCAACTGCATGCAGTTTCGCCGTCTTT
CLL-H-001253	AKAP3	0.960427	1.11288	0.0480197	1.12257	1.08771	0.14405	TGTGCATGCAGTTGGTGT	CCTATGCTAACAGTGTGGTAT	AAAGACGCACCGGCCTATGCTAATAGTGTGGTATGTTAATATTCATAGCATACCACACTGTTAGCATAGGTTTTTTGGCAAGCAAAAGACGGCATACGAGATACACCAACTGCATGCACATTCGCCGTCTTT
CLL-H-001254	AKAP3	1.72759	1.9772	0.886108	1.18497	0.993077	0.117412	GTTGCATGCAGTTGGTAC	GCCCTGCTTCTGATTCAATAT	AAAGACGCACCGGGCCCTGCTTCTGATTTAATATGTTAATATTCATAGCATATTGAATCAGAAGCAGGGCTTTTTTGGCAAGCAAAAGACGGCATACGAGATGTACCAACTGCATGCAACTTCGCCGTCTTT
CLL-H-001255	AKAP3	1.08677	1.09819	0.127589	1.03289	1.08653	0.0832134	TGCACACAGTACTGCACA	GCACTCCAGAAAGATTGCATT	AAAGACGCACCGGGCACTCCAGAAAGATTGTATTGTTAATATTCATAGCAATGCAATCTTTCTGGAGTGCTTTTTTGGCAAGCAAAAGACGGCATACGAGATTGTGCAGTACTGTGTGCATTCGCCGTCTTT
CLL-H-001256	AKAP3	0.965879	1.11807	0.0554626	0.568612	0.579746	-0.800496	CAGTCAACGTGTTGCACA	CAGAGCCCTAACATTATCTTC	AAAGACGCACCGGCAGAGCCCTAACATTATCTTTGTTAATATTCATAGCGAAGATAATGTTAGGGCTCTGTTTTTTGGCAAGCAAAAGACGGCATACGAGATTGTGCAACACGTTGACTGTTCGCCGTCTTT
CLL-H-001257	AKAP4	1.04958	1.17375	0.150469	0.965442	0.953809	-0.0594835	TGCAACTGCAGTTGGTCA	CCTCGGCAAATAAGCCCAATT	AAAGACGCACCGGCCTCGGTAAATAAGCCTAATTGTTAATATTCATAGCAATTGGGCTTATTTGCCGAGGTTTTTTGGCAAGCAAAAGACGGCATACGAGATTGACCAACTGCAGTTGCATTCGCCGTCTTT
CLL-H-001258	AKAP4	1.22999	1.23283	0.300309	1.10147	1.16677	0.180973	GTCAACTGCAGTTGGTTG	GCCGATCAAGTGAACATAGAT	AAAGACGCACCGGGCCGATCAAGTGAATATAGATGTTAATATTCATAGCATCTATGTTCACTTGATCGGCTTTTTTGGCAAGCAAAAGACGGCATACGAGATCAACCAACTGCAGTTGACTTCGCCGTCTTT
CLL-H-001259	AKAP4	0.671597	0.702151	-0.54224	1.00617	1.01771	0.0171053	CACAACTGCAGTTGGTAC	GCTCTGCCTTATCATGGCTAA	AAAGACGCACCGGGCTCTGCTTTATCATGGTTAAGTTAATATTCATAGCTTAGCCATGATAAGGCAGAGCTTTTTTGGCAAGCAAAAGACGGCATACGAGATGTACCAACTGCAGTTGTGTTCGCCGTCTTT
CLL-H-001260	AKAP4	0.541607	0.635435	-0.769433	0.514942	0.485378	-1.00017	ACACTGTGCAGTTGGTGT	GCTTCTGAAATGGCCTATGAA	AAAGACGCACCGGGCTTCTGAAATGGCTTATGAAGTTAATATTCATAGCTTCATAGGCCATTTCAGAAGCTTTTTTGGCAAGCAAAAGACGGCATACGAGATACACCAACTGCACAGTGTTTCGCCGTCTTT
CLL-H-001261	AKAP4	0.951631	0.970454	-0.0573968	1.30182	1.20589	0.325317	TGACTGTGCAGTTGGTCA	CCAGAAGTATGCCTTGGGTTT	AAAGACGCACCGGCCAGAGGTATGCTTTGGGTTTGTTAATATTCATAGCAAACCCAAGGCATACTTCTGGTTTTTTGGCAAGCAAAAGACGGCATACGAGATTGACCAACTGCACAGTCATTCGCCGTCTTT
CLL-H-001262	AKAP4	0.892803	0.718339	-0.320425	0.886689	0.876784	-0.181603	GTGTCAACGTGTTGCAAC	CCAGTCAACTGCACAATACAC	AAAGACGCACCGGCCAGTCAACTGTACAATATACGTTAATATTCATAGCGTGTATTGTGCAGTTGACTGGTTTTTTGGCAAGCAAAAGACGGCATACGAGATGTTGCAACACGTTGACACTTCGCCGTCTTT
CLL-H-001263	AKAP5	0.729588	0.698872	-0.485874	0.944873	0.926619	-0.0958802	ACTGCAACTGGTCATGTG	GTTAATGAAATGGCCTCTGAT	AAAGACGCACCGGGTTAATGAAATGGCCTTTGATGTTAATATTCATAGCATCAGAGGCCATTTCATTAACTTTTTTGGCAAGCAAAAGACGGCATACGAGATCACATGACCAGTTGCAGTTTCGCCGTCTTT
CLL-H-001264	AKAP5	1.42159	1.45894	0.526211	1.1069	1.06846	0.121025	TGTGCAACTGGTCATGGT	ACTTTCTGATGTTCCTCCTTT	AAAGACGCACCGGACTTTCTGATGTTCCTTCTTTGTTAATATTCATAGCAAAGGAGGAACATCAGAAAGTTTTTTTGGCAAGCAAAAGACGGCATACGAGATACCATGACCAGTTGCACATTCGCCGTCTTT
CLL-H-001265	AKAP5	0.613291	0.616034	-0.702138	0.830438	0.813719	-0.282726	GTTGCAACTGGTCATGAC	GCTAAGTCAACCCAGGATCTA	AAAGACGCACCGGGCTAAGTCAACCTAGGATTTAGTTAATATTCATAGCTAGATCCTGGGTTGACTTAGCTTTTTTGGCAAGCAAAAGACGGCATACGAGATGTCATGACCAGTTGCAACTTCGCCGTCTTT
CLL-H-001266	AKAP5	1.48367	1.49125	0.572848	1.2924	1.39178	0.42349	CATGCAACTGGTCATGCA	AGAAGAGATCAGCAGAAGGTA	AAAGACGCACCGGAGAAGAGATCAGTAGAAGGTAGTTAATATTCATAGCTACCTTCTGCTGATCTCTTCTTTTTTTGGCAAGCAAAAGACGGCATACGAGATTGCATGACCAGTTGCATGTTCGCCGTCTTT
CLL-H-001267	AKAP5	1.40101	1.44585	0.509194	1.64075	1.60685	0.699296	ACTGCATGCACAACCAAC	AGTAGAACTTGGATTAGATAA	AAAGACGCACCGGAGTAGAACTTGGATTAGATAAGTTAATATTCATAGCTTATCTAATCCAAGTTCTACTTTTTTTGGCAAGCAAAAGACGGCATACGAGATGTTGGTTGTGCATGCAGTTTCGCCGTCTTT
CLL-H-001268	AKAP5	0.719252	0.631253	-0.56957	0.690412	0.762305	-0.463015	ACCACAACGTGTTGCAGT	CTGCCGTAATCTCAGCCAAAT	AAAGACGCACCGGCTGCCGTAATTTCAGCTAAATGTTAATATTCATAGCATTTGGCTGAGATTACGGCAGTTTTTTGGCAAGCAAAAGACGGCATACGAGATACTGCAACACGTTGTGGTTTCGCCGTCTTT
CLL-H-001269	AKAP6	0.704891	0.628779	-0.586952	0.526962	0.589999	-0.842722	GTCATGTGCAGTTGGTAC	CCTGGCTTGATGGACCTAAAT	AAAGACGCACCGGCCTGGTTTGATGGACTTAAATGTTAATATTCATAGCATTTAGGTCCATCAAGCCAGGTTTTTTGGCAAGCAAAAGACGGCATACGAGATGTACCAACTGCACATGACTTCGCCGTCTTT
CLL-H-001270	AKAP6	1.1562	1.06113	0.147498	0.727436	0.725779	-0.460753	CACATGTGCAGTTGGTCA	CGGCATCTCTAACAGAACTTA	AAAGACGCACCGGCGGCATCTCTAACAGAATTTAGTTAATATTCATAGCTAAGTTCTGTTAGAGATGCCGTTTTTTGGCAAGCAAAAGACGGCATACGAGATTGACCAACTGCACATGTGTTCGCCGTCTTT
CLL-H-001271	AKAP6	0.977151	0.889429	-0.101197	1.31677	1.15001	0.299326	ACACGTTGCAGTTGGTTG	CGAAGATTGTTCAGTACACAA	AAAGACGCACCGGCGAAGATTGTTCAGTATACAAGTTAATATTCATAGCTTGTGTACTGAACAATCTTCGTTTTTTGGCAAGCAAAAGACGGCATACGAGATCAACCAACTGCAACGTGTTTCGCCGTCTTT
CLL-H-001272	AKAP6	0.962727	0.923604	-0.0847273	1.36642	1.33471	0.433459	TGACGTTGCAGTTGGTGT	CCATCAGAGATTGCTTTAATT	AAAGACGCACCGGCCATCAGAGATTGCTTTAATTGTTAATATTCATAGCAATTAAAGCAATCTCTGATGGTTTTTTGGCAAGCAAAAGACGGCATACGAGATACACCAACTGCAACGTCATTCGCCGTCTTT
CLL-H-001273	AKAP6	0.80722	0.799619	-0.31579	1.03251	0.983696	0.0112191	GTACGTTGCAGTTGGTAC	GCAGAGATGGATGACCTTAAA	AAAGACGCACCGGGCAGAGATGGATGACTTTAAAGTTAATATTCATAGCTTTAAGGTCATCCATCTCTGCTTTTTTGGCAAGCAAAAGACGGCATACGAGATGTACCAACTGCAACGTACTTCGCCGTCTTT
CLL-H-001274	AKAP6	1.08519	1.08159	0.115552	1.47993	1.60812	0.62545	TGCACAACGTGTTGCACA	CCTCTCTCTCCAGCTAGACTT	AAAGACGCACCGGCCTCTCTCTCTAGCTAGATTTGTTAATATTCATAGCAAGTCTAGCTGGAGAGAGAGGTTTTTTGGCAAGCAAAAGACGGCATACGAGATTGTGCAACACGTTGTGCATTCGCCGTCTTT
CLL-H-001275	AKAP7	0.654354	0.677087	-0.587222	0.889438	0.838674	-0.211427	GTGTTGTGCAGTTGGTCA	GCAGCTGATCAGAATGGCAAT	AAAGACGCACCGGGCAGCTGATTAGAATGGTAATGTTAATATTCATAGCATTGCCATTCTGATCAGCTGCTTTTTTGGCAAGCAAAAGACGGCATACGAGATTGACCAACTGCACAACACTTCGCCGTCTTT
CLL-H-001276	AKAP7	0.925287	0.902	-0.130414	0.78314	0.765722	-0.368883	CAGTTGTGCAGTTGGTGT	GACAATGAGAACAACAGGAAA	AAAGACGCACCGGGACAATGAGAACAATAGGAAAGTTAATATTCATAGCTTTCCTGTTGTTCTCATTGTCTTTTTTGGCAAGCAAAAGACGGCATACGAGATACACCAACTGCACAACTGTTCGCCGTCTTT
CLL-H-001277	AKAP7	0.831597	0.972067	-0.153458	0.712358	0.707895	-0.493859	ACCATGTGCAGTTGGTTG	CTGAACTAGTAAGGCTCAGTA	AAAGACGCACCGGCTGAACTAGTAAGGCTTAGTAGTTAATATTCATAGCTACTGAGCCTTACTAGTTCAGTTTTTTGGCAAGCAAAAGACGGCATACGAGATCAACCAACTGCACATGGTTTCGCCGTCTTT
CLL-H-001278	AKAP7	1.73936	1.58918	0.733419	0.793406	0.866736	-0.270102	TGCATGTGCAGTTGGTGT	CTGGAGGAAACACAGAATAAA	AAAGACGCACCGGCTGGAGGAAACATAGAATAAAGTTAATATTCATAGCTTTATTCTGTGTTTCCTCCAGTTTTTTGGCAAGCAAAAGACGGCATACGAGATACACCAACTGCACATGCATTCGCCGTCTTT
CLL-H-001279	AKAP7	0.881829	0.904263	-0.163307	0.647603	0.661346	-0.61167	GTCACAACCACAACCAGT	ATGCCTCCTGGACGCAAATTA	AAAGACGCACCGGATGCCTCTTGGACGTAAATTAGTTAATATTCATAGCTAATTTGCGTCCAGGAGGCATTTTTTTGGCAAGCAAAAGACGGCATACGAGATACTGGTTGTGGTTGTGACTTCGCCGTCTTT
CLL-H-001280	AKAP7	1.73632	1.82815	0.833206	1.5868	1.55851	0.653146	ACCAGTGTTGGTTGCAGT	GCCTTGCCATCAATGGAATAC	AAAGACGCACCGGGCCTTGCCATTAATGGAATATGTTAATATTCATAGCGTATTCCATTGATGGCAAGGCTTTTTTGGCAAGCAAAAGACGGCATACGAGATACTGCAACCAACACTGGTTTCGCCGTCTTT
CLL-H-001281	AKAP8	1.47595	1.4477	0.547702	1.09902	1.0787	0.122756	GTCAGTTGCAGTTGGTCA	GCAGAGTCTAAAGACGCTGTT	AAAGACGCACCGGGCAGAGTTTAAAGACGTTGTTGTTAATATTCATAGCAACAGCGTCTTTAGACTCTGCTTTTTTGGCAAGCAAAAGACGGCATACGAGATTGACCAACTGCAACTGACTTCGCCGTCTTT
CLL-H-001282	AKAP8	1.15128	1.16557	0.212137	1.29378	1.26898	0.357631	CACAGTTGCAGTTGGTGT	GCTGCTGAACAGTTCAAGAAA	AAAGACGCACCGGGCTGCTGAACAGTTTAAGAAAGTTAATATTCATAGCTTTCTTGAACTGTTCAGCAGCTTTTTTGGCAAGCAAAAGACGGCATACGAGATACACCAACTGCAACTGTGTTCGCCGTCTTT
CLL-H-001283	AKAP8	1.27863	1.16407	0.286892	1.48595	1.44276	0.550109	ACACCATGCAGTTGGTAC	CCTCCAGGAATACATTGTAAA	AAAGACGCACCGGCCTCCAGGAATATATTGTAAAGTTAATATTCATAGCTTTACAATGTATTCCTGGAGGTTTTTTGGCAAGCAAAAGACGGCATACGAGATGTACCAACTGCATGGTGTTTCGCCGTCTTT
CLL-H-001284	AKAP8	1.45741	1.52121	0.574314	1.34948	1.21149	0.354594	TGACCATGCAGTTGGTTG	CCAGCTGGCAAGGTTATGAAA	AAAGACGCACCGGCCAGTTGGTAAGGTTATGAAAGTTAATATTCATAGCTTTCATAACCTTGCCAGCTGGTTTTTTGGCAAGCAAAAGACGGCATACGAGATCAACCAACTGCATGGTCATTCGCCGTCTTT
CLL-H-001285	AKAP8	1.18843	1.00314	0.126787	1.08957	0.985949	0.0516701	GTACCATGCAGTTGGTCA	GTATGCAAGTTCCGTAGCTTT	AAAGACGCACCGGGTATGCAAGTTCTGTAGCTTTGTTAATATTCATAGCAAAGCTACGGAACTTGCATACTTTTTTGGCAAGCAAAAGACGGCATACGAGATTGACCAACTGCATGGTACTTCGCCGTCTTT
CLL-H-001286	AKAP8	0.831576	0.700013	-0.390314	0.806059	0.872206	-0.254151	GTCACAACGTGTTGCATG	GCTTCTTGCCCAGGTTTCAAA	AAAGACGCACCGGGCTTCTTGCCTAGGTTTCAAGGTTAATATTCATAGCTTTGAAACCTGGGCAAGAAGCTTTTTTGGCAAGCAAAAGACGGCATACGAGATCATGCAACACGTTGTGACTTCGCCGTCTTT
CLL-H-001287	AKAP9	1.06483	1.08046	0.101137	1.1885	1.1017	0.19444	ACCAGTTGCAGTTGGTAC	GCAGTCTTAAAGAAGAGCTTA	AAAGACGCACCGGGCAGTCTTAAAGAAGAGTTTAGTTAATATTCATAGCTAAGCTCTTCTTTAAGACTGCTTTTTTGGCAAGCAAAAGACGGCATACGAGATGTACCAACTGCAACTGGTTTCGCCGTCTTT
CLL-H-001288	AKAP9	1.1689	1.17803	0.230764	1.42793	1.40512	0.50231	TGCAGTTGCAGTTGGTTG	GCCAAGAAGAAAGATTGATTT	AAAGACGCACCGGGCCAAGAAGAAAGATTGATTTGTTAATATTCATAGCAAATCAATCTTTCTTCTTGGCTTTTTTGGCAAGCAAAAGACGGCATACGAGATCAACCAACTGCAACTGCATTCGCCGTCTTT
CLL-H-001289	AKAP9	1.19306	1.19602	0.256457	1.64513	1.78886	0.77862	CACACAACCACAACCATG	TGTGGATCAGGTTCGTGAATA	AAAGACGCACCGGTGTGGATCAGGTTTGTGAATAGTTAATATTCATAGCTATTCACGAACCTGATCCACATTTTTTGGCAAGCAAAAGACGGCATACGAGATCATGGTTGTGGTTGTGTGTTCGCCGTCTTT
CLL-H-001290	AKAP9	0.971207	1.02043	-0.00648778	1.0549	1.14014	0.133158	ACCACACAGTACTGCAGT	GCTGACTATTTCAGAAGAAAT	AAAGACGCACCGGGCTGACTATTTCAGAAGAAATGTTAATATTCATAGCATTTCTTCTGAAATAGTCAGCTTTTTTGGCAAGCAAAAGACGGCATACGAGATACTGCAGTACTGTGTGGTTTCGCCGTCTTT
CLL-H-001291	AKAP9	1.24155	1.15437	0.259627	1.32526	1.31476	0.400535	TGCACAGTGTGTTGCAAC	GTGGGCATTGTCTTTCTGTCA	AAAGACGCACCGGGTGGGTATTGTCTTTCTGTTAGTTAATATTCATAGCTGACAGAAAGACAATGCCCACTTTTTTGGCAAGCAAAAGACGGCATACGAGATGTTGCAACACACTGTGCATTCGCCGTCTTT
CLL-H-001292	AKAP9	0.844322	0.780384	-0.300939	1.57801	1.55568	0.647825	GTCACAGTGTGTTGCAGT	GAGTGGGCATTGTCTTTCTGT	AAAGACGCACCGGGAGTGGGTATTGTCTTTCTGTGTTAATATTCATAGCACAGAAAGACAATGCCCACTCTTTTTTGGCAAGCAAAAGACGGCATACGAGATACTGCAACACACTGTGACTTCGCCGTCTTT
CLL-H-001293	AKR1A1	0.739259	0.646826	-0.5322	0.67645	0.609661	-0.638932	ACGTTGGTCAACGTGTCA	GCAGCTAAATGCCCTGAACAA	AAAGACGCACCGGGCAGCTAAATGCTCTGAATAAGTTAATATTCATAGCTTGTTCAGGGCATTTAGCTGCTTTTTTGGCAAGCAAAAGACGGCATACGAGATTGACACGTTGACCAACGTTTCGCCGTCTTT
CLL-H-001294	AKR1A1	0.929353	0.871501	-0.152064	0.967633	1.01377	-0.0138665	TGGTTGGTCAACGTGTAC	GCCACATTGATTGTGCTGCTA	AAAGACGCACCGGGCCATATTGATTGTGCTGTTAGTTAATATTCATAGCTAGCAGCACAATCAATGTGGCTTTTTTGGCAAGCAAAAGACGGCATACGAGATGTACACGTTGACCAACCATTCGCCGTCTTT
CLL-H-001295	AKR1A1	0.902	0.79556	-0.239379	0.893872	0.867606	-0.183374	GTGTTGGTCAACGTGTGT	GCAGCTGTTAAGTATGCCCTT	AAAGACGCACCGGGCAGTTGTTAAGTATGCCTTTGTTAATATTCATAGCAAGGGCATACTTAACAGCTGCTTTTTTGGCAAGCAAAAGACGGCATACGAGATACACACGTTGACCAACACTTCGCCGTCTTT
CLL-H-001296	AKR1A1	0.846041	0.79862	-0.282809	0.972606	0.98789	-0.0288254	CAGTTGGTCAACGTGTTG	CCTTCAGAACATCAAGGTGTT	AAAGACGCACCGGCCTTCAGAACATTAAGGTGTTGTTAATATTCATAGCAACACCTTGATGTTCTGAAGGTTTTTTGGCAAGCAAAAGACGGCATACGAGATCAACACGTTGACCAACTGTTCGCCGTCTTT
CLL-H-001297	AKR1A1	0.375132	0.414494	-1.34255	0.524182	0.531935	-0.92127	ACCATGGTCAACGTGTAC	GCAGGTGGAATGCCACCCATA	AAAGACGCACCGGGCAGGTGGAATGTCACCTATAGTTAATATTCATAGCTATGGGTGGCATTCCACCTGCTTTTTTGGCAAGCAAAAGACGGCATACGAGATGTACACGTTGACCATGGTTTCGCCGTCTTT
CLL-H-001298	AKR1A1	1.02049	0.944275	-0.0267324	1.2012	1.23208	0.282783	ACTGACGTCAGTTGCACA	CAGCTCTGCAGCTAATGAGGT	AAAGACGCACCGGCAGCTTTGCAGTTAATGAGGTGTTAATATTCATAGCACCTCATTAGCTGCAGAGCTGTTTTTTGGCAAGCAAAAGACGGCATACGAGATTGTGCAACTGACGTCAGTTTCGCCGTCTTT
CLL-H-001299	AKR1B1	0.520807	0.575753	-0.868828	1.22285	1.34063	0.356577	CAACTGGTCAACGTGTCA	CCAGGTGGAGATGATCTTAAA	AAAGACGCACCGGCCAGGTGGAGATGGTCTTGAAGTTAATATTCATAGCTTTAAGATCATCTCCACCTGGTTTTTTGGCAAGCAAAAGACGGCATACGAGATTGACACGTTGACCAGTTGTTCGCCGTCTTT
CLL-H-001300	AKR1B1	0.629687	0.669546	-0.623019	0.739839	0.752994	-0.422003	ACTGTGGTCAACGTGTGT	GTTCCCAGTGACACCAACATT	AAAGACGCACCGGGTTCCCAGTGATACCAATATTGTTAATATTCATAGCAATGTTGGTGTCACTGGGAACTTTTTTGGCAAGCAAAAGACGGCATACGAGATACACACGTTGACCACAGTTTCGCCGTCTTT
CLL-H-001301	AKR1B1	0.579811	0.407294	-1.0411	0.398357	0.417815	-1.29347	TGTGTGGTCAACGTGTCA	TGTGCCCATGTGTACCAGAAT	AAAGACGCACCGGTGTGCCTATGTGTACTAGAATGTTAATATTCATAGCATTCTGGTACACATGGGCACATTTTTTGGCAAGCAAAAGACGGCATACGAGATTGACACGTTGACCACACATTCGCCGTCTTT
CLL-H-001302	AKR1B1	1.00862	0.915628	-0.0573957	0.970159	0.885154	-0.109853	GTTGTGGTCAACGTGTTG	TGCTGAGAACTTTAAGGTCTT	AAAGACGCACCGGTGCTGAGAGCTTTAGGGTCTTGTTAATATTCATAGCAAGACCTTAAAGTTCTCAGCATTTTTTGGCAAGCAAAAGACGGCATACGAGATCAACACGTTGACCACAACTTCGCCGTCTTT
CLL-H-001303	AKR1B1	1.10596	1.02591	0.0910968	0.727732	0.847401	-0.348702	CATGTGGTCAACGTGTAC	CCATTGGATGAGTCGGGCAAT	AAAGACGCACCGGCCATTGGATGAGTTGGGTAATGTTAATATTCATAGCATTGCCCGACTCATCCAATGGTTTTTTGGCAAGCAAAAGACGGCATACGAGATGTACACGTTGACCACATGTTCGCCGTCTTT
CLL-H-001304	AKR1B1	0.90307	0.661939	-0.371161	0.791175	0.831994	-0.301643	GTTGACGTCAGTTGCAGT	CCTGTGTTTCTTGCCTCATTT	AAAGACGCACCGGCCTGTGTTTCTTGCCTTATTTGTTAATATTCATAGCAAATGAGGCAAGAAACACAGGTTTTTTGGCAAGCAAAAGACGGCATACGAGATACTGCAACTGACGTCAACTTCGCCGTCTTT
CLL-H-001305	AKR1B10	0.6825	0.686238	-0.547159	0.526344	0.543601	-0.902651	TGACCATGCAACGTGTGT	GCCTATGTCTATCAGAATGAA	AAAGACGCACCGGGCCTATGTCTATTAGAATGAAGTTAATATTCATAGCTTCATTCTGATAGACATAGGCTTTTTTGGCAAGCAAAAGACGGCATACGAGATACACACGTTGCATGGTCATTCGCCGTCTTT
CLL-H-001306	AKR1B10	1.14378	1.10962	0.171935	0.82195	0.788539	-0.312812	GTACCATGCAACGTGTAC	GCACGCATTGTTGAGAACATT	AAAGACGCACCGGGCACGCATTGTTGAGAATATTGTTAATATTCATAGCAATGTTCTCAACAATGCGTGCTTTTTTGGCAAGCAAAAGACGGCATACGAGATGTACACGTTGCATGGTACTTCGCCGTCTTT
CLL-H-001307	AKR1B10	1.1085	1.04235	0.10422	0.988554	1.10616	0.0644789	CAACCATGCAACGTGTCA	CGTGTTGCAATCCTCTCATTT	AAAGACGCACCGGCGTGTTGCAATCCTCTTATTTGTTAATATTCATAGCAAATGAGAGGATTGCAACACGTTTTTTGGCAAGCAAAAGACGGCATACGAGATTGACACGTTGCATGGTTGTTCGCCGTCTTT
CLL-H-001308	AKR1B10	1.39617	1.61271	0.585484	1.15031	1.1847	0.223276	ACTGCATGCAACGTGTGT	GATCCCAAGATTAAGGAGATT	AAAGACGCACCGGGATCCTAAGATTAAGGAGATTGTTAATATTCATAGCAATCTCCTTAATCTTGGGATCTTTTTTGGCAAGCAAAAGACGGCATACGAGATACACACGTTGCATGCAGTTTCGCCGTCTTT
CLL-H-001309	AKR1B10	1.09214	1.0176	0.0761665	0.817686	0.748307	-0.35434	TGTGCATGCAACGTGTCA	CAAAGTGAAAGAAGCAGTGAA	AAAGACGCACCGGCAAAGTGAAAGAAGTAGTGAAGTTAATATTCATAGCTTCACTGCTTCTTTCACTTTGTTTTTTGGCAAGCAAAAGACGGCATACGAGATTGACACGTTGCATGCACATTCGCCGTCTTT
CLL-H-001310	AKR1B10	0.902867	0.827446	-0.210339	0.816649	0.809661	-0.298411	TGTGACGTCAGTTGCAAC	CAGTGAACTTAGTCCTGTTAT	AAAGACGCACCGGCAGTGAACTTAGTCTTGTTATGTTAATATTCATAGCATAACAGGACTAAGTTCACTGTTTTTTGGCAAGCAAAAGACGGCATACGAGATGTTGCAACTGACGTCACATTCGCCGTCTTT
CLL-H-001311	AKR1C1	0.748341	0.90644	-0.279974	1.19617	1.16714	0.240698	CATGGTACGTGTTGGTGT	GCCACCAAATTGGCAATTGAA	AAAGACGCACCGGGCCACCAAATTGGTAATTGAAGTTAATATTCATAGCTTCAATTGCCAATTTGGTGGCTTTTTTGGCAAGCAAAAGACGGCATACGAGATACACCAACACGTACCATGTTCGCCGTCTTT
CLL-H-001312	AKR1C1	0.552039	0.580896	-0.820403	0.992612	0.889063	-0.09017	ACGTGTACGTGTTGGTTG	GCTGGATTTCTGCAAGTCAAA	AAAGACGCACCGGGCTGGATTTCTGCAAGTTAAAGTTAATATTCATAGCTTTGACTTGCAGAAATCCAGCTTTTTTGGCAAGCAAAAGACGGCATACGAGATCAACCAACACGTACACGTTTCGCCGTCTTT
CLL-H-001313	AKR1C1	1.28901	1.3958	0.42368	1.03561	0.98054	0.0110666	TGGTGTACGTGTTGGTGT	GCCATATTGATTCTGCTCATT	AAAGACGCACCGGGCCATATTGATTCTGCTTATTGTTAATATTCATAGCAATGAGCAGAATCAATATGGCTTTTTTGGCAAGCAAAAGACGGCATACGAGATACACCAACACGTACACCATTCGCCGTCTTT
CLL-H-001314	AKR1C1	1.3737	1.37767	0.46015	0.945896	0.803697	-0.197761	GTGTGTACGTGTTGGTAC	GCCGTGGAGAAGTGTAAAGAT	AAAGACGCACCGGGCCGTGGAGAGGTGTAAAGGTGTTAATATTCATAGCATCTTTACACTTCTCCACGGCTTTTTTGGCAAGCAAAAGACGGCATACGAGATGTACCAACACGTACACACTTCGCCGTCTTT
CLL-H-001315	AKR1C1	0.380071	0.353668	-1.4476	0.828874	0.799813	-0.29652	TGACCAACGTGTTGGTCA	GCCTTGGAAAGGTCACTGAAA	AAAGACGCACCGGGCCTTGGAAGGGTCATTGAAAGTTAATATTCATAGCTTTCAGTGACCTTTCCAAGGCTTTTTTGGCAAGCAAAAGACGGCATACGAGATTGACCAACACGTTGGTCATTCGCCGTCTTT
CLL-H-001316	AKR1C2	0.504397	0.298121	-1.3667	0.766646	0.755416	-0.394013	CACAGTACGTGTTGGTAC	GCCGTCAAATTGGCAATAGAA	AAAGACGCACCGGGCCGTCAAATTGGTAATAGAAGTTAATATTCATAGCTTCTATTGCCAATTTGACGGCTTTTTTGGCAAGCAAAAGACGGCATACGAGATGTACCAACACGTACTGTGTTCGCCGTCTTT
CLL-H-001317	AKR1C2	1.06165	1.06721	0.0900718	1.20652	1.20559	0.270298	ACACCAACGTGTTGGTGT	GATTCTGCACATGTTTACAAT	AAAGACGCACCGGGATTCTGCACATGTTTACAATGTTAATATTCATAGCATTGTAAACATGTGCAGAATCTTTTTTGGCAAGCAAAAGACGGCATACGAGATACACCAACACGTTGGTGTTTCGCCGTCTTT
CLL-H-001318	AKR1C2	1.5576	1.49534	0.609896	1.68005	1.57642	0.702576	ACCAGTCAGTTGGTCACA	GAGCCCTAAACATAACTCCTA	AAAGACGCACCGGGAGCCCTAAACATAACTTCTAGTTAATATTCATAGCTAGGAGTTATGTTTAGGGCTCTTTTTTGGCAAGCAAAAGACGGCATACGAGATTGTGACCAACTGACTGGTTTCGCCGTCTTT
CLL-H-001319	AKR1C2	0.80165	0.813071	-0.308751	0.897282	0.898826	-0.155127	TGCAGTCAGTTGGTCAAC	CGTGATTGCATGTCTACAAGA	AAAGACGCACCGGCGTGATTGCATGTCTATAAGAGTTAATATTCATAGCTCTTGTAGACATGCAATCACGTTTTTTGGCAAGCAAAAGACGGCATACGAGATGTTGACCAACTGACTGCATTCGCCGTCTTT
CLL-H-001320	AKR1C2	1.17121	1.19272	0.241127	1.18094	1.12977	0.207984	GTCAGTCAGTTGGTCAGT	GTGATTGCATGTCTACAAGAA	AAAGACGCACCGGGTGATTGCATGTCTATAAGAAGTTAATATTCATAGCTTCTTGTAGACATGCAATCACTTTTTTGGCAAGCAAAAGACGGCATACGAGATACTGACCAACTGACTGACTTCGCCGTCTTT
CLL-H-001321	AKR1C3	1.05145	1.0533	0.0736485	0.848962	0.824087	-0.25768	ACGTCACATGACTGGTGT	CCGGAGTAAATTGCTAGATTT	AAAGACGCACCGGCCGGAGTAAATTGTTAGATTTGTTAATATTCATAGCAAATCTAGCAATTTACTCCGGTTTTTTGGCAAGCAAAAGACGGCATACGAGATACACCAGTCATGTGACGTTTCGCCGTCTTT
CLL-H-001322	AKR1C3	1.01866	0.951679	-0.0223916	1.27878	1.24497	0.335436	TGGTCACATGACTGGTCA	CCGTATTTCAACCGGAGTAAA	AAAGACGCACCGGCCGTATTTCAACTGGAGTAAAGTTAATATTCATAGCTTTACTCCGGTTGAAATACGGTTTTTTGGCAAGCAAAAGACGGCATACGAGATTGACCAGTCATGTGACCATTCGCCGTCTTT
CLL-H-001323	AKR1C3	0.958121	0.998256	-0.0321193	0.86762	0.784528	-0.277484	GTGTCACATGACTGGTTG	CCTAGACAGAAATCTCCACTA	AAAGACGCACCGGCCTAGACAGAAATCTCTACTAGTTAATATTCATAGCTAGTGGAGATTTCTGTCTAGGTTTTTTGGCAAGCAAAAGACGGCATACGAGATCAACCAGTCATGTGACACTTCGCCGTCTTT
CLL-H-001324	AKR1C3	1.18205	1.05617	0.160064	0.995131	1.0789	0.0512572	CAGTCACATGACTGGTAC	CCAGAGGTTCCGAGAAGTAAA	AAAGACGCACCGGCCAGAGGTTCTGAGAAGTAAGGTTAATATTCATAGCTTTACTTCTCGGAACCTCTGGTTTTTTGGCAAGCAAAAGACGGCATACGAGATGTACCAGTCATGTGACTGTTCGCCGTCTTT
CLL-H-001325	AKR1C3	0.895655	0.832799	-0.211472	1.42291	1.43378	0.514332	ACCACACATGACTGGTCA	CTCACTGAAGAAAGCTCAATT	AAAGACGCACCGGCTCACTGAAGAAAGCTTAATTGTTAATATTCATAGCAATTGAGCTTTCTTCAGTGAGTTTTTTGGCAAGCAAAAGACGGCATACGAGATTGACCAGTCATGTGTGGTTTCGCCGTCTTT
CLL-H-001326	AKR1C3	0.865028	0.701132	-0.360712	0.613946	0.635142	-0.679333	CATGACGTCAGTTGCATG	CTGGACATATCACCTCTACTT	AAAGACGCACCGGCTGGACATATCACCTTTACTTGTTAATATTCATAGCAAGTAGAGGTGATATGTCCAGTTTTTTGGCAAGCAAAAGACGGCATACGAGATCATGCAACTGACGTCATGTTCGCCGTCTTT
CLL-H-001327	AKR1C4	0.942252	0.926448	-0.098017	0.899641	0.893345	-0.157645	GTACGTACGTGTTGGTGT	GAACCCAACGACATAAACTAT	AAAGACGCACCGGGAACCCAACGACATAAATTATGTTAATATTCATAGCATAGTTTATGTCGTTGGGTTCTTTTTTGGCAAGCAAAAGACGGCATACGAGATACACCAACACGTACGTACTTCGCCGTCTTT
CLL-H-001328	AKR1C4	0.647467	0.469964	-0.858249	0.607814	0.577909	-0.754692	CAACGTACGTGTTGGTTG	GCTGTAGAGGTCACCAAATTA	AAAGACGCACCGGGCTGTAGAGGTCACTAAATTAGTTAATATTCATAGCTAATTTGGTGACCTCTACAGCTTTTTTGGCAAGCAAAAGACGGCATACGAGATCAACCAACACGTACGTTGTTCGCCGTCTTT
CLL-H-001329	AKR1C4	0.604024	0.638792	-0.686952	0.436581	0.383015	-1.2901	ACTGGTACGTGTTGGTAC	GCAGCGGATCAGAGAGAACAT	AAAGACGCACCGGGCAGCGGATTAGAGAGAATATGTTAATATTCATAGCATGTTCTCTCTGATCCGCTGCTTTTTTGGCAAGCAAAAGACGGCATACGAGATGTACCAACACGTACCAGTTTCGCCGTCTTT
CLL-H-001330	AKR1C4	1.15921	1.21177	0.245128	1.12379	1.02021	0.0986211	TGTGGTACGTGTTGGTTG	GACCATCCTGATTATCCATTT	AAAGACGCACCGGGACCATCCTGATTATCTATTTGTTAATATTCATAGCAAATGGATAATCAGGATGGTCTTTTTTGGCAAGCAAAAGACGGCATACGAGATCAACCAACACGTACCACATTCGCCGTCTTT
CLL-H-001331	AKR1C4	1.61678	1.50164	0.639832	1.1056	1.04384	0.103365	GTTGGTACGTGTTGGTCA	CGCCATATTGATTCTGCTTAT	AAAGACGCACCGGCGCCATATTGATTCTGTTTATGTTAATATTCATAGCATAAGCAGAATCAATATGGCGTTTTTTGGCAAGCAAAAGACGGCATACGAGATTGACCAACACGTACCAACTTCGCCGTCTTT
CLL-H-001332	AKR1C4	0.973025	0.738438	-0.238451	0.971284	0.983851	-0.032762	ACGTACGTCAGTTGCAAC	GACACACAGCCTCTGGTTAAA	AAAGACGCACCGGGACACATAGCCTTTGGTTAAAGTTAATATTCATAGCTTTAACCAGAGGCTGTGTGTCTTTTTTGGCAAGCAAAAGACGGCATACGAGATGTTGCAACTGACGTACGTTTCGCCGTCTTT
CLL-H-001333	AKR1D1	1.04116	0.96053	4.9108e-05	0.781793	0.791614	-0.346136	TGCATGTGGTCATGGTAC	CATCCTGAATACCCATTTCAT	AAAGACGCACCGGCATCCTGAATACCTATTTCATGTTAATATTCATAGCATGAAATGGGTATTCAGGATGTTTTTTGGCAAGCAAAAGACGGCATACGAGATGTACCATGACCACATGCATTCGCCGTCTTT
CLL-H-001334	AKR1D1	1.25021	1.24364	0.318368	0.892425	0.975451	-0.100028	CACAACGTCAACGTGTCA	CCTTTGTTAAAGGATGCACTT	AAAGACGCACCGGCCTTTGTTAAAGGATGTACTTGTTAATATTCATAGCAAGTGCATCCTTTAACAAAGGTTTTTTGGCAAGCAAAAGACGGCATACGAGATTGACACGTTGACGTTGTGTTCGCCGTCTTT
CLL-H-001335	AKR1D1	0.748634	0.713781	-0.452058	0.649685	0.647106	-0.625056	ACACTGGTCAACGTGTTG	GCGATCATCCTGAATACCCAT	AAAGACGCACCGGGCGATCATCTTGAATACCTATGTTAATATTCATAGCATGGGTATTCAGGATGATCGCTTTTTTGGCAAGCAAAAGACGGCATACGAGATCAACACGTTGACCAGTGTTTCGCCGTCTTT
CLL-H-001336	AKR1D1	1.42107	1.36221	0.47646	1.14174	1.23644	0.248711	TGACTGGTCAACGTGTGT	CCCTAGAGATGAGAATGGCAA	AAAGACGCACCGGCCCTAGAGATGGGAATGGTAAGTTAATATTCATAGCTTGCCATTCTCATCTCTAGGGTTTTTTGGCAAGCAAAAGACGGCATACGAGATACACACGTTGACCAGTCATTCGCCGTCTTT
CLL-H-001337	AKR1D1	0.861411	1.00968	-0.100663	1.35376	1.35733	0.438875	GTACTGGTCAACGTGTAC	CCGCTTTGTAGAATTGCTCAT	AAAGACGCACCGGCCGCTTTGTAGAATTGTTCATGTTAATATTCATAGCATGAGCAATTCTACAAAGCGGTTTTTTGGCAAGCAAAAGACGGCATACGAGATGTACACGTTGACCAGTACTTCGCCGTCTTT
CLL-H-001338	AKT1	1.01249	0.960686	-0.0199805	0.947587	0.905269	-0.110626	GTGTCAACTGCATGGTGT	CGTGCCATGATCTGTATTTAA	AAAGACGCACCGGCGTGCCATGATTTGTATTTAAGTTAATATTCATAGCTTAAATACAGATCATGGCACGTTTTTTGGCAAGCAAAAGACGGCATACGAGATACACCATGCAGTTGACACTTCGCCGTCTTT
CLL-H-001339	AKT1	0.925645	1.06343	-0.0113722	1.40017	1.34244	0.45523	CAGTCAACTGCATGGTTG	GATCCTCAAGAAGGAAGTCAT	AAAGACGCACCGGGATCCTCAAGAAGGAAGTTATGTTAATATTCATAGCATGACTTCCTTCTTGAGGATCTTTTTTGGCAAGCAAAAGACGGCATACGAGATCAACCATGCAGTTGACTGTTCGCCGTCTTT
CLL-H-001340	AKT1	1.55458	1.44928	0.585928	1.10466	1.1313	0.160795	ACCACAACTGCATGGTAC	GCATCGCTTCTTTGCCGGTAT	AAAGACGCACCGGGCATCGTTTCTTTGCTGGTATGTTAATATTCATAGCATACCGGCAAAGAAGCGATGCTTTTTTGGCAAGCAAAAGACGGCATACGAGATGTACCATGCAGTTGTGGTTTCGCCGTCTTT
CLL-H-001341	AKT1	1.06414	1.11094	0.120735	0.91418	0.961258	-0.0932272	TGCACAACTGCATGGTTG	CGCGTGACCATGAACGAGTTT	AAAGACGCACCGGCGCGTGACTATGAATGAGTTTGTTAATATTCATAGCAAACTCGTTCATGGTCACGCGTTTTTTGGCAAGCAAAAGACGGCATACGAGATCAACCATGCAGTTGTGCATTCGCCGTCTTT
CLL-H-001342	AKT1	1.02362	0.996916	0.0146145	1.2026	1.12581	0.218556	GTGTTGTGTGCATGGTCA	CGTGCCATGATCTGTATTTAA	AAAGACGCACCGGCGTGCCATGATTTGTATTTAAGTTAATATTCATAGCTTAAATACAGATCATGGCACGTTTTTTGGCAAGCAAAAGACGGCATACGAGATTGACCATGCACACAACACTTCGCCGTCTTT
CLL-H-001343	AKT1S1	1.2967	1.19265	0.314509	0.993585	0.903293	-0.0780091	ACTGGTACTGCAACCATG	GCGACAGATTCCTTCTATTAA	AAAGACGCACCGGGCGACAGATTCTTTCTATTAAGTTAATATTCATAGCTTAATAGAAGGAATCTGTCGCTTTTTTGGCAAGCAAAAGACGGCATACGAGATCATGGTTGCAGTACCAGTTTCGCCGTCTTT
CLL-H-001344	AKT1S1	1.14835	1.11303	0.177026	1.15139	1.18276	0.222767	TGTGGTACTGCAACCAGT	GCAGCTGGGCATTAGTGATAA	AAAGACGCACCGGGCAGTTGGGTATTAGTGATAAGTTAATATTCATAGCTTATCACTAATGCCCAGCTGCTTTTTTGGCAAGCAAAAGACGGCATACGAGATACTGGTTGCAGTACCACATTCGCCGTCTTT
CLL-H-001345	AKT1S1	1.01846	0.806067	-0.142319	0.891799	0.897901	-0.16029	GTTGGTACTGCAACCAAC	CTCTTTGTGATGGATGAGGAC	AAAGACGCACCGGCTCTTTGTGATGGGTGAGGATGTTAATATTCATAGCGTCCTCATCCATCACAAAGAGTTTTTTGGCAAGCAAAAGACGGCATACGAGATGTTGGTTGCAGTACCAACTTCGCCGTCTTT
CLL-H-001346	AKT1S1	1.01652	1.12686	0.097973	0.979566	0.896549	-0.0936652	CATGGTACTGCAACCACA	CGGTCATCAGATGAGGAGAAT	AAAGACGCACCGGCGGTTATTAGATGAGGAGAATGTTAATATTCATAGCATTCTCCTCATCTGATGACCGTTTTTTGGCAAGCAAAAGACGGCATACGAGATTGTGGTTGCAGTACCATGTTCGCCGTCTTT
CLL-H-001347	AKT1S1	1.15203	0.945634	0.0617633	1.08703	1.0323	0.0831223	ACGTGTACTGCAACCAGT	GCCTTCAATTTACGTTCTTTA	AAAGACGCACCGGGCCTTCAATTTACGTTCTTTAGTTAATATTCATAGCTAAAGAACGTAAATTGAAGGCTTTTTTGGCAAGCAAAAGACGGCATACGAGATACTGGTTGCAGTACACGTTTCGCCGTCTTT
CLL-H-001348	AKT2	1.26495	1.25419	0.332919	1.32628	1.43818	0.465817	CAGTACTGGTTGCATGCA	CGGGCTAAAGTGACCATGAAT	AAAGACGCACCGGCGGGTTAAAGTGACTATGAATGTTAATATTCATAGCATTCATGGTCACTTTAGCCCGTTTTTTGGCAAGCAAAAGACGGCATACGAGATTGCATGCAACCAGTACTGTTCGCCGTCTTT
CLL-H-001349	AKT2	1.09587	1.19063	0.191901	0.906842	0.909943	-0.138614	ACCAACTGGTTGCATGGT	CCCTTAAACAACTTCTCCGTA	AAAGACGCACCGGCCCTTAAACAACTTCTTCGTAGTTAATATTCATAGCTACGGAGAAGTTGTTTAAGGGTTTTTTGGCAAGCAAAAGACGGCATACGAGATACCATGCAACCAGTTGGTTTCGCCGTCTTT
CLL-H-001350	AKT2	0.964191	0.960283	-0.0555389	1.1684	1.16357	0.221549	TGCAACTGGTTGCATGCA	CTTCGACTATCTCAAACTCCT	AAAGACGCACCGGCTTCGACTATCTCAAATTCCTGTTAATATTCATAGCAGGAGTTTGAGATAGTCGAAGTTTTTTGGCAAGCAAAAGACGGCATACGAGATTGCATGCAACCAGTTGCATTCGCCGTCTTT
CLL-H-001351	AKT2	1.02309	0.888981	-0.0684191	1.08735	1.16886	0.172956	GTCAACTGGTTGCATGTG	ACGGGCTAAAGTGACCATGAA	AAAGACGCACCGGACGGGTTAAAGTGACTATGAAGTTAATATTCATAGCTTCATGGTCACTTTAGCCCGTTTTTTTGGCAAGCAAAAGACGGCATACGAGATCACATGCAACCAGTTGACTTCGCCGTCTTT
CLL-H-001352	AKT2	1.38845	1.44928	0.504409	0.868456	0.915477	-0.16544	CACAACTGGTTGCATGAC	CCTTAAACAACTTCTCCGTAG	AAAGACGCACCGGCCTTAAACAACTTCTCTGTAGGTTAATATTCATAGCCTACGGAGAAGTTGTTTAAGGTTTTTTGGCAAGCAAAAGACGGCATACGAGATGTCATGCAACCAGTTGTGTTCGCCGTCTTT
CLL-H-001353	AKT3	1.42157	1.5892	0.587897	0.759671	0.968063	-0.22169	CACACAACACGTCATGAC	GCCTCTACAACCCATCATAAA	AAAGACGCACCGGGCCTCTACAACCCATTATAAAGTTAATATTCATAGCTTTATGATGGGTTGTAGAGGCTTTTTTGGCAAGCAAAAGACGGCATACGAGATGTCATGACGTGTTGTGTGTTCGCCGTCTTT
CLL-H-001354	AKT3	1.21712	1.27541	0.317219	0.83226	0.873968	-0.229621	ACACACTGACGTCATGTG	ACTGGCAAGATGTATATGATA	AAAGACGCACCGGACTGGCAAGATGTATATGATAGTTAATATTCATAGCTATCATATACATCTTGCCAGTTTTTTTGGCAAGCAAAAGACGGCATACGAGATCACATGACGTCAGTGTGTTTCGCCGTCTTT
CLL-H-001355	AKT3	1.30926	1.22645	0.341622	0.751761	0.78034	-0.384739	TGACACTGACGTCATGGT	GAAAGGGAAGAATGGACAGAA	AAAGACGCACCGGGAAAGGGAAGAATGGATAGAAGTTAATATTCATAGCTTCTGTCCATTCTTCCCTTTCTTTTTTGGCAAGCAAAAGACGGCATACGAGATACCATGACGTCAGTGTCATTCGCCGTCTTT
CLL-H-001356	AKT3	1.56041	1.56398	0.643574	1.08616	1.09036	0.122019	GTACACTGACGTCATGAC	AGAAACCTCAAGATGTGGATT	AAAGACGCACCGGAGAAACCTTAAGATGTGGATTGTTAATATTCATAGCAATCCACATCTTGAGGTTTCTTTTTTTGGCAAGCAAAAGACGGCATACGAGATGTCATGACGTCAGTGTACTTCGCCGTCTTT
CLL-H-001357	AKT3	0.428346	0.466706	-1.16128	0.748946	0.694612	-0.471393	TGACACGTTGCATGGTGT	CCAGAGGTGTTAGAAGATAAT	AAAGACGCACCGGCCAGAGGTGTTAGGAGATGATGTTAATATTCATAGCATTATCTTCTAACACCTCTGGTTTTTTGGCAAGCAAAAGACGGCATACGAGATACACCATGCAACGTGTCATTCGCCGTCTTT
CLL-H-001358	AKT3	1.33739	1.45523	0.48033	1.18809	1.16894	0.236924	TGCATGTGTGCATGCACA	CAGGCACGTTAACTCGAATTC	AAAGACGCACCGGCAGGCACGTTAACTTGAATTTGTTAATATTCATAGCGAATTCGAGTTAACGTGCCTGTTTTTTGGCAAGCAAAAGACGGCATACGAGATTGTGCATGCACACATGCATTCGCCGTCTTT
CLL-H-001359	AKTIP	0.905583	0.837984	-0.199043	0.645309	0.657179	-0.61879	ACCATGTGTGCACATGTG	TCCACGAACTGCACCAAAGAA	AAAGACGCACCGGTCCACGAATTGCACTAAAGAAGTTAATATTCATAGCTTCTTTGGTGCAGTTCGTGGATTTTTTGGCAAGCAAAAGACGGCATACGAGATCACATGTGCACACATGGTTTCGCCGTCTTT
CLL-H-001360	AKTIP	1.29747	1.42735	0.444517	1.17544	1.14157	0.212112	TGCATGTGTGCACATGGT	CACTGCTCGTTTGTTTGACCA	AAAGACGCACCGGCACTGCTTGTTTGTTTGATCAGTTAATATTCATAGCTGGTCAAACAAACGAGCAGTGTTTTTTGGCAAGCAAAAGACGGCATACGAGATACCATGTGCACACATGCATTCGCCGTCTTT
CLL-H-001361	AKTIP	0.766387	0.752993	-0.396573	1.30522	1.53373	0.50067	GTCATGTGTGCACATGAC	TGCCCATAACTAAGCCTACAT	AAAGACGCACCGGTGCCCATAACTAAGCTTACATGTTAATATTCATAGCATGTAGGCTTAGTTATGGGCATTTTTTGGCAAGCAAAAGACGGCATACGAGATGTCATGTGCACACATGACTTCGCCGTCTTT
CLL-H-001362	AKTIP	1.0453	1.07986	0.0873839	1.17399	1.26393	0.284668	CACATGTGTGCACATGCA	CCTGTCTCTAAGTAATGCATT	AAAGACGCACCGGCCTGTCTCTAAGTAATGTATTGTTAATATTCATAGCAATGCATTACTTAGAGACAGGTTTTTTGGCAAGCAAAAGACGGCATACGAGATTGCATGTGCACACATGTGTTCGCCGTCTTT
CLL-H-001363	AKTIP	1.16985	1.19222	0.239988	1.23321	1.18289	0.272368	ACTGGTGTGTGTTGGTTG	CCTTTCAGTAAAGAAGAGAAA	AAAGACGCACCGGCCTTTCAGTAAAGAAGAGAAAGTTAATATTCATAGCTTTCTCTTCTTTACTGAAAGGTTTTTTGGCAAGCAAAAGACGGCATACGAGATCAACCAACACACACCAGTTTCGCCGTCTTT
CLL-H-001364	ALAD	0.934341	0.887256	-0.135278	1.13731	1.15267	0.195302	TGTGTGACCAGTGTGTAC	GATGAGCTACAGTGCCAAATT	AAAGACGCACCGGGATGAGCTACAGTGCTAAATTGTTAATATTCATAGCAATTTGGCACTGTAGCTCATCTTTTTTGGCAAGCAAAAGACGGCATACGAGATGTACACACTGGTCACACATTCGCCGTCTTT
CLL-H-001365	ALAD	1.23248	1.20641	0.286141	0.883323	0.902971	-0.163117	GTTGTGACCAGTGTGTGT	CCAGCTATTGAGGCAATCCAT	AAAGACGCACCGGCCAGTTATTGAGGCAATCTATGTTAATATTCATAGCATGGATTGCCTCAATAGCTGGTTTTTTGGCAAGCAAAAGACGGCATACGAGATACACACACTGGTCACAACTTCGCCGTCTTT
CLL-H-001366	ALAD	0.992723	1.40183	0.238388	0.858543	0.795755	-0.274821	CATGTGACCAGTGTGTTG	TGACATCATCATCACCTACTA	AAAGACGCACCGGTGACATCATCATCACTTACTAGTTAATATTCATAGCTAGTAGGTGATGATGATGTCATTTTTTGGCAAGCAAAAGACGGCATACGAGATCAACACACTGGTCACATGTTCGCCGTCTTT
CLL-H-001367	ALAD	0.84972	0.9122	-0.183759	0.638169	0.633164	-0.653669	ACGTTGACCAGTGTGTAC	TCCTGATGACATACAGCCTAT	AAAGACGCACCGGTCCTGATGACATACAGTCTATGTTAATATTCATAGCATAGGCTGTATGTCATCAGGATTTTTTGGCAAGCAAAAGACGGCATACGAGATGTACACACTGGTCAACGTTTCGCCGTCTTT
CLL-H-001368	ALAD	0.605543	0.858181	-0.472173	0.996346	1.01514	0.00819758	GTCAGTTGACACTGCAAC	ATTCTACTCTGAACCATAAAC	AAAGACGCACCGGATTCTACTCTGAACCATAAACGTTAATATTCATAGCGTTTATGGTTCAGAGTAGAATTTTTTTGGCAAGCAAAAGACGGCATACGAGATGTTGCAGTGTCAACTGACTTCGCCGTCTTT
CLL-H-001369	ALAS1	0.928266	0.961678	-0.0818819	1.23926	1.22016	0.298277	TGGTGTACGTACGTGTCA	GCAGTTATGGACACTTTGAAA	AAAGACGCACCGGGCAGTTATGGATACTTTGAAAGTTAATATTCATAGCTTTCAAAGTGTCCATAACTGCTTTTTTGGCAAGCAAAAGACGGCATACGAGATTGACACGTACGTACACCATTCGCCGTCTTT
CLL-H-001370	ALAS1	0.95341	0.905051	-0.10638	0.997366	0.97777	-0.0181189	GTGTGTACGTACGTGTTG	GCTGTGAGATTTACTCTGATT	AAAGACGCACCGGGCTGTGAGATTTACTTTGATTGTTAATATTCATAGCAATCAGAGTAAATCTCACAGCTTTTTTGGCAAGCAAAAGACGGCATACGAGATCAACACGTACGTACACACTTCGCCGTCTTT
CLL-H-001371	ALAS1	0.740072	0.953997	-0.251102	1.21255	1.16509	0.249243	CAGTGTACGTACGTGTAC	CCAGAAAGAGTGTCTCATCTT	AAAGACGCACCGGCCAGAAAGAGTGTCTTATCTTGTTAATATTCATAGCAAGATGAGACACTCTTTCTGGTTTTTTGGCAAGCAAAAGACGGCATACGAGATGTACACGTACGTACACTGTTCGCCGTCTTT
CLL-H-001372	ALAS1	0.909983	0.939708	-0.112902	1.23386	1.19251	0.278587	ACCAGTACGTACGTGTCA	CCCAAGATTGTGGCATTTGAA	AAAGACGCACCGGCCCAAGATTGTGGTATTTGAAGTTAATATTCATAGCTTCAAATGCCACAATCTTGGGTTTTTTGGCAAGCAAAAGACGGCATACGAGATTGACACGTACGTACTGGTTTCGCCGTCTTT
CLL-H-001373	ALAS1	1.47669	1.37142	0.509018	1.40233	1.4631	0.518425	TGCAGTACGTACGTGTAC	CCGAGTGCCAAAGTACATCTT	AAAGACGCACCGGCCGAGTGCTAAAGTATATCTTGTTAATATTCATAGCAAGATGTACTTTGGCACTCGGTTTTTTGGCAAGCAAAAGACGGCATACGAGATGTACACGTACGTACTGCATTCGCCGTCTTT
CLL-H-001374	ALAS2	0.57899	0.586872	-0.778636	0.975852	1.04619	0.014937	TGCACAACGTACGTGTCA	CCCTCAGATGATGGAAGATTT	AAAGACGCACCGGCCCTTAGATGATGGAAGATTTGTTAATATTCATAGCAAATCTTCCATCATCTGAGGGTTTTTTGGCAAGCAAAAGACGGCATACGAGATTGACACGTACGTTGTGCATTCGCCGTCTTT
CLL-H-001375	ALAS2	1.72375	1.69539	0.773588	1.26667	1.20157	0.302978	GTCACAACGTACGTGTTG	CCGTGTGTTCAAGACTGTGAA	AAAGACGCACCGGCCGTGTGTTTAAGATTGTGAAGTTAATATTCATAGCTTCACAGTCTTGAACACACGGTTTTTTGGCAAGCAAAAGACGGCATACGAGATCAACACGTACGTTGTGACTTCGCCGTCTTT
CLL-H-001376	ALAS2	0.782765	0.849497	-0.294334	1.12908	1.21491	0.227993	CACACAACGTACGTGTAC	CGTCTGGTGTAGTAATGATTA	AAAGACGCACCGGCGTCTGGTGTGGTAATGGTTAGTTAATATTCATAGCTAATCATTACTACACCAGACGTTTTTTGGCAAGCAAAAGACGGCATACGAGATGTACACGTACGTTGTGTGTTCGCCGTCTTT
CLL-H-001377	ALAS2	1.30546	1.3149	0.389753	1.58349	1.43429	0.59172	ACACACTGGTACGTGTTG	GCGTGATGGAATTATGCATAA	AAAGACGCACCGGGCGTGATGGAATTATGTATAAGTTAATATTCATAGCTTATGCATAATTCCATCACGCTTTTTTGGCAAGCAAAAGACGGCATACGAGATCAACACGTACCAGTGTGTTTCGCCGTCTTT
CLL-H-001378	ALAS2	0.986905	0.937135	-0.0563438	1.27289	1.39902	0.416267	TGACACTGGTACGTGTGT	CACCAGTTCCTGTTTGGTATT	AAAGACGCACCGGCACCAGTTCTTGTTTGGTATTGTTAATATTCATAGCAATACCAAACAGGAACTGGTGTTTTTTGGCAAGCAAAAGACGGCATACGAGATACACACGTACCAGTGTCATTCGCCGTCTTT
CLL-H-001379	ALB	0.809155	0.775089	-0.336539	0.999516	1.08212	0.0565791	GTCAGTCAACTGCAGTTG	GCTGAAACATTCACCTTCCAT	AAAGACGCACCGGGCTGAAACATTCACCTTTCATGTTAATATTCATAGCATGGAAGGTGAATGTTTCAGCTTTTTTGGCAAGCAAAAGACGGCATACGAGATCAACTGCAGTTGACTGACTTCGCCGTCTTT
CLL-H-001380	ALB	1.14661	1.28872	0.281656	0.559301	0.621669	-0.762043	CACAGTCAACTGCAGTAC	GCCTTCATTAGCTGCTGATTT	AAAGACGCACCGGGCCTTCATTAGCTGTTGATTTGTTAATATTCATAGCAAATCAGCAGCTAATGAAGGCTTTTTTGGCAAGCAAAAGACGGCATACGAGATGTACTGCAGTTGACTGTGTTCGCCGTCTTT
CLL-H-001381	ALB	1.47907	1.48379	0.56699	1.18073	1.23564	0.272466	TGTGACACCATGTGCAGT	CCAGTGTTCTCTCTTATTCCA	AAAGACGCACCGGCCAGTGTTCTCTCTTATTTCAGTTAATATTCATAGCTGGAATAAGAGAGAACACTGGTTTTTTGGCAAGCAAAAGACGGCATACGAGATACTGCACATGGTGTCACATTCGCCGTCTTT
CLL-H-001382	ALB	1.01545	0.802588	-0.147573	0.960283	0.995548	-0.0324529	GTTGACACCATGTGCAAC	CCACTTCGGTAGAGGATTTCT	AAAGACGCACCGGCCACTTTGGTAGAGGGTTTCTGTTAATATTCATAGCAGAAATCCTCTACCGAAGTGGTTTTTTGGCAAGCAAAAGACGGCATACGAGATGTTGCACATGGTGTCAACTTCGCCGTCTTT
CLL-H-001383	ALB	1.01618	1.00451	0.0148236	0.712391	0.71521	-0.48641	CATGACACCATGTGCACA	CACTTCGGTAGAGGATTTCTA	AAAGACGCACCGGCACTTTGGTAGAGGATTTCTAGTTAATATTCATAGCTAGAAATCCTCTACCGAAGTGTTTTTTGGCAAGCAAAAGACGGCATACGAGATTGTGCACATGGTGTCATGTTCGCCGTCTTT
CLL-H-001384	ALB	1.61616	1.53748	0.65657	0.849428	0.889991	-0.201787	ACGTACACCATGTGCAGT	CGGTAGAGGATTTCTAGTTTC	AAAGACGCACCGGCGGTAGAGGGTTTCTGGTTTCGTTAATATTCATAGCGAAACTAGAAATCCTCTACCGTTTTTTGGCAAGCAAAAGACGGCATACGAGATACTGCACATGGTGTACGTTTCGCCGTCTTT
CLL-H-001385	ALCAM	1.14111	1.09495	0.160653	1.07348	1.07049	0.100284	ACACGTACTGACACCATG	CGTGGATTGTATTTAAGACAT	AAAGACGCACCGGCGTGGATTGTATTTAAGACATGTTAATATTCATAGCATGTCTTAAATACAATCCACGTTTTTTGGCAAGCAAAAGACGGCATACGAGATCATGGTGTCAGTACGTGTTTCGCCGTCTTT
CLL-H-001386	ALCAM	0.816008	0.728179	-0.37549	0.974045	0.878718	-0.112234	GTGTGTGTGTGTACCACA	CGACTTGACGTACCTCAGAAT	AAAGACGCACCGGCGACTTGATGTACCTTAGAATGTTAATATTCATAGCATTCTGAGGTACGTCAAGTCGTTTTTTGGCAAGCAAAAGACGGCATACGAGATTGTGGTACACACACACACTTCGCCGTCTTT
CLL-H-001387	ALCAM	0.844322	0.989164	-0.129926	0.767511	0.754378	-0.394191	CAGTGTGTGTGTACCAGT	CAGCCATGATAATAGGTCATA	AAAGACGCACCGGCAGCCATGATAATAGGTTATAGTTAATATTCATAGCTATGACCTATTATCATGGCTGTTTTTTGGCAAGCAAAAGACGGCATACGAGATACTGGTACACACACACTGTTCGCCGTCTTT
CLL-H-001388	ALCAM	1.15386	1.15192	0.205253	1.10238	1.02726	0.0897153	ACCAGTGTGTGTACCATG	CCGAAGGAATAAGAAGCTCAA	AAAGACGCACCGGCCGAAGGAATAAGAAGTTCAAGTTAATATTCATAGCTTGAGCTTCTTATTCCTTCGGTTTTTTGGCAAGCAAAAGACGGCATACGAGATCATGGTACACACACTGGTTTCGCCGTCTTT
CLL-H-001389	ALCAM	1.03388	1.14852	0.123922	1.10734	1.12384	0.157768	TGCAGTGTGTGTACCAGT	CGAAGGAATAAGAAGCTCAAA	AAAGACGCACCGGCGAAGGAATAAGAAGCTTAAAGTTAATATTCATAGCTTTGAGCTTCTTATTCCTTCGTTTTTTGGCAAGCAAAAGACGGCATACGAGATACTGGTACACACACTGCATTCGCCGTCTTT
CLL-H-001390	ALDH18A1	0.563094	0.434141	-1.01616	1.00799	0.97314	-0.0139005	CAGTGTCAGTGTCAGTCA	GCCTTGTATGAGGCTATGTTT	AAAGACGCACCGGGCCTTGTATGAGGTTATGTTTGTTAATATTCATAGCAAACATAGCCTCATACAAGGCTTTTTTGGCAAGCAAAAGACGGCATACGAGATTGACTGACACTGACACTGTTCGCCGTCTTT
CLL-H-001391	ALDH18A1	0.796892	0.872935	-0.2618	0.929102	0.9074	-0.12314	ACCAGTCAGTGTCAGTGT	CCATTATTTGACCAGATCATT	AAAGACGCACCGGCCATTATTTGACCAGATCATTGTTAATATTCATAGCAATGATCTGGTCAAATAATGGTTTTTTGGCAAGCAAAAGACGGCATACGAGATACACTGACACTGACTGGTTTCGCCGTCTTT
CLL-H-001392	ALDH18A1	1.21019	1.13559	0.229339	0.953249	0.98268	-0.0471406	TGCAGTCAGTGTCAGTCA	CGGAACCTCAATGGAACACTT	AAAGACGCACCGGCGGAACCTTAATGGAACATTTGTTAATATTCATAGCAAGTGTTCCATTGAGGTTCCGTTTTTTGGCAAGCAAAAGACGGCATACGAGATTGACTGACACTGACTGCATTCGCCGTCTTT
CLL-H-001393	ALDH18A1	1.45478	1.28048	0.448741	1.41085	1.51713	0.548951	GTCAGTCAGTGTCAGTTG	GCATCTATTGTTGAGCAGGTA	AAAGACGCACCGGGCATCTATTGTTGAGTAGGTAGTTAATATTCATAGCTACCTGCTCAACAATAGATGCTTTTTTGGCAAGCAAAAGACGGCATACGAGATCAACTGACACTGACTGACTTCGCCGTCTTT
CLL-H-001394	ALDH18A1	1.32712	1.22691	0.351665	1.37129	1.38197	0.461126	ACTGTGTGACTGGTCAAC	CCCTTGGCATTTAGTTGGTAC	AAAGACGCACCGGCCCTTGGTATTTAGTTGGTATGTTAATATTCATAGCGTACCAACTAAATGCCAAGGGTTTTTTGGCAAGCAAAAGACGGCATACGAGATGTTGACCAGTCACACAGTTTCGCCGTCTTT
CLL-H-001395	ALDH1A1	0.734261	0.755218	-0.425336	1.32473	1.46202	0.476832	CATGCAACTGACTGGTTG	GCCAAATCATTCCTTGGAATT	AAAGACGCACCGGGCCAAATCATTCTTTGGAATTGTTAATATTCATAGCAATTCCAAGGAATGATTTGGCTTTTTTGGCAAGCAAAAGACGGCATACGAGATCAACCAGTCAGTTGCATGTTCGCCGTCTTT
CLL-H-001396	ALDH1A1	1.15274	1.23475	0.254646	1.18861	1.18336	0.246086	ACGTCAACTGACTGGTAC	GCTGATTTAATCGAAAGAGAT	AAAGACGCACCGGGCTGATTTAATCGAAAGAGATGTTAATATTCATAGCATCTCTTTCGATTAAATCAGCTTTTTTGGCAAGCAAAAGACGGCATACGAGATGTACCAGTCAGTTGACGTTTCGCCGTCTTT
CLL-H-001397	ALDH1A1	1.04202	1.06047	0.0720429	1.26996	1.19215	0.299175	TGGTCAACTGACTGGTTG	CGGGCTAAGAAGTATATCCTT	AAAGACGCACCGGCGGGCTAAGAAGTATATTCTTGTTAATATTCATAGCAAGGATATACTTCTTAGCCCGTTTTTTGGCAAGCAAAAGACGGCATACGAGATCAACCAGTCAGTTGACCATTCGCCGTCTTT
CLL-H-001398	ALDH1A1	1.32238	1.30502	0.393603	0.877382	0.830076	-0.228704	GTGTCAACTGACTGGTCA	CCATGAATATACAGAGGTCAA	AAAGACGCACCGGCCATGAATATACAGAGGTTAAGTTAATATTCATAGCTTGACCTCTGTATATTCATGGTTTTTTGGCAAGCAAAAGACGGCATACGAGATTGACCAGTCAGTTGACACTTCGCCGTCTTT
CLL-H-001399	ALDH1A1	1.03916	1.04196	0.0573594	1.25467	1.35799	0.384389	CAGTCAACTGACTGGTGT	CACCGATTTGAAGATTCAATA	AAAGACGCACCGGCACCGATTTGAAGATTCAATAGTTAATATTCATAGCTATTGAATCTTCAAATCGGTGTTTTTTGGCAAGCAAAAGACGGCATACGAGATACACCAGTCAGTTGACTGTTCGCCGTCTTT
CLL-H-001400	ALDH1A1	1.48005	1.46869	0.560091	1.43274	1.39476	0.499395	GTACCAGTCAGTTGCAGT	GAGTGGAGAGAAGCTCTTCAA	AAAGACGCACCGGGAGTGGAGAGAAGTTCTTTAAGTTAATATTCATAGCTTGAAGAGCTTCTCTCCACTCTTTTTTGGCAAGCAAAAGACGGCATACGAGATACTGCAACTGACTGGTACTTCGCCGTCTTT
CLL-H-001401	ALDH1A2	0.864557	0.993524	-0.10967	0.870563	0.96829	-0.123234	GTTGTGCACACAACGTCA	CGATGGATGAAGTTATCGAAA	AAAGACGCACCGGCGATGGATGAAGTTATTGAAAGTTAATATTCATAGCTTTCGATAACTTCATCCATCGTTTTTTGGCAAGCAAAAGACGGCATACGAGATTGACGTTGTGTGCACAACTTCGCCGTCTTT
CLL-H-001402	ALDH1A2	0.826632	0.930055	-0.189647	0.863394	0.972485	-0.126081	CATGTGCACACAACGTGT	CCAGATTGATAAGAAACAGTA	AAAGACGCACCGGCCAGATTGATAAGAAACAGTAGTTAATATTCATAGCTACTGTTTCTTATCAATCTGGTTTTTTGGCAAGCAAAAGACGGCATACGAGATACACGTTGTGTGCACATGTTCGCCGTCTTT
CLL-H-001403	ALDH1A2	0.906426	1.17027	0.0425518	0.835591	0.803087	-0.287751	ACGTTGCACACAACGTTG	GCTGGGACTGTTTGGATCAAT	AAAGACGCACCGGGCTGGGATTGTTTGGATTAATGTTAATATTCATAGCATTGATCCAAACAGTCCCAGCTTTTTTGGCAAGCAAAAGACGGCATACGAGATCAACGTTGTGTGCAACGTTTCGCCGTCTTT
CLL-H-001404	ALDH1A2	1.13599	1.13223	0.181562	1.67272	1.66563	0.739132	TGGTTGCACACAACGTGT	GTGGCAATACAGTAGTTATTA	AAAGACGCACCGGGTGGCAATACAGTAGTTATTAGTTAATATTCATAGCTAATAACTACTGTATTGCCACTTTTTTGGCAAGCAAAAGACGGCATACGAGATACACGTTGTGTGCAACCATTCGCCGTCTTT
CLL-H-001405	ALDH1A2	0.139767	0.254377	-2.40693	0.330992	0.308828	-1.64513	GTGTTGCACACAACGTAC	GCAACCATGGAATCCCTAAAT	AAAGACGCACCGGGCAACCATGGAATCCTTAAATGTTAATATTCATAGCATTTAGGGATTCCATGGTTGCTTTTTTGGCAAGCAAAAGACGGCATACGAGATGTACGTTGTGTGCAACACTTCGCCGTCTTT
CLL-H-001406	ALDH1A2	1.07484	1.14175	0.147686	1.09078	1.3012	0.2526	CAACCAGTCAGTTGCATG	GTCTGTCCCTCTCTGCTTTCT	AAAGACGCACCGGGTCTGTTCCTCTTTGCTTTCTGTTAATATTCATAGCAGAAAGCAGAGAGGGACAGACTTTTTTGGCAAGCAAAAGACGGCATACGAGATCATGCAACTGACTGGTTGTTCGCCGTCTTT
CLL-H-001407	ALDH1A3	0.870969	0.768482	-0.289612	1.00133	1.03364	0.0248268	TGTGTGACTGACTGGTGT	GCTGTATTAGAACCCTCAGAT	AAAGACGCACCGGGCTGTATTAGAACCCTTAGATGTTAATATTCATAGCATCTGAGGGTTCTAATACAGCTTTTTTGGCAAGCAAAAGACGGCATACGAGATACACCAGTCAGTCACACATTCGCCGTCTTT
CLL-H-001408	ALDH1A3	1.081	1.07739	0.109957	1.0901	1.07767	0.11619	GTTGTGACTGACTGGTAC	GCAACCAATACTGAAGTTCAA	AAAGACGCACCGGGCAACCAATACTGAAGTTTAAGTTAATATTCATAGCTTGAACTTCAGTATTGGTTGCTTTTTTGGCAAGCAAAAGACGGCATACGAGATGTACCAGTCAGTCACAACTTCGCCGTCTTT
CLL-H-001409	ALDH1A3	1.27083	1.09092	0.235659	1.04694	1.24349	0.190283	CATGTGACTGACTGGTCA	CCACAGATGACAACGTCGTAT	AAAGACGCACCGGCCACAGATGATAACGTTGTATGTTAATATTCATAGCATACGACGTTGTCATCTGTGGTTTTTTGGCAAGCAAAAGACGGCATACGAGATTGACCAGTCAGTCACATGTTCGCCGTCTTT
CLL-H-001410	ALDH1A3	1.74343	1.88196	0.857085	1.37149	1.35098	0.444877	ACGTTGACTGACTGGTGT	GCCGAATACACAGAAGTGAAA	AAAGACGCACCGGGCCGAATACATAGAAGTGAAAGTTAATATTCATAGCTTTCACTTCTGTGTATTCGGCTTTTTTGGCAAGCAAAAGACGGCATACGAGATACACCAGTCAGTCAACGTTTCGCCGTCTTT
CLL-H-001411	ALDH1A3	0.646457	0.639422	-0.637266	0.848546	0.823937	-0.258164	TGGTTGACTGACTGGTCA	GAGCAGGTCTACTCTGAGTTT	AAAGACGCACCGGGAGCAGGTTTACTTTGAGTTTGTTAATATTCATAGCAAACTCAGAGTAGACCTGCTCTTTTTTGGCAAGCAAAAGACGGCATACGAGATTGACCAGTCAGTCAACCATTCGCCGTCTTT
CLL-H-001412	ALDH1A3	0.841701	0.860596	-0.232606	0.91914	0.96805	-0.0842446	TGCATGTGACTGTGCAAC	CTGGAGGCTTTACATCTACTG	AAAGACGCACCGGCTGGAGGCTTTATATCTATTGGTTAATATTCATAGCCAGTAGATGTAAAGCCTCCAGTTTTTTGGCAAGCAAAAGACGGCATACGAGATGTTGCACAGTCACATGCATTCGCCGTCTTT
CLL-H-001413	ALDH1B1	0.923673	1.19364	0.0704128	1.47184	1.41817	0.530824	CACATGACTGACTGGTTG	CGTGTGGGTAAACACCTACAA	AAAGACGCACCGGCGTGTGGGTAAATACCTATAAGTTAATATTCATAGCTTGTAGGTGTTTACCCACACGTTTTTTGGCAAGCAAAAGACGGCATACGAGATCAACCAGTCAGTCATGTGTTCGCCGTCTTT
CLL-H-001414	ALDH1B1	0.80593	0.916097	-0.21885	0.833671	0.71505	-0.373167	ACACGTACTGACTGGTCA	GAATCCATCTACAATGAGTTT	AAAGACGCACCGGGAATCCATCTACAATGAGTTTGTTAATATTCATAGCAAACTCATTGTAGATGGATTCTTTTTTGGCAAGCAAAAGACGGCATACGAGATTGACCAGTCAGTACGTGTTTCGCCGTCTTT
CLL-H-001415	ALDH1B1	1.07005	1.16899	0.161465	1.09616	1.00385	0.0690035	TGACGTACTGACTGGTAC	CGTGCAGGATGACATGAGAAT	AAAGACGCACCGGCGTGTAGGATGATATGAGAATGTTAATATTCATAGCATTCTCATGTCATCCTGCACGTTTTTTGGCAAGCAAAAGACGGCATACGAGATGTACCAGTCAGTACGTCATTCGCCGTCTTT
CLL-H-001416	ALDH1B1	1.14983	1.14856	0.200621	1.05707	1.01396	0.0500354	GTACGTACTGACTGGTGT	CTTGGACAATGGGAAGCCTTT	AAAGACGCACCGGCTTGGATAATGGGAAGTCTTTGTTAATATTCATAGCAAAGGCTTCCCATTGTCCAAGTTTTTTGGCAAGCAAAAGACGGCATACGAGATACACCAGTCAGTACGTACTTCGCCGTCTTT
CLL-H-001417	ALDH1B1	0.748846	0.745648	-0.420346	0.541595	0.50319	-0.937769	GTGTACCAACACTGCAAC	TTGAACTAGGTGGATACTAAA	AAAGACGCACCGGTTGAACTAGGTGGATACTAAAGTTAATATTCATAGCTTTAGTATCCACCTAGTTCAATTTTTTGGCAAGCAAAAGACGGCATACGAGATGTTGCAGTGTTGGTACACTTCGCCGTCTTT
CLL-H-001418	ALDH1B1	0.360027	0.37957	-1.43569	0.536654	0.532587	-0.903423	ACTGCAGTCAGTTGCAAC	CCAGTCACAGTCCAGCAATTC	AAAGACGCACCGGCCAGTCACAGTCTAGCAATTTGTTAATATTCATAGCGAATTGCTGGACTGTGACTGGTTTTTTGGCAAGCAAAAGACGGCATACGAGATGTTGCAACTGACTGCAGTTTCGCCGTCTTT
CLL-H-001419	ALDH1L1	1.6726	1.93107	0.845747	1.07577	1.24517	0.210858	CACATGGTTGACTGGTGT	GACCCTCATTCACGGAGATAA	AAAGACGCACCGGGACCCTTATTCATGGAGATAAGTTAATATTCATAGCTTATCTCCGTGAATGAGGGTCTTTTTTGGCAAGCAAAAGACGGCATACGAGATACACCAGTCAACCATGTGTTCGCCGTCTTT
CLL-H-001420	ALDH1L1	1.19826	1.19004	0.255974	1.24654	1.25135	0.320712	ACACGTGTTGACTGGTAC	CTACGTGGAAATGGCAGTGAA	AAAGACGCACCGGCTACGTGGAAATGGTAGTGAGGTTAATATTCATAGCTTCACTGCCATTTCCACGTAGTTTTTTGGCAAGCAAAAGACGGCATACGAGATGTACCAGTCAACACGTGTTTCGCCGTCTTT
CLL-H-001421	ALDH1L1	0.541613	0.683423	-0.716908	1.33373	1.33255	0.41483	TGACGTGTTGACTGGTTG	CTGTGAACAGAAACTGACATT	AAAGACGCACCGGCTGTGAACAGAAACTGATATTGTTAATATTCATAGCAATGTCAGTTTCTGTTCACAGTTTTTTGGCAAGCAAAAGACGGCATACGAGATCAACCAGTCAACACGTCATTCGCCGTCTTT
CLL-H-001422	ALDH1L1	1.17233	1.12676	0.200778	1.56453	1.51722	0.62358	GTACGTGTTGACTGGTCA	CTCATCCTCTTTGGGAATGAT	AAAGACGCACCGGCTCATCTTCTTTGGGAATGATGTTAATATTCATAGCATCATTCCCAAAGAGGATGAGTTTTTTGGCAAGCAAAAGACGGCATACGAGATTGACCAGTCAACACGTACTTCGCCGTCTTT
CLL-H-001423	ALDH1L1	0.970281	1.06378	0.0228355	1.1379	1.17207	0.207719	GTCAGTGTTGACTGGTGT	GACCCTCATTCACGGAGATAA	AAAGACGCACCGGGACCCTTATTCATGGAGATAAGTTAATATTCATAGCTTATCTCCGTGAATGAGGGTCTTTTTTGGCAAGCAAAAGACGGCATACGAGATACACCAGTCAACACTGACTTCGCCGTCTTT
CLL-H-001424	ALDH1L1	1.09756	1.08391	0.125271	0.843997	0.860872	-0.23041	CACATGTGGTGTTGCATG	CAGGGAGAATAAAGCTTCTGA	AAAGACGCACCGGCAGGGAGAATAAAGTTTCTGAGTTAATATTCATAGCTCAGAAGCTTTATTCTCCCTGTTTTTTGGCAAGCAAAAGACGGCATACGAGATCATGCAACACCACATGTGTTCGCCGTCTTT
CLL-H-001425	ALDH2	0.971349	1.15032	0.0800504	0.997747	1.02346	0.0151004	GTACCAACTGACTGGTTG	GCTGATAAGTACCACGGGAAA	AAAGACGCACCGGGCTGATAAGTATCATGGGAAAGTTAATATTCATAGCTTTCCCGTGGTACTTATCAGCTTTTTTGGCAAGCAAAAGACGGCATACGAGATCAACCAGTCAGTTGGTACTTCGCCGTCTTT
CLL-H-001426	ALDH2	0.739464	0.850255	-0.33474	1.06062	1.18595	0.165475	CAACCAACTGACTGGTAC	CCCAACATCATCATGTCAGAT	AAAGACGCACCGGCCCAACATCATCATGTTAGATGTTAATATTCATAGCATCTGACATGATGATGTTGGGTTTTTTGGCAAGCAAAAGACGGCATACGAGATGTACCAGTCAGTTGGTTGTTCGCCGTCTTT
CLL-H-001427	ALDH2	0.832758	0.829453	-0.2669	0.857192	0.893464	-0.192414	ACTGCAACTGACTGGTCA	GCAGGCATACACTGAAGTGAA	AAAGACGCACCGGGCAGGTATACATTGAAGTGAAGTTAATATTCATAGCTTCACTTCAGTGTATGCCTGCTTTTTTGGCAAGCAAAAGACGGCATACGAGATTGACCAGTCAGTTGCAGTTTCGCCGTCTTT
CLL-H-001428	ALDH2	1.38448	1.47699	0.516	1.48071	1.46019	0.556224	TGTGCAACTGACTGGTAC	GCAGATCATTCCGTGGAATTT	AAAGACGCACCGGGCAGATCATTCTGTGGAATTTGTTAATATTCATAGCAAATTCCACGGAATGATCTGCTTTTTTGGCAAGCAAAAGACGGCATACGAGATGTACCAGTCAGTTGCACATTCGCCGTCTTT
CLL-H-001429	ALDH2	0.500894	0.503299	-0.993967	0.820635	0.86187	-0.249822	GTTGCAACTGACTGGTGT	GAGGACATCTATGATGAGTTT	AAAGACGCACCGGGAGGACATTTATGATGAGTTTGTTAATATTCATAGCAAACTCATCATAGATGTCCTCTTTTTTGGCAAGCAAAAGACGGCATACGAGATACACCAGTCAGTTGCAACTTCGCCGTCTTT
CLL-H-001430	ALDH2	1.26706	1.25137	0.332496	1.19408	1.22197	0.272551	TGTGCAGTCAGTTGCATG	CCTCAGCCATTGATGGAAAGT	AAAGACGCACCGGCCTCAGCTATTGATGGAAGGTGTTAATATTCATAGCACTTTCCATCAATGGCTGAGGTTTTTTGGCAAGCAAAAGACGGCATACGAGATCATGCAACTGACTGCACATTCGCCGTCTTT
CLL-H-001431	ALDH3A1	0.916753	0.993922	-0.0670951	1.01369	1.05269	0.0468501	ACGTGTACTGACTGGTTG	CGACAAGGTGATTAAGAAGAT	AAAGACGCACCGGCGACAAGGTGATTAGGAAGGTGTTAATATTCATAGCATCTTCTTAATCACCTTGTCGTTTTTTGGCAAGCAAAAGACGGCATACGAGATCAACCAGTCAGTACACGTTTCGCCGTCTTT
CLL-H-001432	ALDH3A1	0.878444	0.99171	-0.0994941	0.818189	0.74824	-0.35396	TGGTGTACTGACTGGTGT	CCCTCGATCCAGAACCAAATT	AAAGACGCACCGGCCCTCGATCTAGAACTAAATTGTTAATATTCATAGCAATTTGGTTCTGGATCGAGGGTTTTTTGGCAAGCAAAAGACGGCATACGAGATACACCAGTCAGTACACCATTCGCCGTCTTT
CLL-H-001433	ALDH3A1	1.15431	1.12982	0.191564	1.01571	0.944231	-0.0301511	GTGTGTACTGACTGGTAC	CCTAGAGGAGATCGAGTACAT	AAAGACGCACCGGCCTAGAGGAGATTGAGTATATGTTAATATTCATAGCATGTACTCGATCTCCTCTAGGTTTTTTGGCAAGCAAAAGACGGCATACGAGATGTACCAGTCAGTACACACTTCGCCGTCTTT
CLL-H-001434	ALDH3A1	0.983483	1.02908	0.00866198	1.27476	1.24716	0.334435	CAGTGTACTGACTGGTCA	GCTAAGAAATCCCGGGACTAT	AAAGACGCACCGGGCTAAGAAATCTCGGGATTATGTTAATATTCATAGCATAGTCCCGGGATTTCTTAGCTTTTTTGGCAAGCAAAAGACGGCATACGAGATTGACCAGTCAGTACACTGTTCGCCGTCTTT
CLL-H-001435	ALDH3A1	1.34079	1.257	0.376538	1.16978	1.17603	0.230082	ACCAGTACTGACTGGTGT	CCTGCACAAGAATGAATGGAA	AAAGACGCACCGGCCTGCATAAGAATGAATGGAAGTTAATATTCATAGCTTCCATTCATTCTTGTGCAGGTTTTTTGGCAAGCAAAAGACGGCATACGAGATACACCAGTCAGTACTGGTTTCGCCGTCTTT
CLL-H-001436	ALDH3A1	0.943046	0.912609	-0.108265	0.891614	0.867497	-0.185289	ACGTGTCAGTGTTGCAAC	CCTCACCATTCCAAGTCTCCA	AAAGACGCACCGGCCTCACCATTCTAAGTGTTCAGTTAATATTCATAGCTGGAGACTTGGAATGGTGAGGTTTTTTGGCAAGCAAAAGACGGCATACGAGATGTTGCAACACTGACACGTTTCGCCGTCTTT
CLL-H-001437	ALDH3A2	1.45378	1.4468	0.536334	1.14315	1.28582	0.277848	CAGTGTCAACACTGGTAC	CCCGACTATATTCTCTGTGAA	AAAGACGCACCGGCCCGACTATATTCTTTGTGAAGTTAATATTCATAGCTTCACAGAGAATATAGTCGGGTTTTTTGGCAAGCAAAAGACGGCATACGAGATGTACCAGTGTTGACACTGTTCGCCGTCTTT
CLL-H-001438	ALDH3A2	1.05086	1.08552	0.0949802	1.1463	1.19319	0.225905	ACCAGTCAACACTGGTCA	GCATAACCATAAGCTCATCAA	AAAGACGCACCGGGCATAACCATAAGCTTATCAAGTTAATATTCATAGCTTGATGAGCTTATGGTTATGCTTTTTTGGCAAGCAAAAGACGGCATACGAGATTGACCAGTGTTGACTGGTTTCGCCGTCTTT
CLL-H-001439	ALDH3A2	0.579028	0.491623	-0.906335	0.666891	0.679181	-0.571305	TGCAGTCAACACTGGTAC	CGACCTGTGCAAGAGTGAATT	AAAGACGCACCGGCGACTTGTGTAAGAGTGAATTGTTAATATTCATAGCAATTCACTCTTGCACAGGTCGTTTTTTGGCAAGCAAAAGACGGCATACGAGATGTACCAGTGTTGACTGCATTCGCCGTCTTT
CLL-H-001440	ALDH3A2	1.01633	1.01903	0.0252826	1.16725	1.20575	0.246523	GTCAGTCAACACTGGTGT	GCAGGAAATGCTGTGATTATA	AAAGACGCACCGGGCAGGAAATGTTGTGATTATAGTTAATATTCATAGCTATAATCACAGCATTTCCTGCTTTTTTGGCAAGCAAAAGACGGCATACGAGATACACCAGTGTTGACTGACTTCGCCGTCTTT
CLL-H-001441	ALDH3A2	1.25637	1.47808	0.446495	0.84349	0.941734	-0.166083	CACAGTCAACACTGGTTG	CCTCTGGCTCTTTATGTATTT	AAAGACGCACCGGCCTCTGGTTCTTTATGTATTTGTTAATATTCATAGCAAATACATAAAGAGCCAGAGGTTTTTTGGCAAGCAAAAGACGGCATACGAGATCAACCAGTGTTGACTGTGTTCGCCGTCTTT
CLL-H-001442	ALDH3B1	1.40971	1.51457	0.547155	1.68879	1.7277	0.77242	CATGACACTGACTGGTAC	GCCATCGGAGATTAGCAAGAA	AAAGACGCACCGGGCCATTGGAGATTAGTAAGAAGTTAATATTCATAGCTTCTTGCTAATCTCCGATGGCTTTTTTGGCAAGCAAAAGACGGCATACGAGATGTACCAGTCAGTGTCATGTTCGCCGTCTTT
CLL-H-001443	ALDH3B1	1.53302	1.37242	0.536545	1.42749	1.34615	0.471162	ACGTACACTGACTGGTCA	GATTAGCAAGAACGTCGAGAA	AAAGACGCACCGGGATTAGCAAGAACGTTGAGAAGTTAATATTCATAGCTTCTCGACGTTCTTGCTAATCTTTTTTGGCAAGCAAAAGACGGCATACGAGATTGACCAGTCAGTGTACGTTTCGCCGTCTTT
CLL-H-001444	ALDH3B1	0.901099	0.872214	-0.173744	1.11562	1.0654	0.124623	TGGTACACTGACTGGTAC	GCCTGGATGAAGGACGAGCGT	AAAGACGCACCGGGCCTGGATGAAGGATGAGTGTGTTAATATTCATAGCACGCTCGTCCTTCATCCAGGCTTTTTTGGCAAGCAAAAGACGGCATACGAGATGTACCAGTCAGTGTACCATTCGCCGTCTTT
CLL-H-001445	ALDH3B1	0.865963	0.789867	-0.273971	0.972849	0.99743	-0.0217125	GTGTACACTGACTGGTGT	GAGTCGGAGGTGTCTGAGGTT	AAAGACGCACCGGGAGTTGGAGGTGTTTGAGGTTGTTAATATTCATAGCAACCTCAGACACCTCCGACTCTTTTTTGGCAAGCAAAAGACGGCATACGAGATACACCAGTCAGTGTACACTTCGCCGTCTTT
CLL-H-001446	ALDH3B1	0.910948	1.0835	-0.00943174	0.879768	0.921138	-0.151658	GTTGACCAGTACTGCAGT	CTGTGGGAACGACGGCTTCAT	AAAGACGCACCGGCTGTGGGAACGATGGCTTTATGTTAATATTCATAGCATGAAGCCGTCGTTCCCACAGTTTTTTGGCAAGCAAAAGACGGCATACGAGATACTGCAGTACTGGTCAACTTCGCCGTCTTT
CLL-H-001447	ALDH3B2	1.24312	1.3679	0.382968	1.14512	1.24667	0.256792	CACACACAACACTGGTAC	CCCACCCTATACCGACTGGAA	AAAGACGCACCGGCCCACCTTATACCGATTGGAAGTTAATATTCATAGCTTCCAGTCGGTATAGGGTGGGTTTTTTGGCAAGCAAAAGACGGCATACGAGATGTACCAGTGTTGTGTGTGTTCGCCGTCTTT
CLL-H-001448	ALDH3B2	1.32082	1.40189	0.444402	1.03493	1.01957	0.0387438	ACACACACTGACTGGTTG	GCCTGGAGAAATTAAAGGAGA	AAAGACGCACCGGGCCTGGAGAAATTGAAGGGGAGTTAATATTCATAGCTCTCCTTTAATTTCTCCAGGCTTTTTTGGCAAGCAAAAGACGGCATACGAGATCAACCAGTCAGTGTGTGTTTCGCCGTCTTT
CLL-H-001449	ALDH3B2	1.09899	1.10031	0.137044	1.09932	1.11978	0.149912	TGACACACTGACTGGTGT	CTTCACCTACATATCTCTGCT	AAAGACGCACCGGCTTCACCTACATATCTTTGCTGTTAATATTCATAGCAGCAGAGATATGTAGGTGAAGTTTTTTGGCAAGCAAAAGACGGCATACGAGATACACCAGTCAGTGTGTCATTCGCCGTCTTT
CLL-H-001450	ALDH3B2	0.660009	0.600354	-0.667779	0.760344	0.724399	-0.43021	GTTGGTGTTGTGGTCATG	GCTCCCAACTCACATTGTTCC	AAAGACGCACCGGGCTCCCAACTCATATTGTTTCGTTAATATTCATAGCGGAACAATGTGAGTTGGGAGCTTTTTTGGCAAGCAAAAGACGGCATACGAGATCATGACCACAACACCAACTTCGCCGTCTTT
CLL-H-001451	ALDH3B2	0.720765	0.660067	-0.535857	0.702375	0.689803	-0.522716	CATGGTGTTGTGGTCAAC	CACATGCCCGTAACAGGATTT	AAAGACGCACCGGCACATGCTCGTAATAGGATTTGTTAATATTCATAGCAAATCCTGTTACGGGCATGTGTTTTTTGGCAAGCAAAAGACGGCATACGAGATGTTGACCACAACACCATGTTCGCCGTCTTT
CLL-H-001452	ALDH4A1	1.40181	1.47815	0.525545	1.46607	1.67671	0.648795	CACATGCACACAACGTAC	GCCCTTTAACTTCACTGCAAT	AAAGACGCACCGGGCCCTTTAACTTCACTGTAATGTTAATATTCATAGCATTGCAGTGAAGTTAAAGGGCTTTTTTGGCAAGCAAAAGACGGCATACGAGATGTACGTTGTGTGCATGTGTTCGCCGTCTTT
CLL-H-001453	ALDH4A1	0.815042	0.564981	-0.55939	0.865769	0.971377	-0.124921	ACACGTCACACAACGTGT	CGGCGGAAAGAACTTCCACTT	AAAGACGCACCGGCGGCGGAAAGAATTTCCATTTGTTAATATTCATAGCAAGTGGAAGTTCTTTCCGCCGTTTTTTGGCAAGCAAAAGACGGCATACGAGATACACGTTGTGTGACGTGTTTCGCCGTCTTT
CLL-H-001454	ALDH4A1	0.813823	0.571016	-0.552805	0.636607	0.717664	-0.565072	TGACGTCACACAACGTCA	CAACTTCTACATCAACGACAA	AAAGACGCACCGGCAACTTCTACATCAATGACAAGTTAATATTCATAGCTTGTCGTTGATGTAGAAGTTGTTTTTTGGCAAGCAAAAGACGGCATACGAGATTGACGTTGTGTGACGTCATTCGCCGTCTTT
CLL-H-001455	ALDH4A1	1.00753	0.998034	0.00398824	0.774199	0.727617	-0.413986	GTACGTCACACAACGTTG	CAAGTTCTGTTATGCAGACAA	AAAGACGCACCGGCAAGTTCTGTTATGCAGATAAGTTAATATTCATAGCTTGTCTGCATAACAGAACTTGTTTTTTGGCAAGCAAAAGACGGCATACGAGATCAACGTTGTGTGACGTACTTCGCCGTCTTT
CLL-H-001456	ALDH4A1	0.986291	1.21715	0.131796	1.20646	1.30886	0.329543	CAACGTCACACAACGTAC	CATCGACTTCTTCCGGTTCAA	AAAGACGCACCGGCATCGACTTCTTTCGGTTTAAGTTAATATTCATAGCTTGAACCGGAAGAAGTCGATGTTTTTTGGCAAGCAAAAGACGGCATACGAGATGTACGTTGTGTGACGTTGTTCGCCGTCTTT
CLL-H-001457	ALDH4A1	1.19026	1.11194	0.202178	1.15013	1.19074	0.226825	GTTGCAGTCAGTTGCACA	CTCAGGCTCTGGTTTGAGATC	AAAGACGCACCGGCTCAGGCTTTGGTTTGAGATTGTTAATATTCATAGCGATCTCAAACCAGAGCCTGAGTTTTTTGGCAAGCAAAAGACGGCATACGAGATTGTGCAACTGACTGCAACTTCGCCGTCTTT
CLL-H-001458	ALDH5A1	0.668312	0.693327	-0.5549	0.760182	0.70585	-0.449075	GTACACACACACTGGTCA	GCCGTGTTTACGGAGACATTA	AAAGACGCACCGGGCCGTGTTTATGGAGATATTAGTTAATATTCATAGCTAATGTCTCCGTAAACACGGCTTTTTTGGCAAGCAAAAGACGGCATACGAGATTGACCAGTGTGTGTGTACTTCGCCGTCTTT
CLL-H-001459	ALDH5A1	1.42767	1.41253	0.50597	1.16839	1.22985	0.261501	CAACACACACACTGGTGT	GCACCAGTTATCAAGTTCGAT	AAAGACGCACCGGGCACCAGTTATCAAGTTTGATGTTAATATTCATAGCATCGAACTTGATAACTGGTGCTTTTTTGGCAAGCAAAAGACGGCATACGAGATACACCAGTGTGTGTGTTGTTCGCCGTCTTT
CLL-H-001460	ALDH5A1	1.1066	1.08794	0.133866	0.935812	0.978816	-0.0632998	ACTGACACACACTGGTTG	GCCAGAATAATCACAGCTGAA	AAAGACGCACCGGGCCAGAATAATCACAGTTGAAGTTAATATTCATAGCTTCAGCTGTGATTATTCTGGCTTTTTTGGCAAGCAAAAGACGGCATACGAGATCAACCAGTGTGTGTCAGTTTCGCCGTCTTT
CLL-H-001461	ALDH5A1	0.360228	0.451494	-1.31012	0.486422	0.488505	-1.03664	TGTGACACACACTGGTGT	GCATCCATGATGCCTTTGTAA	AAAGACGCACCGGGCATCCATGATGTCTTTGTAAGTTAATATTCATAGCTTACAAAGGCATCATGGATGCTTTTTTGGCAAGCAAAAGACGGCATACGAGATACACCAGTGTGTGTCACATTCGCCGTCTTT
CLL-H-001462	ALDH5A1	1.00896	0.991057	-4.79289e-05	1.31449	1.32763	0.401681	GTTGACACACACTGGTAC	GCGTCAACGAAGGATTAATTT	AAAGACGCACCGGGCGTCAATGAAGGATTAATTTGTTAATATTCATAGCAAATTAATCCTTCGTTGACGCTTTTTTGGCAAGCAAAAGACGGCATACGAGATGTACCAGTGTGTGTCAACTTCGCCGTCTTT
CLL-H-001463	ALDH5A1	0.862723	0.871797	-0.205484	0.54091	0.538516	-0.88974	TGACCAGTCAGTTGCAAC	CAGCACTGGGTTTACAGAATG	AAAGACGCACCGGCAGCATTGGGTTTATAGAATGGTTAATATTCATAGCCATTCTGTAAACCCAGTGCTGTTTTTTGGCAAGCAAAAGACGGCATACGAGATGTTGCAACTGACTGGTCATTCGCCGTCTTT
CLL-H-001464	ALDH6A1	0.927887	0.87992	-0.146268	1.03737	0.963294	-0.000511655	TGGTGTTGTGACTGGTTG	GCCAAGTTAATCACATTGGAA	AAAGACGCACCGGGCCAAGTTAATCATATTGGAAGTTAATATTCATAGCTTCCAATGTGATTAACTTGGCTTTTTTGGCAAGCAAAAGACGGCATACGAGATCAACCAGTCACAACACCATTCGCCGTCTTT
CLL-H-001465	ALDH6A1	0.971177	0.979837	-0.0357901	1.03696	0.942883	-0.0162467	GTGTGTTGTGACTGGTCA	GCTCTTCATTGGTGGGAAATT	AAAGACGCACCGGGCTCTTTATTGGTGGGAAATTGTTAATATTCATAGCAATTTCCCACCAATGAAGAGCTTTTTTGGCAAGCAAAAGACGGCATACGAGATTGACCAGTCACAACACACTTCGCCGTCTTT
CLL-H-001466	ALDH6A1	1.33696	1.23211	0.360047	1.26974	1.28558	0.353474	CAGTGTTGTGACTGGTGT	CGAGTCTGTAATCTGATTGAT	AAAGACGCACCGGCGAGTCTGTAATTTGATTGATGTTAATATTCATAGCATCAATCAGATTACAGACTCGTTTTTTGGCAAGCAAAAGACGGCATACGAGATACACCAGTCACAACACTGTTCGCCGTCTTT
CLL-H-001467	ALDH6A1	1.45783	1.5781	0.601002	1.06074	1.04821	0.0764995	ACCAGTTGTGACTGGTTG	CCAATTCTACACTCAGTTAAA	AAAGACGCACCGGCCAATTCTACACTCAGTTAAAGTTAATATTCATAGCTTTAACTGAGTGTAGAATTGGTTTTTTGGCAAGCAAAAGACGGCATACGAGATCAACCAGTCACAACTGGTTTCGCCGTCTTT
CLL-H-001468	ALDH6A1	0.672923	0.781288	-0.46378	0.759634	0.703077	-0.452434	TGCAGTTGTGACTGGTGT	GCAGGCATTGCTCCATTCAAT	AAAGACGCACCGGGCAGGCATTGTTCCATTTAATGTTAATATTCATAGCATTGAATGGAGCAATGCCTGCTTTTTTGGCAAGCAAAAGACGGCATACGAGATACACCAGTCACAACTGCATTCGCCGTCTTT
CLL-H-001469	ALDH6A1	1.49969	1.52066	0.59468	1.08675	1.17253	0.174823	CATGCAGTCAGTTGCAGT	CCGCAAAGTTTCTATAGGGAA	AAAGACGCACCGGCCGCAAAGTTTCTGTAGGGGAGTTAATATTCATAGCTTCCCTATAGAAACTTTGCGGTTTTTTGGCAAGCAAAAGACGGCATACGAGATACTGCAACTGACTGCATGTTCGCCGTCTTT
CLL-H-001470	ALDH7A1	1.50663	1.33802	0.505716	1.28287	1.2979	0.367781	GTTGGTCAACACTGGTAC	GCTCCGATTCTCTATGTCTTT	AAAGACGCACCGGGCTCCGATTCTTTATGTCTTTGTTAATATTCATAGCAAAGACATAGAGAATCGGAGCTTTTTTGGCAAGCAAAAGACGGCATACGAGATGTACCAGTGTTGACCAACTTCGCCGTCTTT
CLL-H-001471	ALDH7A1	0.964322	0.966212	-0.051	0.843595	0.848513	-0.241184	CATGGTCAACACTGGTCA	CCAAGGAATCAAGTTTCAGTA	AAAGACGCACCGGCCAAGGAATTAAGTTTCAGTAGTTAATATTCATAGCTACTGAAACTTGATTCCTTGGTTTTTTGGCAAGCAAAAGACGGCATACGAGATTGACCAGTGTTGACCATGTTCGCCGTCTTT
CLL-H-001472	ALDH7A1	1.22586	1.36382	0.37072	1.25951	1.25572	0.330688	ACGTGTCAACACTGGTGT	GCACTGATTGAGCAGTGGAAT	AAAGACGCACCGGGCACTGATTGAGTAGTGGAGTGTTAATATTCATAGCATTCCACTGCTCAATCAGTGCTTTTTTGGCAAGCAAAAGACGGCATACGAGATACACCAGTGTTGACACGTTTCGCCGTCTTT
CLL-H-001473	ALDH7A1	0.591078	0.685494	-0.651682	1.0904	1.03171	0.0849527	TGGTGTCAACACTGGTCA	GCGAGGCGACTGTTTATACAT	AAAGACGCACCGGGCGAGGCGATTGTTTATATATGTTAATATTCATAGCATGTATAAACAGTCGCCTCGCTTTTTTGGCAAGCAAAAGACGGCATACGAGATTGACCAGTGTTGACACCATTCGCCGTCTTT
CLL-H-001474	ALDH7A1	0.613539	0.458913	-0.91424	0.435608	0.417449	-1.22961	GTGTGTCAACACTGGTTG	CGGGAGAAGATCCAAGTACTA	AAAGACGCACCGGCGGGAGAAGATCTAAGTATTAGTTAATATTCATAGCTAGTACTTGGATCTTCTCCCGTTTTTTGGCAAGCAAAAGACGGCATACGAGATCAACCAGTGTTGACACACTTCGCCGTCTTT
CLL-H-001475	ALDH9A1	1.07798	1.0296	0.0752097	1.16046	1.083	0.164867	TGTGCACAACACTGGTTG	CCCAAATTAAAGGATGGATAT	AAAGACGCACCGGCCCAAATTAAAGGATGGATATGTTAATATTCATAGCATATCCATCCTTTAATTTGGGTTTTTTGGCAAGCAAAAGACGGCATACGAGATCAACCAGTGTTGTGCACATTCGCCGTCTTT
CLL-H-001476	ALDH9A1	0.609428	0.523067	-0.824703	0.385525	0.406688	-1.33656	GTTGCACAACACTGGTCA	CGTGCTTCATTAACAACTATA	AAAGACGCACCGGCGTGCTTCATTAACAACTATAGTTAATATTCATAGCTATAGTTGTTAATGAAGCACGTTTTTTGGCAAGCAAAAGACGGCATACGAGATTGACCAGTGTTGTGCAACTTCGCCGTCTTT
CLL-H-001477	ALDH9A1	1.56376	1.42064	0.575782	1.23768	1.15484	0.257665	CATGCACAACACTGGTGT	GCTGCCAGGATAATAAGGGAA	AAAGACGCACCGGGCTGCTAGGATAATAAGGGAGGTTAATATTCATAGCTTCCCTTATTATCCTGGCAGCTTTTTTGGCAAGCAAAAGACGGCATACGAGATACACCAGTGTTGTGCATGTTCGCCGTCTTT
CLL-H-001478	ALDH9A1	1.17017	1.19776	0.243529	0.957418	0.993828	-0.0358551	ACGTCACAACACTGGTTG	CGTGTGACAATCGAATATTAT	AAAGACGCACCGGCGTGTGACAATCGAATATTATGTTAATATTCATAGCATAATATTCGATTGTCACACGTTTTTTGGCAAGCAAAAGACGGCATACGAGATCAACCAGTGTTGTGACGTTTCGCCGTCTTT
CLL-H-001479	ALDH9A1	1.2116	1.12675	0.224542	1.13653	1.06835	0.140008	TGGTCACAACACTGGTGT	CCAGCATTAGCCTGTGGTAAT	AAAGACGCACCGGCCAGTATTAGCTTGTGGTAATGTTAATATTCATAGCATTACCACAGGCTAATGCTGGTTTTTTGGCAAGCAAAAGACGGCATACGAGATACACCAGTGTTGTGACCATTCGCCGTCTTT
CLL-H-001480	ALDOA	1.57094	1.62055	0.674056	1.0097	0.996631	0.00452904	GTACCAACCAGTGTGTCA	CGTCTCTAACCACGCCTATTA	AAAGACGCACCGGCGTCTCTAATCACGCTTATTAGTTAATATTCATAGCTAATAGGCGTGGTTAGAGACGTTTTTTGGCAAGCAAAAGACGGCATACGAGATTGACACACTGGTTGGTACTTCGCCGTCTTT
CLL-H-001481	ALDOA	0.731521	0.9499	-0.262591	0.942282	0.921853	-0.10158	CAACCAACCAGTGTGTGT	CCATGCTTGCACTCAGAAGTT	AAAGACGCACCGGCCATGTTTGCACTTAGAAGTTGTTAATATTCATAGCAACTTCTGAGTGCAAGCATGGTTTTTTGGCAAGCAAAAGACGGCATACGAGATACACACACTGGTTGGTTGTTCGCCGTCTTT
CLL-H-001482	ALDOA	1.09831	0.833769	-0.0635004	0.953954	0.886116	-0.121221	ACTGCAACCAGTGTGTTG	CCTTGCCTGTCAAGGAAAGTA	AAAGACGCACCGGCCTTGTCTGTTAAGGAAAGTAGTTAATATTCATAGCTACTTTCCTTGACAGGCAAGGTTTTTTGGCAAGCAAAAGACGGCATACGAGATCAACACACTGGTTGCAGTTTCGCCGTCTTT
CLL-H-001483	ALDOA	0.87162	0.76462	-0.292707	0.860463	0.860482	-0.216799	TGTGCAACCAGTGTGTGT	GCTGCCAGTATGTGACCGAGA	AAAGACGCACCGGGCTGCTAGTATGTGACTGAGAGTTAATATTCATAGCTCTCGGTCACATACTGGCAGCTTTTTTGGCAAGCAAAAGACGGCATACGAGATACACACACTGGTTGCACATTCGCCGTCTTT
CLL-H-001484	ALDOA	0.832085	0.876356	-0.227804	0.735995	0.743063	-0.435337	GTTGGTTGGTACACCAGT	GCCAATGTTCTGGCCCGTTAT	AAAGACGCACCGGGCCAGTGTTCTGGCCTGTTATGTTAATATTCATAGCATAACGGGCCAGAACATTGGCTTTTTTGGCAAGCAAAAGACGGCATACGAGATACTGGTGTACCAACCAACTTCGCCGTCTTT
CLL-H-001485	ALDOB	1.19312	1.27414	0.302133	1.11683	1.15668	0.184695	GTTGCAACCAGTGTGTAC	CCTGGAAACTAAGTTTCTCTT	AAAGACGCACCGGCCTGGAAATTAAGTTTCTCTTGTTAATATTCATAGCAAGAGAAACTTAGTTTCCAGGTTTTTTGGCAAGCAAAAGACGGCATACGAGATGTACACACTGGTTGCAACTTCGCCGTCTTT
CLL-H-001486	ALDOB	0.736492	0.875963	-0.316158	1.17279	1.41565	0.365706	CATGCAACCAGTGTGTCA	CCTATTGTTGAACCAGAGGTA	AAAGACGCACCGGCCTATTGTTGAACTAGAGGTAGTTAATATTCATAGCTACCTCTGGTTCAACAATAGGTTTTTTGGCAAGCAAAAGACGGCATACGAGATTGACACACTGGTTGCATGTTCGCCGTCTTT
CLL-H-001487	ALDOB	0.974618	0.821352	-0.16051	1.58957	1.5467	0.648916	ACGTCAACCAGTGTGTGT	GTGGGAATCAAGTTAGACCAA	AAAGACGCACCGGGTGGGAATCAAGTTAGATCAAGTTAATATTCATAGCTTGGTCTAACTTGATTCCCACTTTTTTGGCAAGCAAAAGACGGCATACGAGATACACACACTGGTTGACGTTTCGCCGTCTTT
CLL-H-001488	ALDOB	1.0584	0.989031	0.0329865	1.25809	1.203	0.298933	TGGTCAACCAGTGTGTCA	CTCAGAAATTGCCCAGAGCAT	AAAGACGCACCGGCTCAGAAATTGCTCAGAGTATGTTAATATTCATAGCATGCTCTGGGCAATTTCTGAGTTTTTTGGCAAGCAAAAGACGGCATACGAGATTGACACACTGGTTGACCATTCGCCGTCTTT
CLL-H-001489	ALDOB	0.930078	0.918566	-0.11356	0.824149	0.77051	-0.327569	GTGTCAACCAGTGTGTTG	GACAGTATGTTCACACGGGTT	AAAGACGCACCGGGACAGTATGTTTACATGGGTTGTTAATATTCATAGCAACCCGTGTGAACATACTGTCTTTTTTGGCAAGCAAAAGACGGCATACGAGATCAACACACTGGTTGACACTTCGCCGTCTTT
CLL-H-001490	ALDOC	0.269569	0.277141	-1.87129	0.538961	0.508065	-0.93433	CAGTCAACCAGTGTGTAC	GCAGCACAGTCACTCTACATT	AAAGACGCACCGGGCAGCACAGTTACTCTATATTGTTAATATTCATAGCAATGTAGAGTGACTGTGCTGCTTTTTTGGCAAGCAAAAGACGGCATACGAGATGTACACACTGGTTGACTGTTCGCCGTCTTT
CLL-H-001491	ALDOC	0.803	0.834072	-0.289142	0.724896	0.769701	-0.420893	ACCACAACCAGTGTGTCA	CTCTACCAGAAAGATGATAAT	AAAGACGCACCGGCTCTACCAGAAAGATGATAATGTTAATATTCATAGCATTATCATCTTTCTGGTAGAGTTTTTTGGCAAGCAAAAGACGGCATACGAGATTGACACACTGGTTGTGGTTTCGCCGTCTTT
CLL-H-001492	ALDOC	0.691686	0.649174	-0.577567	0.78306	0.805003	-0.332869	TGCACAACCAGTGTGTAC	CGACCTCAAACGTTGTCAGTA	AAAGACGCACCGGCGACCTCAAATGTTGTTAGTAGTTAATATTCATAGCTACTGACAACGTTTGAGGTCGTTTTTTGGCAAGCAAAAGACGGCATACGAGATGTACACACTGGTTGTGCATTCGCCGTCTTT
CLL-H-001493	ALDOC	0.421706	0.478971	-1.15384	0.384671	0.426864	-1.30323	GTCACAACCAGTGTGTGT	AGAGCGAAGAAGAGGCATCAT	AAAGACGCACCGGAGAGTGAAGAAGAGGCATTATGTTAATATTCATAGCATGATGCCTCTTCTTCGCTCTTTTTTTGGCAAGCAAAAGACGGCATACGAGATACACACACTGGTTGTGACTTCGCCGTCTTT
CLL-H-001494	ALDOC	0.969061	1.14703	0.0762787	0.72482	0.7481	-0.441502	CACACAACCAGTGTGTTG	CTATTGTGGAACCTGAAATAT	AAAGACGCACCGGCTATTGTGGAACCTGAAATATGTTAATATTCATAGCATATTTCAGGTTCCACAATAGTTTTTTGGCAAGCAAAAGACGGCATACGAGATCAACACACTGGTTGTGTGTTCGCCGTCTTT
CLL-H-001495	ALG1	1.14402	1.20972	0.234394	0.925639	0.934925	-0.104278	ACACACCAGTTGTGGTGT	CGTCTGTGTGATAACAGGCAA	AAAGACGCACCGGCGTCTGTGTGATAATAGGTAAGTTAATATTCATAGCTTGCCTGTTATCACACAGACGTTTTTTGGCAAGCAAAAGACGGCATACGAGATACACCACAACTGGTGTGTTTCGCCGTCTTT
CLL-H-001496	ALG1	1.06025	0.998016	0.0407722	0.961395	0.935089	-0.0768114	TGACACCAGTTGTGGTCA	AGCTGGTGAAACATGAAGAAA	AAAGACGCACCGGAGCTGGTGAAATATGAAGAAAGTTAATATTCATAGCTTTCTTCATGTTTCACCAGCTTTTTTTGGCAAGCAAAAGACGGCATACGAGATTGACCACAACTGGTGTCATTCGCCGTCTTT
CLL-H-001497	ALG1	1.46123	1.66119	0.639699	1.47707	1.34362	0.494429	CATGCAACACGTTGGTGT	CCTGTGTGTTACCAATGCTAT	AAAGACGCACCGGCCTGTGTGTTACCAATGTTATGTTAATATTCATAGCATAGCATTGGTAACACACAGGTTTTTTGGCAAGCAAAAGACGGCATACGAGATACACCAACGTGTTGCATGTTCGCCGTCTTT
CLL-H-001498	ALG1	0.714454	0.651081	-0.552089	0.950468	0.907335	-0.106791	ACGTCAACACGTTGGTTG	GCTCTTGCAGAACAACAGAAT	AAAGACGCACCGGGCTCTTGCAGAACAATAGAATGTTAATATTCATAGCATTCTGTTGTTCTGCAAGAGCTTTTTTGGCAAGCAAAAGACGGCATACGAGATCAACCAACGTGTTGACGTTTCGCCGTCTTT
CLL-H-001499	ALG1	1.04062	1.10699	0.102038	1.2077	1.26653	0.306573	TGGTCAACACGTTGGTGT	TGCCTATATCTTTCTCCAGAA	AAAGACGCACCGGTGCCTATATCTTTCTCTAGAAGTTAATATTCATAGCTTCTGGAGAAAGATATAGGCATTTTTTGGCAAGCAAAAGACGGCATACGAGATACACCAACGTGTTGACCATTCGCCGTCTTT
CLL-H-001500	ALG10B	0.575663	0.531004	-0.854955	0.792839	0.718915	-0.405503	GTCATGCATGTGTGGTTG	CCACCTATTAAAGGACCATTT	AAAGACGCACCGGCCACCTATTAAAGGACTATTTGTTAATATTCATAGCAAATGGTCCTTTAATAGGTGGTTTTTTGGCAAGCAAAAGACGGCATACGAGATCAACCACACATGCATGACTTCGCCGTCTTT
CLL-H-001501	ALG10B	1.29586	1.06274	0.230848	1.16538	1.26553	0.280271	CACATGCATGTGTGGTAC	GCTGGAATTTCGTTACTTCAT	AAAGACGCACCGGGCTGGAATTTCGTTATTTCATGTTAATATTCATAGCATGAAGTAACGAAATTCCAGCTTTTTTGGCAAGCAAAAGACGGCATACGAGATGTACCACACATGCATGTGTTCGCCGTCTTT
CLL-H-001502	ALG10B	0.408023	0.473197	-1.18638	0.658351	0.680662	-0.57903	ACACGTCATGTGTGGTGT	GTGGCCAAATAGTCAGGACAT	AAAGACGCACCGGGTGGCTAAATAGTCAGGATATGTTAATATTCATAGCATGTCCTGACTATTTGGCCACTTTTTTGGCAAGCAAAAGACGGCATACGAGATACACCACACATGACGTGTTTCGCCGTCTTT
CLL-H-001503	ALG10B	0.15883	0.134083	-2.77662	0.349993	0.327588	-1.56232	TGTGGTGTTGGTTGGTAC	GATCCCATGATTACTACATTA	AAAGACGCACCGGGATCCCATGATTACTACATTAGTTAATATTCATAGCTAATGTAGTAATCATGGGATCTTTTTTGGCAAGCAAAAGACGGCATACGAGATGTACCAACCAACACCACATTCGCCGTCTTT
CLL-H-001504	ALG10B	0.409037	0.33891	-1.42536	0.682271	0.650017	-0.586517	GTTGGTGTTGGTTGGTGT	GAGTGGTCAAACCTGCCATTT	AAAGACGCACCGGGAGTGGTTAAACCTGCTATTTGTTAATATTCATAGCAAATGGCAGGTTTGACCACTCTTTTTTGGCAAGCAAAAGACGGCATACGAGATACACCAACCAACACCAACTTCGCCGTCTTT
CLL-H-001505	ALG11	0.533421	0.515643	-0.931105	1.04973	0.980974	0.0211519	ACCATGACTGACACCATG	CCTTGTGATGTGCAGACATTT	AAAGACGCACCGGCCTTGTGATGTGCAGATATTTGTTAATATTCATAGCAAATGTCTGCACATCACAAGGTTTTTTGGCAAGCAAAAGACGGCATACGAGATCATGGTGTCAGTCATGGTTTCGCCGTCTTT
CLL-H-001506	ALG11	1.5776	1.32196	0.530208	1.3995	1.43943	0.505204	GTACACTGCATGACCACA	CGTGAAGAAAGGAAAGGCCAA	AAAGACGCACCGGCGTGAAGAAAGGGAAGGCTAAGTTAATATTCATAGCTTGGCCTTTCCTTTCTTCACGTTTTTTGGCAAGCAAAAGACGGCATACGAGATTGTGGTCATGCAGTGTACTTCGCCGTCTTT
CLL-H-001507	ALG11	1.08121	1.08468	0.114958	0.849542	0.883166	-0.207244	GTACCACAGTGTACCATG	GCCTTTGCTAAATTGCTGAAT	AAAGACGCACCGGGCCTTTGCTAAATTGTTGAATGTTAATATTCATAGCATTCAGCAATTTAGCAAAGGCTTTTTTGGCAAGCAAAAGACGGCATACGAGATCATGGTACACTGTGGTACTTCGCCGTCTTT
CLL-H-001508	ALG11	0.819275	0.834163	-0.27459	0.862983	0.935472	-0.154415	CAACCACAGTGTACCAAC	GCTATGTTCATTATCCTACTA	AAAGACGCACCGGGCTATGTTCATTATCCTACTAGTTAATATTCATAGCTAGTAGGATAATGAACATAGCTTTTTTGGCAAGCAAAAGACGGCATACGAGATGTTGGTACACTGTGGTTGTTCGCCGTCTTT
CLL-H-001509	ALG11	1.08838	0.966585	0.0365766	0.990329	0.953097	-0.0416626	ACTGCACAGTGTACCACA	GCTTCCTCTGTTTAAGTATAT	AAAGACGCACCGGGCTTCCTCTGTTTAAGTATATGTTAATATTCATAGCATATACTTAAACAGAGGAAGCTTTTTTGGCAAGCAAAAGACGGCATACGAGATTGTGGTACACTGTGCAGTTTCGCCGTCTTT
CLL-H-001510	ALG12	1.2817	1.27121	0.352127	1.17869	1.13318	0.208785	ACACCAGTCATGTGGTTG	CGGTTGCTGTGGACTCTTATT	AAAGACGCACCGGCGGTTGTTGTGGATTCTTATTGTTAATATTCATAGCAATAAGAGTCCACAGCAACCGTTTTTTGGCAAGCAAAAGACGGCATACGAGATCAACCACATGACTGGTGTTTCGCCGTCTTT
CLL-H-001511	ALG12	1.05018	0.946072	-0.00466944	0.820583	0.765346	-0.335548	TGACCAGTCATGTGGTGT	CCTGTATGTGTCCCATTTCAA	AAAGACGCACCGGCCTGTATGTGTCCTATTTCAAGTTAATATTCATAGCTTGAAATGGGACACATACAGGTTTTTTGGCAAGCAAAAGACGGCATACGAGATACACCACATGACTGGTCATTCGCCGTCTTT
CLL-H-001512	ALG12	0.966164	1.01948	-0.010916	0.845993	0.891708	-0.20332	GTACCAGTCATGTGGTAC	CCCGCTGCTGTGGTACTTCTA	AAAGACGCACCGGCCCGCTGTTGTGGTATTTCTAGTTAATATTCATAGCTAGAAGTACCACAGCAGCGGGTTTTTTGGCAAGCAAAAGACGGCATACGAGATGTACCACATGACTGGTACTTCGCCGTCTTT
CLL-H-001513	ALG12	1.12023	1.20798	0.218196	1.06418	1.05662	0.0846028	CAACCAGTCATGTGGTCA	GCTAATAGTTAGAGGAGTGCT	AAAGACGCACCGGGCTAATAGTTAGAGGAGTGTTGTTAATATTCATAGCAGCACTCCTCTAACTATTAGCTTTTTTGGCAAGCAAAAGACGGCATACGAGATTGACCACATGACTGGTTGTTCGCCGTCTTT
CLL-H-001514	ALG12	1.05667	1.10338	0.110725	0.916533	0.909987	-0.130912	GTCATGCAGTACTGCACA	CTGTTAGAAATGTCCAAGTTT	AAAGACGCACCGGCTGTTAGAAATGTCCAAGTTTGTTAATATTCATAGCAAACTTGGACATTTCTAACAGTTTTTTGGCAAGCAAAAGACGGCATACGAGATTGTGCAGTACTGCATGACTTCGCCGTCTTT
CLL-H-001515	ALG13	0.924475	0.929876	-0.109092	1.34236	1.2992	0.401201	TGACACACGTTGTGGTTG	CCTTGGTTACAACCGACTTAT	AAAGACGCACCGGCCTTGGTTACAACCGATTTATGTTAATATTCATAGCATAAGTCGGTTGTAACCAAGGTTTTTTGGCAAGCAAAAGACGGCATACGAGATCAACCACAACGTGTGTCATTCGCCGTCTTT
CLL-H-001516	ALG13	1.49206	1.49098	0.576786	1.5806	1.56687	0.654178	GTACACACGTTGTGGTCA	GCTGTTACAGTCAATGGACTT	AAAGACGCACCGGGCTGTTACAGTCAATGGATTTGTTAATATTCATAGCAAGTCCATTGACTGTAACAGCTTTTTTGGCAAGCAAAAGACGGCATACGAGATTGACCACAACGTGTGTACTTCGCCGTCTTT
CLL-H-001517	ALG13	1.19275	1.1335	0.217541	1.1303	1.19993	0.219827	CAACACACGTTGTGGTGT	CCCTTCAGTACTGAGTCGTTT	AAAGACGCACCGGCCCTTCAGTATTGAGTTGTTTGTTAATATTCATAGCAAACGACTCAGTACTGAAGGGTTTTTTGGCAAGCAAAAGACGGCATACGAGATACACCACAACGTGTGTTGTTCGCCGTCTTT
CLL-H-001518	ALG13	1.16655	1.19666	0.240628	1.42674	1.3714	0.484187	ACTGACACGTTGTGGTTG	ACCAGCTTTGACGACCTCATT	AAAGACGCACCGGACCAGCTTTGATGACCTTATTGTTAATATTCATAGCAATGAGGTCGTCAAAGCTGGTTTTTTTGGCAAGCAAAAGACGGCATACGAGATCAACCACAACGTGTCAGTTTCGCCGTCTTT
CLL-H-001519	ALG13	1.74795	1.65583	0.766607	1.05733	1.04758	0.0737414	TGTGACACGTTGTGGTGT	GCCACTCGTAGTGGTTATAAA	AAAGACGCACCGGGCCACTTGTAGTGGTTATAAAGTTAATATTCATAGCTTTATAACCACTACGAGTGGCTTTTTTGGCAAGCAAAAGACGGCATACGAGATACACCACAACGTGTCACATTCGCCGTCTTT
CLL-H-001520	ALG13	1.6036	1.79031	0.76076	1.35587	1.38006	0.451976	CAGTACGTTGGTTGCATG	CCTAGAATCTCAAGTGGAATT	AAAGACGCACCGGCCTAGAATCTTAAGTGGAATTGTTAATATTCATAGCAATTCCACTTGAGATTCTAGGTTTTTTGGCAAGCAAAAGACGGCATACGAGATCATGCAACCAACGTACTGTTCGCCGTCTTT
CLL-H-001521	ALG14	1.25555	1.29764	0.352106	0.809798	0.785517	-0.326326	TGGTGTTGGTCAACCAAC	GAAGAAACTGAGGCTTCTCTT	AAAGACGCACCGGGAAGAAACTGAGGTTTCTCTTGTTAATATTCATAGCAAGAGAAGCCTCAGTTTCTTCTTTTTTGGCAAGCAAAAGACGGCATACGAGATGTTGGTTGACCAACACCATTCGCCGTCTTT
CLL-H-001522	ALG14	1.53673	1.40596	0.55571	1.12867	1.05615	0.126719	GTGTGTTGGTCAACCAGT	CAAATGGCAACTGACTTCTTT	AAAGACGCACCGGCAAATGGCAACTGATTTCTTTGTTAATATTCATAGCAAAGAAGTCAGTTGCCATTTGTTTTTTGGCAAGCAAAAGACGGCATACGAGATACTGGTTGACCAACACACTTCGCCGTCTTT
CLL-H-001523	ALG14	1.39833	1.4521	0.510925	1.63273	1.76295	0.762639	CAGTGTTGGTCAACCATG	GAGGCTTCTCTTATGAAACAA	AAAGACGCACCGGGAGGCTTCTCTTATGAAATAAGTTAATATTCATAGCTTGTTTCATAAGAGAAGCCTCTTTTTTGGCAAGCAAAAGACGGCATACGAGATCATGGTTGACCAACACTGTTCGCCGTCTTT
CLL-H-001524	ALG14	0.66415	0.694555	-0.558129	0.511294	0.504165	-0.977904	ACCAGTTGGTCAACCAAC	CTGACAGTCCTGAGAATTATT	AAAGACGCACCGGCTGACAGTCTTGAGAATTATTGTTAATATTCATAGCAATAATTCTCAGGACTGTCAGTTTTTTGGCAAGCAAAAGACGGCATACGAGATGTTGGTTGACCAACTGGTTTCGCCGTCTTT
CLL-H-001525	ALG14	1.10095	0.962511	0.0418149	1.23951	1.21659	0.296303	GTGTACACACACGTCATG	CAGATGACTCAGTGAAGAAAC	AAAGACGCACCGGCAGATGACTCAGTGAAGAAATGTTAATATTCATAGCGTTTCTTCACTGAGTCATCTGTTTTTTGGCAAGCAAAAGACGGCATACGAGATCATGACGTGTGTGTACACTTCGCCGTCTTT
CLL-H-001526	ALG2	1.26798	1.37665	0.40185	0.989218	0.947137	-0.0469975	GTTGACCACATGTGGTTG	GCCCAGTCATTGCTGTTAATT	AAAGACGCACCGGGCCCAGTCATTGTTGTTAATTGTTAATATTCATAGCAATTAACAGCAATGACTGGGCTTTTTTGGCAAGCAAAAGACGGCATACGAGATCAACCACATGTGGTCAACTTCGCCGTCTTT
CLL-H-001527	ALG2	1.1835	0.841021	-0.00336384	1.7677	1.80858	0.838367	CATGACCACATGTGGTAC	CGGCGGAAGAAGATCCTATTT	AAAGACGCACCGGCGGCGGAAGGAGATCTTATTTGTTAATATTCATAGCAAATAGGATCTTCTTCCGCCGTTTTTTGGCAAGCAAAAGACGGCATACGAGATGTACCACATGTGGTCATGTTCGCCGTCTTT
CLL-H-001528	ALG2	0.813773	0.815125	-0.296104	1.20664	1.2478	0.295195	ACGTACCACATGTGGTCA	CGTGGAAGATTGACATCCCAA	AAAGACGCACCGGCGTGGAAGATTGATATCCTAAGTTAATATTCATAGCTTGGGATGTCAATCTTCCACGTTTTTTGGCAAGCAAAAGACGGCATACGAGATTGACCACATGTGGTACGTTTCGCCGTCTTT
CLL-H-001529	ALG2	0.821399	0.614702	-0.492943	0.783711	0.741875	-0.391179	TGGTACCACATGTGGTAC	CGTGTGTGCTTTACACACCAA	AAAGACGCACCGGCGTGTGTGCTTTATACACTAAGTTAATATTCATAGCTTGGTGTGTAAAGCACACACGTTTTTTGGCAAGCAAAAGACGGCATACGAGATGTACCACATGTGGTACCATTCGCCGTCTTT
CLL-H-001530	ALG2	0.686563	0.926833	-0.326077	1.06873	1.03378	0.0719166	GTGTACCACATGTGGTGT	GCTCTACCGATATGTTACCAA	AAAGACGCACCGGGCTCTACCGATATGTTATCAAGTTAATATTCATAGCTTGGTAACATATCGGTAGAGCTTTTTTGGCAAGCAAAAGACGGCATACGAGATACACCACATGTGGTACACTTCGCCGTCTTT
CLL-H-001531	ALG3	1.58079	2.06244	0.852499	1.63572	1.50634	0.650484	ACGTTGGTCATGTGGTTG	CCAGATCGTTTCTACCCTCTT	AAAGACGCACCGGCCAGATTGTTTCTACCTTCTTGTTAATATTCATAGCAAGAGGGTAGAAACGATCTGGTTTTTTGGCAAGCAAAAGACGGCATACGAGATCAACCACATGACCAACGTTTCGCCGTCTTT
CLL-H-001532	ALG3	1.16674	1.27513	0.286562	1.94053	1.8439	0.919605	TGGTTGGTCATGTGGTGT	GCTGGTTTCGTGTACATCTTT	AAAGACGCACCGGGCTGGTTTCGTGTATATCTTTGTTAATATTCATAGCAAAGATGTACACGAAACCAGCTTTTTTGGCAAGCAAAAGACGGCATACGAGATACACCACATGACCAACCATTCGCCGTCTTT
CLL-H-001533	ALG3	1.20154	1.12096	0.214812	1.23389	1.16218	0.260028	GTGTTGGTCATGTGGTAC	CTACCAGTTCTACGTCTGGTA	AAAGACGCACCGGCTACTAGTTCTACGTTTGGTAGTTAATATTCATAGCTACCAGACGTAGAACTGGTAGTTTTTTGGCAAGCAAAAGACGGCATACGAGATGTACCACATGACCAACACTTCGCCGTCTTT
CLL-H-001534	ALG3	1.08206	1.24517	0.215057	0.725891	0.743342	-0.445038	CAGTTGGTCATGTGGTCA	CCTGGCAGTCTCTGTGAAGAT	AAAGACGCACCGGCCTGGTAGTCTTTGTGAAGATGTTAATATTCATAGCATCTTCACAGAGACTGCCAGGTTTTTTGGCAAGCAAAAGACGGCATACGAGATTGACCACATGACCAACTGTTCGCCGTCTTT
CLL-H-001535	ALG3	1.57756	1.32172	0.530058	1.4076	1.46806	0.523572	GTACGTACACACTGCAGT	TCTTCACCTCCAACTTCATTG	AAAGACGCACCGGTCTTCACCTCCAACTTTATTGGTTAATATTCATAGCCAATGAAGTTGGAGGTGAAGATTTTTTGGCAAGCAAAAGACGGCATACGAGATACTGCAGTGTGTACGTACTTCGCCGTCTTT
CLL-H-001536	ALG5	1.03449	0.83015	-0.109821	1.04495	1.05437	0.0699069	GTACACTGCATGTGGTTG	GCGTTCACTTATGAAGTGATA	AAAGACGCACCGGGCGTTCATTTATGAAGTGATAGTTAATATTCATAGCTATCACTTCATAAGTGAACGCTTTTTTGGCAAGCAAAAGACGGCATACGAGATCAACCACATGCAGTGTACTTCGCCGTCTTT
CLL-H-001537	ALG5	0.958812	0.82788	-0.166593	0.488731	0.533033	-0.970295	CAACACTGCATGTGGTAC	GCTGTCAACTGGACAGAAATT	AAAGACGCACCGGGCTGTCAACTGGATAGAAATTGTTAATATTCATAGCAATTTCTGTCCAGTTGACAGCTTTTTTGGCAAGCAAAAGACGGCATACGAGATGTACCACATGCAGTGTTGTTCGCCGTCTTT
CLL-H-001538	ALG5	1.33828	1.342	0.422386	1.14615	1.10418	0.169881	ACTGACTGCATGTGGTCA	CCTGGTGAAGAATCGTGGAAA	AAAGACGCACCGGCCTGGTGAAGAATTGTGGAAGGTTAATATTCATAGCTTTCCACGATTCTTCACCAGGTTTTTTGGCAAGCAAAAGACGGCATACGAGATTGACCACATGCAGTCAGTTTCGCCGTCTTT
CLL-H-001539	ALG5	0.783619	0.837849	-0.303507	0.957194	0.917087	-0.0939926	TGTGACTGCATGTGGTAC	CGTTCTTACTTCCGTACTCTT	AAAGACGCACCGGCGTTCTTACTTCCGTATTCTTGTTAATATTCATAGCAAGAGTACGGAAGTAAGAACGTTTTTTGGCAAGCAAAAGACGGCATACGAGATGTACCACATGCAGTCACATTCGCCGTCTTT
CLL-H-001540	ALG5	1.10259	1.21881	0.21319	1.36404	1.33312	0.431345	GTTGACTGCATGTGGTGT	GCAGTAAAGATCAGACCTCAA	AAAGACGCACCGGGCAGTAAAGATCAGACTTCAAGTTAATATTCATAGCTTGAGGTCTGATCTTTACTGCTTTTTTGGCAAGCAAAAGACGGCATACGAGATACACCACATGCAGTCAACTTCGCCGTCTTT
CLL-H-001541	ALG6	0.965502	0.771602	-0.21236	1.15418	1.18286	0.224574	ACGTCAGTTGGTTGGTCA	CGTGGATTATTTGAGGATAAA	AAAGACGCACCGGCGTGGATTATTTGAGGATAAAGTTAATATTCATAGCTTTATCCTCAAATAATCCACGTTTTTTGGCAAGCAAAAGACGGCATACGAGATTGACCAACCAACTGACGTTTCGCCGTCTTT
CLL-H-001542	ALG6	0.839809	0.841113	-0.250748	1.00222	1.00761	0.00706908	TGGTCAGTTGGTTGGTAC	CCTCTTCCAAAGGATTCAAAT	AAAGACGCACCGGCCTCTTCCAAAGGATTTAAATGTTAATATTCATAGCATTTGAATCCTTTGGAAGAGGTTTTTTGGCAAGCAAAAGACGGCATACGAGATGTACCAACCAACTGACCATTCGCCGTCTTT
CLL-H-001543	ALG6	1.6453	1.67824	0.732654	0.883145	0.84519	-0.210965	GTGTCAGTTGGTTGGTGT	CCGCCTATGTTTGGTGATTAT	AAAGACGCACCGGCCGCTTATGTTTGGTGATTATGTTAATATTCATAGCATAATCACCAAACATAGGCGGTTTTTTGGCAAGCAAAAGACGGCATACGAGATACACCAACCAACTGACACTTCGCCGTCTTT
CLL-H-001544	ALG6	0.937597	0.97574	-0.0641961	1.33096	1.33549	0.414921	CAGTCAGTTGGTTGGTTG	CCTCTTCTATTGAAGGATGAA	AAAGACGCACCGGCCTCTTCTATTGAGGGATGGAGTTAATATTCATAGCTTCATCCTTCAATAGAAGAGGTTTTTTGGCAAGCAAAAGACGGCATACGAGATCAACCAACCAACTGACTGTTCGCCGTCTTT
CLL-H-001545	ALG6	1.0158	1.12642	0.0971837	1.05493	0.985088	0.0277354	ACCACAGTTGGTTGGTAC	CCACCTCTTACAGCTTATCAT	AAAGACGCACCGGCCACCTCTTACAGCTTATTATGTTAATATTCATAGCATGATAAGCTGTAAGAGGTGGTTTTTTGGCAAGCAAAAGACGGCATACGAGATGTACCAACCAACTGTGGTTTCGCCGTCTTT
CLL-H-001546	ALG8	1.02031	0.975188	-0.00362054	0.650879	0.608508	-0.668096	GTCAGTGTTGTGTGGTCA	GCTTGCTATCACTCACAGTTT	AAAGACGCACCGGGCTTGCTATCACTCATAGTTTGTTAATATTCATAGCAAACTGTGAGTGATAGCAAGCTTTTTTGGCAAGCAAAAGACGGCATACGAGATTGACCACACAACACTGACTTCGCCGTCTTT
CLL-H-001547	ALG8	0.860369	0.778129	-0.289445	0.737234	0.757349	-0.420388	CACAGTGTTGTGTGGTGT	GCACCAGAACTTCCCATTAAA	AAAGACGCACCGGGCACCAGAACTTCCTATTAAAGTTAATATTCATAGCTTTAATGGGAAGTTCTGGTGCTTTTTTGGCAAGCAAAAGACGGCATACGAGATACACCACACAACACTGTGTTCGCCGTCTTT
CLL-H-001548	ALG8	0.939547	0.911162	-0.112091	0.823243	0.860427	-0.248743	ACACCAGTTGTGTGGTAC	GCTACTCTCCATTGCACGATT	AAAGACGCACCGGGCTACTCTCTATTGCATGATTGTTAATATTCATAGCAATCGTGCAATGGAGAGTAGCTTTTTTGGCAAGCAAAAGACGGCATACGAGATGTACCACACAACTGGTGTTTCGCCGTCTTT
CLL-H-001549	ALG8	0.731621	0.665779	-0.518858	1.29042	1.26027	0.350785	TGACCAGTTGTGTGGTTG	CCAGCTCAAGGACCTTACTTT	AAAGACGCACCGGCCAGCTTAAGGACTTTACTTTGTTAATATTCATAGCAAAGTAAGGTCCTTGAGCTGGTTTTTTGGCAAGCAAAAGACGGCATACGAGATCAACCACACAACTGGTCATTCGCCGTCTTT
CLL-H-001550	ALG8	1.02245	1.1278	0.102771	1.1424	1.09356	0.16055	GTACCAGTTGTGTGGTCA	CTGCTCTTTCATTGGGTCCTT	AAAGACGCACCGGCTGCTCTTTCGTTGGGTCTTTGTTAATATTCATAGCAAGGACCCAATGAAAGAGCAGTTTTTTGGCAAGCAAAAGACGGCATACGAGATTGACCACACAACTGGTACTTCGCCGTCTTT
CLL-H-001551	ALG9	1.28324	1.38126	0.412887	1.08529	1.03302	0.0824805	ACTGACCATGTGTGGTTG	GCTCCAATGTATATTTGGTTT	AAAGACGCACCGGGCTCCAATGTATATTTGGTTTGTTAATATTCATAGCAAACCAAATATACATTGGAGCTTTTTTGGCAAGCAAAAGACGGCATACGAGATCAACCACACATGGTCAGTTTCGCCGTCTTT
CLL-H-001552	ALG9	0.585605	0.58155	-0.777012	0.30191	0.27607	-1.79235	TGTGACCATGTGTGGTGT	GCTGCATTTCATGCAAGAATT	AAAGACGCACCGGGCTGCATTTCATGTAAGAATTGTTAATATTCATAGCAATTCTTGCATGAAATGCAGCTTTTTTGGCAAGCAAAAGACGGCATACGAGATACACCACACATGGTCACATTCGCCGTCTTT
CLL-H-001553	ALG9	1.34798	1.30212	0.405829	1.08879	1.00677	0.0662276	GTTGACCATGTGTGGTAC	GCAAAGCAAATCAGGAAGAAA	AAAGACGCACCGGGCAAAGCAAATTAGGAAGAAAGTTAATATTCATAGCTTTCTTCCTGATTTGCTTTGCTTTTTTGGCAAGCAAAAGACGGCATACGAGATGTACCACACATGGTCAACTTCGCCGTCTTT
CLL-H-001554	ALG9	0.849535	0.894016	-0.19844	0.784	0.876742	-0.270425	CATGACCATGTGTGGTCA	CCCTTGATTTGTATCCAGAAT	AAAGACGCACCGGCCCTTGATTTGTATCTAGAATGTTAATATTCATAGCATTCTGGATACAAATCAAGGGTTTTTTGGCAAGCAAAAGACGGCATACGAGATTGACCACACATGGTCATGTTCGCCGTCTTT
CLL-H-001555	ALG9	0.903011	0.851838	-0.189267	0.982789	0.974741	-0.030978	ACGTACCATGTGTGGTGT	CCAACACACTACCTCATCTAT	AAAGACGCACCGGCCAACACACTACCTCATTTATGTTAATATTCATAGCATAGATGAGGTAGTGTGTTGGTTTTTTGGCAAGCAAAAGACGGCATACGAGATACACCACACATGGTACGTTTCGCCGTCTTT
CLL-H-001556	ALK	1.06838	0.949763	0.0105349	0.881209	0.843765	-0.213766	ACTGGTCAGTTGCATGTG	GTGATAAATACAAGGCCCAGA	AAAGACGCACCGGGTGATAAATACAAGGCTCAGAGTTAATATTCATAGCTCTGGGCCTTGTATTTATCACTTTTTTGGCAAGCAAAAGACGGCATACGAGATCACATGCAACTGACCAGTTTCGCCGTCTTT
CLL-H-001557	ALK	1.09081	1.08619	0.12234	0.909232	0.872947	-0.166657	TGTGGTCAGTTGCATGGT	GAGCTGGTCATTACGAGGATA	AAAGACGCACCGGGAGCTGGTTATTATGAGGATAGTTAATATTCATAGCTATCCTCGTAATGACCAGCTCTTTTTTGGCAAGCAAAAGACGGCATACGAGATACCATGCAACTGACCACATTCGCCGTCTTT
CLL-H-001558	ALK	0.962934	0.832613	-0.159387	1.1192	1.17031	0.194681	GTTGGTCAGTTGCATGAC	ACCCAAATCAAGAAACCTGTT	AAAGACGCACCGGACCCAAATCAAGAAACTTGTTGTTAATATTCATAGCAACAGGTTTCTTGATTTGGGTTTTTTTGGCAAGCAAAAGACGGCATACGAGATGTCATGCAACTGACCAACTTCGCCGTCTTT
CLL-H-001559	ALK	1.31305	1.43908	0.459033	1.24299	1.25526	0.320897	CATGGTCAGTTGCATGCA	AGAAGAAGAAATCCGTGTGAA	AAAGACGCACCGGAGAAGAAGAAATCTGTGTGAAGTTAATATTCATAGCTTCACACGGATTTCTTCTTCTTTTTTTGGCAAGCAAAAGACGGCATACGAGATTGCATGCAACTGACCATGTTCGCCGTCTTT
CLL-H-001560	ALK	0.79959	0.717713	-0.400594	1.01315	0.992578	0.00405071	ACGTGTCAGTTGCATGGT	CTGGTCATAGCTCCTTGGAAT	AAAGACGCACCGGCTGGTTATAGCTCTTTGGAATGTTAATATTCATAGCATTCCAAGGAGCTATGACCAGTTTTTTGGCAAGCAAAAGACGGCATACGAGATACCATGCAACTGACACGTTTCGCCGTCTTT
CLL-H-001561	ALK	0.695508	0.690509	-0.529065	0.964329	0.932034	-0.0769742	TGACACGTACCATGCAGT	GAGGCAATGGCTCCTTCACAA	AAAGACGCACCGGGAGGCAATGGCTTCTTCATAAGTTAATATTCATAGCTTGTGAAGGAGCCATTGCCTCTTTTTTGGCAAGCAAAAGACGGCATACGAGATACTGCATGGTACGTGTCATTCGCCGTCTTT
CLL-H-001562	ALKBH2	0.904195	0.823788	-0.212475	0.682214	0.673097	-0.561408	TGCATGGTGTGTCAGTCA	GTGCTCATCAACAGGTATAAA	AAAGACGCACCGGGTGCTCATCAATAGGTATAAAGTTAATATTCATAGCTTTATACCTGTTGATGAGCACTTTTTTGGCAAGCAAAAGACGGCATACGAGATTGACTGACACACCATGCATTCGCCGTCTTT
CLL-H-001563	ALKBH2	1.12708	0.99752	0.0845058	1.04806	1.00048	0.0342044	GTCATGGTGTGTCAGTTG	CCACGGGAGCTTACTAATGAT	AAAGACGCACCGGCCACGGGAGTTTATTAATGATGTTAATATTCATAGCATCATTAGTAAGCTCCCGTGGTTTTTTGGCAAGCAAAAGACGGCATACGAGATCAACTGACACACCATGACTTCGCCGTCTTT
CLL-H-001564	ALKBH2	0.770075	0.718208	-0.427228	0.965485	0.977883	-0.0414706	CACATGGTGTGTCAGTAC	AGTTGGAGAAAGAAGTAGAAT	AAAGACGCACCGGAGTTGGAGAAAGAAGTAGAATGTTAATATTCATAGCATTCTACTTCTTTCTCCAACTTTTTTTGGCAAGCAAAAGACGGCATACGAGATGTACTGACACACCATGTGTTCGCCGTCTTT
CLL-H-001565	ALKBH2	1.06038	1.03305	0.0657413	0.900351	0.868689	-0.177265	ACACGTGTGTGTCAGTGT	CCCAGGAAGCAGGCAACGTAT	AAAGACGCACCGGCCCAGGAAGTAGGCAATGTATGTTAATATTCATAGCATACGTTGCCTGCTTCCTGGGTTTTTTGGCAAGCAAAAGACGGCATACGAGATACACTGACACACACGTGTTTCGCCGTCTTT
CLL-H-001566	ALKBH2	1.17314	1.24425	0.272825	1.24392	1.32081	0.358155	TGACGTGTGTGTCAGTCA	CATAAGGATTCCCGTGGGAAA	AAAGACGCACCGGCATAAGGATTCCTGTGGGAAGGTTAATATTCATAGCTTTCCCACGGGAATCCTTATGTTTTTTGGCAAGCAAAAGACGGCATACGAGATTGACTGACACACACGTCATTCGCCGTCTTT
CLL-H-001567	ALKBH3	1.03934	1.09817	0.0953869	0.793555	0.818369	-0.311387	ACTGACCAGTGTCAGTGT	CGCACACTAAAGAACCGCATT	AAAGACGCACCGGCGCACATTAAAGAACCGTATTGTTAATATTCATAGCAATGCGGTTCTTTAGTGTGCGTTTTTTGGCAAGCAAAAGACGGCATACGAGATACACTGACACTGGTCAGTTTCGCCGTCTTT
CLL-H-001568	ALKBH3	0.306352	0.29587	-1.73185	0.541597	0.541851	-0.884371	TGTGACCAGTGTCAGTCA	CCGGCATCAGAGAGGATATAA	AAAGACGCACCGGCCGGTATTAGAGAGGATATAAGTTAATATTCATAGCTTATATCCTCTCTGATGCCGGTTTTTTGGCAAGCAAAAGACGGCATACGAGATTGACTGACACTGGTCACATTCGCCGTCTTT
CLL-H-001569	ALKBH3	1.03571	0.915793	-0.0381412	1.01353	0.946768	-0.0297639	GTTGACCAGTGTCAGTTG	GTCTGTTTGTATCCTGGCTTT	AAAGACGCACCGGGTCTGTTTGTATCTTGGCTTTGTTAATATTCATAGCAAAGCCAGGATACAAACAGACTTTTTTGGCAAGCAAAAGACGGCATACGAGATCAACTGACACTGGTCAACTTCGCCGTCTTT
CLL-H-001570	ALKBH3	1.28265	1.39498	0.419686	1.22479	1.24724	0.305638	CATGACCAGTGTCAGTAC	CTCTGCAATCTTTATCGCAAT	AAAGACGCACCGGCTCTGCAATCTTTATCGTAATGTTAATATTCATAGCATTGCGATAAAGATTGCAGAGTTTTTTGGCAAGCAAAAGACGGCATACGAGATGTACTGACACTGGTCATGTTCGCCGTCTTT
CLL-H-001571	ALKBH3	1.17017	1.19974	0.24472	0.957181	0.96997	-0.0535618	ACGTACCAGTGTCAGTCA	TGCCCAAAGAATACCACTCTA	AAAGACGCACCGGTGCCCAAAGAATACCATTCTAGTTAATATTCATAGCTAGAGTGGTATTCTTTGGGCATTTTTTGGCAAGCAAAAGACGGCATACGAGATTGACTGACACTGGTACGTTTCGCCGTCTTT
CLL-H-001572	ALKBH3	1.00059	0.833444	-0.130999	1.38552	1.37902	0.467037	TGTGTGCATGGTTGCACA	CTGGTGCTGCTAGATCTCATG	AAAGACGCACCGGCTGGTGCTGTTAGATCTTATGGTTAATATTCATAGCCATGAGATCTAGCAGCACCAGTTTTTTGGCAAGCAAAAGACGGCATACGAGATTGTGCAACCATGCACACATTCGCCGTCTTT
CLL-H-001573	ALLC	1.00876	0.963593	-0.0204636	0.78073	0.817241	-0.324136	ACCATGACACGTGTGTCA	CCTGGAGTAATAACTCGAATT	AAAGACGCACCGGCCTGGAGTAATAACTTGAATTGTTAATATTCATAGCAATTCGAGTTATTACTCCAGGTTTTTTGGCAAGCAAAAGACGGCATACGAGATTGACACACGTGTCATGGTTTCGCCGTCTTT
CLL-H-001574	ALLC	0.49698	0.5552	-0.92883	0.703166	0.741117	-0.470145	TGCATGACACGTGTGTAC	CCAAGTTGTCTCCCAACCAAA	AAAGACGCACCGGCCAAGTTGTGTTCCAACTAAAGTTAATATTCATAGCTTTGGTTGGGAGACAACTTGGTTTTTTGGCAAGCAAAAGACGGCATACGAGATGTACACACGTGTCATGCATTCGCCGTCTTT
CLL-H-001575	ALLC	0.920358	1.22987	0.0893873	0.537402	0.611551	-0.802691	CAGTGTGTCACATGCATG	CAGCAGTAATTTCCCAGTCAT	AAAGACGCACCGGCAGCAGTAATTTCCCAGTTATGTTAATATTCATAGCATGACTGGGAAATTACTGCTGTTTTTTGGCAAGCAAAAGACGGCATACGAGATCATGCATGTGACACACTGTTCGCCGTCTTT
CLL-H-001576	ALLC	1.01775	1.12314	0.0964635	1.06544	1.08212	0.102651	ACCAGTGTCACATGCAAC	GCAGTAATTTCCCAGTCATAG	AAAGACGCACCGGGCAGTAATTTCCCAGTTATAGGTTAATATTCATAGCCTATGACTGGGAAATTACTGCTTTTTTGGCAAGCAAAAGACGGCATACGAGATGTTGCATGTGACACTGGTTTCGCCGTCTTT
CLL-H-001577	ALLC	1.25575	1.24073	0.319867	1.23828	1.24623	0.312957	TGCAGTGTCACATGCATG	CAGTAATTTCCCAGTCATAGT	AAAGACGCACCGGCAGTAATTTCCCAGTTATAGTGTTAATATTCATAGCACTATGACTGGGAAATTACTGTTTTTTGGCAAGCAAAAGACGGCATACGAGATCATGCATGTGACACTGCATTCGCCGTCTTT
CLL-H-001578	ALMS1	1.46303	1.58253	0.605592	1.06633	1.10981	0.121481	TGACGTGTACACACCAGT	CGGGTGTATCTAATGGTGATT	AAAGACGCACCGGCGGGTGTATTTAATGGTGATTGTTAATATTCATAGCAATCACCATTAGATACACCCGTTTTTTGGCAAGCAAAAGACGGCATACGAGATACTGGTGTGTACACGTCATTCGCCGTCTTT
CLL-H-001579	ALMS1	1.57219	1.23179	0.476766	0.773707	0.819032	-0.329075	GTACGTGTACACACCAAC	GCGAGGATGAATAGTGAGTTT	AAAGACGCACCGGGCGAGGATGAGTAGTGGGTTTGTTAATATTCATAGCAAACTCACTATTCATCCTCGCTTTTTTGGCAAGCAAAAGACGGCATACGAGATGTTGGTGTGTACACGTACTTCGCCGTCTTT
CLL-H-001580	ALMS1	1.05542	0.961797	0.0108126	1.01202	1.00545	0.0125444	CAACGTGTACACACCACA	CGAGGATGAATAGTGAGTTTA	AAAGACGCACCGGCGAGGATGAATAGTGGGTTTGGTTAATATTCATAGCTAAACTCACTATTCATCCTCGTTTTTTGGCAAGCAAAAGACGGCATACGAGATTGTGGTGTGTACACGTTGTTCGCCGTCTTT
CLL-H-001581	ALMS1	0.66271	0.682368	-0.572464	0.650628	0.727206	-0.539829	ACTGGTGTACACACCAGT	CCTCTAATTCTCACTCACATA	AAAGACGCACCGGCCTCTAATTCTCACTCATATAGTTAATATTCATAGCTATGTGAGTGAGAATTAGAGGTTTTTTGGCAAGCAAAAGACGGCATACGAGATACTGGTGTGTACACCAGTTTCGCCGTCTTT
CLL-H-001582	ALMS1	0.858726	0.815015	-0.257415	1.18586	1.14267	0.219174	GTACCACAGTTGACCAAC	GCCTATCAGCAAGAAGGAAAT	AAAGACGCACCGGGCCTATCAGTAAGAAGGAAATGTTAATATTCATAGCATTTCCTTCTTGCTGATAGGCTTTTTTGGCAAGCAAAAGACGGCATACGAGATGTTGGTCAACTGTGGTACTTCGCCGTCTTT
CLL-H-001583	ALMS1	1.04925	0.883168	-0.0549423	0.955152	0.970086	-0.0550062	TGACCACACAGTTGCATG	CCTAGAGAAGCAGAATCCTTA	AAAGACGCACCGGCCTAGAGAAGCAGAATTCTTAGTTAATATTCATAGCTAAGGATTCTGCTTCTCTAGGTTTTTTGGCAAGCAAAAGACGGCATACGAGATCATGCAACTGTGTGGTCATTCGCCGTCTTT
CLL-H-001584	ALOX12	0.72272	0.771907	-0.420996	1.0308	1.14884	0.121973	CAGTCAGTTGCAGTGTTG	GCATCGAGAGAAGGAACTGAA	AAAGACGCACCGGGCATTGAGAGAAGGAATTGAAGTTAATATTCATAGCTTCAGTTCCTTCTCTCGATGCTTTTTTGGCAAGCAAAAGACGGCATACGAGATCAACACTGCAACTGACTGTTCGCCGTCTTT
CLL-H-001585	ALOX12	0.700567	0.779048	-0.436811	0.806544	0.827175	-0.291956	ACCACAGTTGCAGTGTAC	CCCAAAGCTGTGCTAAACCAA	AAAGACGCACCGGCCCAAAGCTGTGTTAAACTAAGTTAATATTCATAGCTTGGTTTAGCACAGCTTTGGGTTTTTTGGCAAGCAAAAGACGGCATACGAGATGTACACTGCAACTGTGGTTTCGCCGTCTTT
CLL-H-001586	ALOX12	1.29842	1.31027	0.383307	1.26932	1.23863	0.326404	TGCACAGTTGCAGTGTTG	CCTCCAAATATGAGATTCCAT	AAAGACGCACCGGCCTCCAAATATGAGATTTCATGTTAATATTCATAGCATGGAATCTCATATTTGGAGGTTTTTTGGCAAGCAAAAGACGGCATACGAGATCAACACTGCAACTGTGCATTCGCCGTCTTT
CLL-H-001587	ALOX12	0.894223	0.858509	-0.190694	1.36495	1.38135	0.457462	GTCACAGTTGCAGTGTCA	GCTGACTTCATCCTTCTGGAT	AAAGACGCACCGGGCTGATTTCATCTTTCTGGATGTTAATATTCATAGCATCCAGAAGGATGAAGTCAGCTTTTTTGGCAAGCAAAAGACGGCATACGAGATTGACACTGCAACTGTGACTTCGCCGTCTTT
CLL-H-001588	ALOX12	0.975074	1.03007	0.00316058	1.13816	1.18134	0.213562	CACACAGTTGCAGTGTGT	CCAAAGGGATGACATAGTGAA	AAAGACGCACCGGCCAAAGGGATGATATAGTGAAGTTAATATTCATAGCTTCACTATGTCATCCCTTTGGTTTTTTGGCAAGCAAAAGACGGCATACGAGATACACACTGCAACTGTGTGTTCGCCGTCTTT
CLL-H-001589	ALOX12B	0.827605	0.818812	-0.280691	1.02543	1.02766	0.0377999	TGTGACCATGCAGTGTCA	CCTGGATATTACTACCGCGAT	AAAGACGCACCGGCCTGGATATTATTACCGTGATGTTAATATTCATAGCATCGCGGTAGTAATATCCAGGTTTTTTGGCAAGCAAAAGACGGCATACGAGATTGACACTGCATGGTCACATTCGCCGTCTTT
CLL-H-001590	ALOX12B	0.736827	0.734583	-0.442802	0.545168	0.516938	-0.913582	GTTGACCATGCAGTGTTG	CCTGAGTGGAATGGCTATATT	AAAGACGCACCGGCCTGAGTGGAATGGTTATATTGTTAATATTCATAGCAATATAGCCATTCCACTCAGGTTTTTTGGCAAGCAAAAGACGGCATACGAGATCAACACTGCATGGTCAACTTCGCCGTCTTT
CLL-H-001591	ALOX12B	0.857843	0.961122	-0.139211	1.25823	1.27123	0.338809	CATGACCATGCAGTGTAC	CCGATATGTCACTATAGTCAT	AAAGACGCACCGGCCGATATGTCACTATAGTTATGTTAATATTCATAGCATGACTATAGTGACATATCGGTTTTTTGGCAAGCAAAAGACGGCATACGAGATGTACACTGCATGGTCATGTTCGCCGTCTTT
CLL-H-001592	ALOX12B	1.16407	1.29371	0.295346	1.14797	1.02219	0.115375	ACGTACCATGCAGTGTCA	CCCAATTCTCATCAACTTTAA	AAAGACGCACCGGCCCAATTCTCATCAACTTTAAGTTAATATTCATAGCTTAAAGTTGATGAGAATTGGGTTTTTTGGCAAGCAAAAGACGGCATACGAGATTGACACTGCATGGTACGTTTCGCCGTCTTT
CLL-H-001593	ALOX12B	1.02019	1.05024	0.049777	0.944275	1.04439	-0.010028	ACTGTGTGCAACTGCAGT	GTACTGCAACTATGTGCAGAT	AAAGACGCACCGGGTACTGCAACTATGTGTAGATGTTAATATTCATAGCATCTGCACATAGTTGCAGTACTTTTTTGGCAAGCAAAAGACGGCATACGAGATACTGCAGTTGCACACAGTTTCGCCGTCTTT
CLL-H-001594	ALOX15	0.914102	0.843551	-0.187512	0.423194	0.410831	-1.262	TGGTACCATGCAGTGTAC	GCTATCAAAGACTCTCTAAAT	AAAGACGCACCGGGCTATCAAAGACTCTCTAAATGTTAATATTCATAGCATTTAGAGAGTCTTTGATAGCTTTTTTGGCAAGCAAAAGACGGCATACGAGATGTACACTGCATGGTACCATTCGCCGTCTTT
CLL-H-001595	ALOX15	1.54049	1.5228	0.615057	1.4828	1.44713	0.550761	GTGTACCATGCAGTGTGT	CCAGTTTCTTAATGGCGCCAA	AAAGACGCACCGGCCAGTTTCTTAATGGTGCTAAGTTAATATTCATAGCTTGGCGCCATTAAGAAACTGGTTTTTTGGCAAGCAAAAGACGGCATACGAGATACACACTGCATGGTACACTTCGCCGTCTTT
CLL-H-001596	ALOX15	0.990646	1.0123	0.00204122	1.1852	1.22461	0.268727	CAGTACCATGCAGTGTTG	TGGGAAATCATCTATCGGTAT	AAAGACGCACCGGTGGGAAATCATCTATTGGTATGTTAATATTCATAGCATACCGATAGATGATTTCCCATTTTTTGGCAAGCAAAAGACGGCATACGAGATCAACACTGCATGGTACTGTTCGCCGTCTTT
CLL-H-001597	ALOX15	1.00684	0.88064	-0.0867716	0.746577	0.74836	-0.419916	ACCAACCATGCAGTGTAC	CCTGGAAGGAAGATGCCTTAT	AAAGACGCACCGGCCTGGAAGGAGGATGCTTTATGTTAATATTCATAGCATAAGGCATCTTCCTTCCAGGTTTTTTGGCAAGCAAAAGACGGCATACGAGATGTACACTGCATGGTTGGTTTCGCCGTCTTT
CLL-H-001598	ALOX15	1.11618	1.11734	0.15932	0.960499	1.08485	0.0296733	TGTGTGTGCAACTGCACA	GCCGTCGATACATCCTATCTT	AAAGACGCACCGGGCCGTTGATACATCTTATCTTGTTAATATTCATAGCAAGATAGGATGTATCGACGGCTTTTTTGGCAAGCAAAAGACGGCATACGAGATTGTGCAGTTGCACACACATTCGCCGTCTTT
CLL-H-001599	ALOX15B	0.971517	0.951236	-0.0569071	0.988405	0.973894	-0.0274947	TGCAACCATGCAGTGTTG	GCAGTATGTCACCATGGTGAT	AAAGACGCACCGGGCAGTATGTTACTATGGTGATGTTAATATTCATAGCATCACCATGGTGACATACTGCTTTTTTGGCAAGCAAAAGACGGCATACGAGATCAACACTGCATGGTTGCATTCGCCGTCTTT
CLL-H-001600	ALOX15B	0.69054	0.695809	-0.52872	0.97729	0.958941	-0.0468138	GTCAACCATGCAGTGTCA	GAGGAGTCTGAATGAGATGAA	AAAGACGCACCGGGAGGAGTTTGAATGAGATGAAGTTAATATTCATAGCTTCATCTCATTCAGACTCCTCTTTTTTGGCAAGCAAAAGACGGCATACGAGATTGACACTGCATGGTTGACTTCGCCGTCTTT
CLL-H-001601	ALOX15B	1.42181	1.40025	0.496711	1.62529	1.63621	0.705529	CACAACCATGCAGTGTGT	CAAATACTCCACAGCCAAGAA	AAAGACGCACCGGCAAATACTCCACAGCTAAGAAGTTAATATTCATAGCTTCTTGGCTGTGGAGTATTTGTTTTTTGGCAAGCAAAAGACGGCATACGAGATACACACTGCATGGTTGTGTTCGCCGTCTTT
CLL-H-001602	ALOX15B	0.249652	0.319645	-1.82373	0.401531	0.357199	-1.40081	CATGACGTGTTGGTCAAC	CCACCACCATACACACACACA	AAAGACGCACCGGCCACCACCATACATACACATAGTTAATATTCATAGCTGTGTGTGTGTATGGTGGTGGTTTTTTGGCAAGCAAAAGACGGCATACGAGATGTTGACCAACACGTCATGTTCGCCGTCTTT
CLL-H-001603	ALOX15B	1.07105	1.11688	0.129256	1.31305	1.21779	0.338589	ACGTACGTGTTGGTCACA	GACCACATCGCTCTAGGATAA	AAAGACGCACCGGGACCATATCGCTTTAGGATAAGTTAATATTCATAGCTTATCCTAGAGCGATGTGGTCTTTTTTGGCAAGCAAAAGACGGCATACGAGATTGTGACCAACACGTACGTTTCGCCGTCTTT
CLL-H-001604	ALOX5	0.87254	0.877469	-0.192643	1.01455	1.05099	0.0462949	ACACACCATGCAGTGTTG	CCTGTTCATCAACCGCTTCAT	AAAGACGCACCGGCCTGTTCATCAATCGCTTTATGTTAATATTCATAGCATGAAGCGGTTGATGAACAGGTTTTTTGGCAAGCAAAAGACGGCATACGAGATCAACACTGCATGGTGTGTTTCGCCGTCTTT
CLL-H-001605	ALOX5	1.47715	1.39086	0.519396	1.03474	1.01958	0.0386198	TGACACCATGCAGTGTGT	CGGGAGATGAGAACCCTATTT	AAAGACGCACCGGCGGGAGATGGGAACCTTATTTGTTAATATTCATAGCAAATAGGGTTCTCATCTCCCGTTTTTTGGCAAGCAAAAGACGGCATACGAGATACACACTGCATGGTGTCATTCGCCGTCTTT
CLL-H-001606	ALOX5	1.22052	1.03781	0.170522	0.883516	0.914491	-0.153816	GTACACCATGCAGTGTAC	CGAGATGACCAAATTCACATT	AAAGACGCACCGGCGAGATGACCAAATTCATATTGTTAATATTCATAGCAATGTGAATTTGGTCATCTCGTTTTTTGGCAAGCAAAAGACGGCATACGAGATGTACACTGCATGGTGTACTTCGCCGTCTTT
CLL-H-001607	ALOX5	1.61778	1.7813	0.763471	1.202	1.23097	0.282618	CAACACCATGCAGTGTCA	CCCGTGATATCCAGTTTGATA	AAAGACGCACCGGCCCGTGATATCTAGTTTGATAGTTAATATTCATAGCTATCAAACTGGATATCACGGGTTTTTTGGCAAGCAAAAGACGGCATACGAGATTGACACTGCATGGTGTTGTTCGCCGTCTTT
CLL-H-001608	ALOX5	0.752538	0.780763	-0.383604	0.824933	0.823038	-0.279311	ACTGACCATGCAGTGTGT	CGAGGTGGTAGACATCTACTA	AAAGACGCACCGGCGAGGTGGTAGATATCTATTAGTTAATATTCATAGCTAGTAGATGTCTACCACCTCGTTTTTTGGCAAGCAAAAGACGGCATACGAGATACACACTGCATGGTCAGTTTCGCCGTCTTT
CLL-H-001609	ALOX5AP	0.638775	0.541516	-0.765772	0.774074	0.773212	-0.37026	TGGTGTGTTGCACAGTAC	GCTCTTCTTTAGATGGCTGTA	AAAGACGCACCGGGCTCTTCTTTAGATGGTTGTAGTTAATATTCATAGCTACAGCCATCTAAAGAAGAGCTTTTTTGGCAAGCAAAAGACGGCATACGAGATGTACTGTGCAACACACCATTCGCCGTCTTT
CLL-H-001610	ALOX5AP	1.27979	1.09816	0.2455	1.44253	1.3801	0.496686	GTGTGTGTTGCACAGTGT	GCTGGACTGATGTACTTGTTT	AAAGACGCACCGGGCTGGACTGATGTATTTGTTTGTTAATATTCATAGCAAACAAGTACATCAGTCCAGCTTTTTTGGCAAGCAAAAGACGGCATACGAGATACACTGTGCAACACACACTTCGCCGTCTTT
CLL-H-001611	ALOX5AP	1.21718	1.1697	0.254844	1.11034	1.09938	0.143843	CAGTGTGTTGCACAGTTG	GCCAACCAGAACTGTGTAGAT	AAAGACGCACCGGGCCAATCAGAATTGTGTAGATGTTAATATTCATAGCATCTACACAGTTCTGGTTGGCTTTTTTGGCAAGCAAAAGACGGCATACGAGATCAACTGTGCAACACACTGTTCGCCGTCTTT
[truncated: 25,884 more rows]
