# Supplementary material for: A mammosphere formation RNAi screen reveals that ATG4A promotes a breast cancer stem-like phenotype
Source: Breast Cancer Res. 2013 Nov 14;15(6):R109. doi: 10.1186/bcr3576 (PMC3978845; doi:10.1186/bcr3576)
Supplement: Additional file 2: Table S2 — Average and significance for each gene. Average impact on sphere formation with corresponding P-values for all genes. [file bcr3576-S2.xls]

## Sheet: Table S2
Gene symbol	Gene number	gi	RefSeq	ADHERENT CULTURE CONDITIONS Mean log2 [tadherent/baseline]	p-value	MAMMOSPHERE CULTURE CONDITIONS Mean log2 [tsphere/baseline]	p-value
A1BG	1275	21071029	NM_130786.2	-0.208543	0.0452094	-0.236889	0.019499
A2M	3731	66932946	NM_000014.4	-0.640704	3.32596e-11	-0.280361	0.000582408
A4GALT	3382	55956926	NM_017436.4	-0.141278	0.276779	0.197062	0.107979
A4GNT	609	7705858	NM_016161.1	-0.0351886	0.866879	0.11654	0.370683
AACS	4440	111154071	NM_023928.3	0.120807	0.280912	-0.168389	0.0380978
AADAC	3784	68299766	NM_001086.2	-0.487383	0.0503501	-0.245294	0.232272
AADAT	2180	33469969	NM_182662.1	0.114897	0.433406	-0.188971	0.512388
AANAT	0	4501844	NM_001088.1	0.0262577	0.896693	-0.115394	0.373205
AARS	4352	109148541	NM_001605.2	0.04146	0.805973	-0.0109849	0.855264
AARS2	4888	145199235	NM_020745.2	0.0798154	0.575996	0.0353187	0.865118
AASDH	2874	45580729	NM_181806.2	-0.282388	0.290365	-0.294498	0.318431
AASDHPPT	1251	20357567	NM_015423.2	-0.161637	0.405349	-0.149432	0.372066
AASS	790	13027639	NM_005763.2	-0.249319	0.0816064	-0.0599442	0.372603
ABAT	4299	96304477	NM_020686.4	-0.175465	0.195511	-0.344334	0.00662493
ABCA1	1379	21536375	NM_005502.2	0.20609	0.107888	0.128822	0.226386
ABCA10	5020	153792143	NM_080282.3	-0.133977	0.442501	0.0803472	0.487808
ABCA12	1945	30795236	NM_015657.3	-0.180676	0.264302	-0.225838	0.280062
ABCA13	2044	31657091	NM_152701.2	-0.114062	0.634541	-0.114935	0.416191
ABCA2	4982	150417979	NM_212533.2	-0.164278	0.0665558	-0.0867546	0.383534
ABCA3	1	4501848	NM_001089.1	-0.196446	0.196639	-0.150635	0.165427
ABCA4	4338	105990540	NM_000350.2	0.294447	0.0590835	-0.161666	0.258358
ABCA5	1746	27262623	NM_018672.2	0.0321347	0.630579	0.129799	0.231382
ABCA6	1761	27436952	NM_080284.2	-0.309018	0.0577542	-0.284838	0.0939784
ABCA7	4983	150417983	NM_019112.3	-0.0646266	0.555588	-0.203715	0.0128682
ABCA8	2694	41327761	NM_007168.2	0.118956	0.373015	0.086806	0.482642
ABCA9	4145	88999587	NM_080283.3	-0.239756	0.465117	-0.201947	0.202223
ABCB1	2791	42741658	NM_000927.3	-0.351439	8.9412e-06	-0.129603	0.0192663
ABCB10	691	9961243	NM_012089.1	-0.122218	0.171166	0.245878	0.121013
ABCB11	1380	21536377	NM_003742.2	-0.174202	0.0391324	-0.0487481	0.759604
ABCB4	4447	112380624	NM_018850.2	0.156656	0.0778263	-0.110608	0.183073
ABCB5	2374	36413606	NM_178559.3	-0.13526	0.72852	-0.133011	0.353002
ABCB6	688	9955962	NM_005689.1	-0.389617	0.00639487	-0.0769876	0.809344
ABCB7	2760	42490748	NM_004299.3	-1.28117	9.11527e-06	-0.624729	0.047222
ABCB8	689	9955964	NM_007188.2	-0.0921751	0.0667475	-0.177577	0.462502
ABCB9	2831	45243523	NM_203444.1	-0.225959	0.132701	-0.34569	0.00120156
ABCC1	687	9955957	NM_019901.1	0.22223	0.0325928	0.0396558	0.800362
ABCC2	272	4557480	NM_000392.1	-0.154524	0.144317	-0.14929	0.0814796
ABCC3	690	9955973	NM_020038.1	-0.0793107	0.792855	-0.208473	0.089368
ABCC4	2330	34452699	NM_005845.2	-0.0904619	0.639459	-0.151643	0.428492
ABCC5	3715	66529004	NM_005688.2	0.0853094	0.552091	-0.00519176	0.759026
ABCC6	4650	118582250	NM_001079528.1	0.107895	0.37205	-0.170678	0.0499858
ABCC8	4651	118582254	NM_000352.3	-0.413801	0.0144525	-0.20464	0.00225743
ABCD1	564	7262392	NM_000033.2	-0.355659	0.0194737	-0.288561	0.00163636
ABCD2	1381	21536379	NM_005164.2	-0.613105	0.00206922	-0.305227	0.23353
ABCD3	727	10947125	NM_002858.2	-0.0922233	0.57996	-0.040683	0.95908
ABCG1	2940	46592897	NM_016818.2	-0.110337	0.321674	-0.164662	0.136822
ABCG2	3601	62526032	NM_004827.2	-0.101731	0.333283	-0.0367395	0.467508
ABCG5	886	14141174	NM_022436.2	-0.0399547	0.621375	-0.101122	0.513293
ABCG8	2331	34452700	NM_022437.2	-0.114419	0.4652	-0.29187	0.00532972
ABI2	4474	113414210	XM_001126750.1	-0.220675	0.145775	-0.179214	0.107805
ABL1	3590	62362411	NM_007313.2	-0.199771	0.366539	0.00367111	0.945492
ABL2	5007	153266756	NM_005158.3	-0.164858	0.0468027	0.0165395	0.962864
ABLIM1	3175	51173712	NM_001003407.1	-0.183772	0.157574	-0.0266861	0.908675
ABLIM2	5022	153792513	NM_032432.3	-0.518436	8.07422e-06	-0.34827	3.70413e-05
ABLIM3	4994	151301062	NM_014945.2	0.118452	0.303154	-0.0557137	0.895901
ABO	3492	58331215	NM_020469.2	0.0152303	0.943378	-0.233547	0.00220526
ABP1	3895	73486660	NM_001091.2	-0.0535182	0.651526	-0.179217	0.0682736
ACAA1	527	6598316	NM_001607.2	-0.144706	0.481555	-0.0443734	0.924555
ACAA2	433	5174428	NM_006111.1	-0.0442152	0.784284	0.0261562	0.794288
ACACA	2523	38679976	NM_198839.1	-0.487087	2.45324e-06	-0.425902	3.63957e-06
ACACB	4801	134142061	NM_001093.3	-0.542754	0.00115033	0.113448	0.33672
ACAD8	571	7656848	NM_014384.1	-0.102445	0.428897	-0.130836	0.177221
ACAD9	2268	34147673	NM_014049.3	-0.0619356	0.884662	-0.199634	0.227302
ACADL	2935	46488924	NM_001608.2	-0.229209	0.395955	-0.238716	0.122315
ACADM	1306	21327681	NM_000016.2	-0.153137	0.690304	-0.0827148	0.927194
ACADS	242	4557232	NM_000017.1	-0.66406	0.0334355	-0.866255	0.00523367
ACADSB	4300	96361828	NM_001609.3	-0.0437123	0.726241	-0.0690166	0.960638
ACADVL	3982	76496474	NM_001033859.1	-0.0889452	0.320569	-0.128121	0.0277111
ACAN	4759	126090891	NM_013227.2	-0.513952	0.0362572	-0.245879	0.0322645
ACAT1	2037	31563501	NM_000019.2	-0.149793	0.579672	-0.175858	0.0965614
ACAT2	430	5174388	NM_005891.1	-0.291805	0.433355	-0.00734243	0.804348
ACCN1	2327	34452696	NM_001094.4	-0.124403	0.347193	-0.458113	0.0155491
ACCN2	1377	21536350	NM_020039.2	-0.225971	0.208711	-0.0249225	0.712119
ACCN3	697	9998945	NM_020321.1	-0.884396	0.00108066	-0.567661	0.00616635
ACCN4	2184	33519441	NM_018674.3	0.0405905	0.875994	0.0543037	0.673275
ACCN5	4461	112789553	NM_017419.2	-0.350915	0.219952	-0.440594	0.161758
ACE	1559	23238215	NM_152831.1	-0.351361	0.00135275	0.00524442	0.701392
ACE2	745	11225608	NM_021804.1	0.0196405	0.994734	-0.208453	0.0947015
ACER2	3838	71043497	NM_001010887.2	0.0102231	0.976385	-0.105105	0.0990023
ACHE	624	7710111	NM_015831.1	-0.462605	0.00138019	-0.322959	0.0101239
ACIN1	4872	142377385	NM_014977.2	-0.231406	0.149794	-0.0972805	0.20903
ACLY	2512	38569420	NM_001096.2	-0.385107	0.132126	-0.0429282	0.888802
ACMSD	4369	109715855	NM_138326.2	-0.310999	0.125299	-0.279269	0.271325
ACO1	642	8659554	NM_002197.1	0.0144214	0.897699	-0.113268	0.503382
ACO2	2931	46411160	NM_001098.2	-1.41638	3.07137e-07	-0.416823	4.00522e-08
ACOT11	1701	25777708	NM_015547.2	-0.063195	0.982701	0.106089	0.384874
ACOT12	1086	18640735	NM_130767.1	0.0529181	0.551674	0.210079	0.139657
ACOX1	2293	34304338	NM_004035.4	-0.435901	8.1019e-05	-0.0994175	0.764347
ACOX2	3194	51558754	NM_003500.2	-0.351677	0.0103396	-0.549508	8.89536e-05
ACOX3	2	4501870	NM_003501.1	-0.116431	0.226086	-0.123724	0.602238
ACP1	4297	96304456	NM_001040649.1	-0.196117	0.224653	-0.354483	0.0613841
ACP2	241	4557009	NM_001610.1	0.0683248	0.498078	0.21595	0.117581
ACP5	515	6138970	NM_001611.2	-0.0171901	0.611895	-0.0714497	0.611842
ACP6	1313	21359910	NM_016361.2	-0.039867	0.87748	-0.0128527	0.933461
ACPP	518	6382063	NM_001099.2	-0.37907	0.0220142	-0.238141	0.161418
ACPT	1069	18375509	NM_033068.2	-0.186522	0.0692085	-0.102149	0.238627
ACSL1	2659	40807490	NM_001995.2	-0.181676	0.0327588	-0.273006	0.00748326
ACSL3	2799	42794751	NM_004457.3	-0.150326	0.751038	-0.113931	0.19021
ACSL4	785	12669908	NM_022977.1	-0.592617	0.000879022	-0.181794	0.195984
ACSL5	2800	42794755	NM_016234.3	-0.171862	0.535406	-0.196119	0.0884563
ACSL6	3460	57165409	NM_015256.2	-0.376944	0.117017	-0.104364	0.536456
ACSM1	985	16418448	NM_052956.1	-0.321125	0.0418393	-0.344203	0.0315443
ACSS1	1844	28416952	NM_032501.2	-0.184113	0.0186453	-0.281298	0.0440103
ACSS2	1293	21269871	NM_139274.1	0.0465511	0.767004	0.0860382	0.459538
ACTA1	2963	47078293	NM_001100.3	-0.510185	0.000468113	-0.207613	0.0366189
ACTA2	3	4501882	NM_001613.1	-0.495374	0.105265	-0.462169	0.212345
ACTB	404	5016088	NM_001101.2	-1.40356	8.49101e-19	-0.25052	0.000901487
ACTG1	732	11038618	NM_001614.2	-0.544634	0.00575812	-0.239189	0.182988
ACTG2	3664	63054873	NM_001615.3	-0.357337	0.00491915	-0.307687	0.000317851
ACTN1	768	12025669	NM_001102.2	0.0717375	0.602668	-0.178484	0.0924415
ACTN2	4	4501892	NM_001103.1	-0.343227	0.00295571	-0.348275	0.000147296
ACTN3	243	4557240	NM_001104.1	-0.0132606	0.945454	-0.263384	0.478229
ACTN4	2328	34452697	NM_004924.3	-0.0606636	0.365611	-0.350764	3.95769e-05
ACTR2	3270	53692186	NM_001005386.1	-0.151633	0.163647	-0.271286	0.0260722
ACTR3	2329	34452698	NM_005721.3	-0.027965	0.856548	-0.246414	0.0546951
ACVR1	718	10862690	NM_001105.2	-0.128801	0.21414	-0.152185	0.232449
ACVR1B	2200	33598909	NM_020327.2	0.181635	0.0443516	0.273059	0.0169591
ACVR1C	1408	21687097	NM_145259.1	-0.0374664	0.522551	-0.0443538	0.471749
ACVR2A	3687	65508448	NM_001616.3	0.000959636	0.815337	-0.0134768	0.94889
ACVR2B	4602	116734707	NM_001106.3	-0.070828	0.80316	-0.0892721	0.642618
ACVRL1	244	4557242	NM_000020.1	-0.627514	0.00419858	-0.181424	0.230238
ACY1	5	4501900	NM_000666.1	-0.157432	0.129896	-0.32903	0.0120094
ACY3	1050	18087824	NM_080658.1	-0.0704255	0.746741	-0.00865079	0.962651
ACYP1	2832	45243543	NM_001107.3	-0.287694	0.131556	-0.489062	2.2314e-06
ACYP2	4919	148277041	NM_138448.3	-0.691294	0.000402686	-0.391081	0.0404208
ADA	2964	47078294	NM_000022.2	-0.254398	0.00947347	-0.0886691	0.453808
ADAM10	3918	73747882	NM_001110.2	-0.0022469	0.764426	-0.0620461	0.382998
ADAM12	3919	73747886	NM_021641.2	-0.362264	0.0042316	0.163238	0.12869
ADAM17	3920	73747888	NM_003183.4	-0.51399	0.000109376	-0.458022	0.00160957
ADAM8	4192	89363018	NM_001109.3	-0.417811	0.160588	-0.394952	0.0541618
ADAM9	3313	54292119	NM_003816.2	-0.0271934	0.479643	-0.10861	0.146934
ADAMTS13	3912	73695933	NM_139025.2	-0.310546	0.106577	-0.2503	0.409954
ADAR	3814	70166851	NM_001111.3	-0.518507	0.000272972	-0.542393	8.77411e-08
ADARB1	3959	75709167	NM_001112.2	-0.10774	0.790876	-0.346528	0.00375809
ADC	2014	31543358	NM_052998.2	-0.242176	0.181587	-0.0377547	0.759359
ADCY1	1957	31083192	NM_021116.1	-0.14865	0.0334136	-0.0907216	0.356933
ADCY2	4535	115387101	NM_020546.2	0.0291664	0.982996	-0.089355	0.219298
ADCY3	4928	148536829	NM_004036.3	-0.205165	0.175277	-0.325529	0.0170586
ADCY4	1666	24497586	NM_139247.2	-0.262919	0.110311	-0.333689	1.96584e-05
ADCY5	2345	34486091	NM_183357.1	-0.320682	0.236424	-0.140398	0.110844
ADCY6	1274	21071019	NM_020983.2	-0.163998	0.401297	-0.0557588	0.451436
ADCY7	4528	115298680	NM_001114.3	-0.375523	0.0996406	-0.268602	0.0533908
ADCY8	245	4557256	NM_001115.1	-0.188763	0.0560716	-0.30639	0.00185264
ADCY9	3161	50959204	NM_001116.2	-0.479424	0.000214876	-0.64211	7.51574e-05
ADCYAP1	5008	153266794	NM_001117.3	-0.391941	0.0343609	-0.427433	0.000714652
ADCYAP1R1	2324	34398688	NM_001118.3	-0.631949	0.000366425	-0.282517	0.0141613
ADD1	1912	29826324	NM_176801.1	-0.26661	0.171236	-0.341746	0.0180506
ADH1A	752	11496886	NM_000667.2	-0.0424714	0.806499	0.0597052	0.6134
ADH1B	752	11496886	NM_000667.2	0.16372	0.314012	-0.0464961	0.611962
ADH1C	3858	71565150	NM_000669.3	-0.0709837	0.685884	0.00923795	0.99415
ADH4	3859	71565151	NM_000670.3	-0.268729	0.277693	-0.0787648	0.744287
ADH5	3860	71565153	NM_000671.3	-0.857879	0.00126102	-0.224531	0.0356008
ADH6	729	11024646	NM_000672.2	-0.115264	0.104938	-0.0293849	0.605924
ADH7	3864	71743839	NM_000673.3	-0.150687	0.0535808	0.295208	0.0452949
ADHFE1	4793	133922589	NM_144650.2	-0.426272	0.0174568	-0.214822	0.0708838
ADIPOQ	2817	44890057	NM_004797.2	-0.192947	0.0139747	-0.242133	0.0229863
ADIPOR1	1331	21361518	NM_015999.2	0.0975457	0.399401	0.143538	0.139019
ADIPOR2	2464	38261972	NM_024551.2	-0.502953	4.22612e-07	-0.472309	1.4825e-05
ADK	2119	32484974	NM_006721.2	-0.120557	0.0800794	0.102783	0.17415
ADM	6	4501944	NM_001124.1	-0.518193	0.0558607	-0.392521	0.0784365
ADORA1	4530	115305570	NM_000674.2	-0.0472066	0.826514	-0.0922671	0.400571
ADORA2A	1019	17136146	NM_000675.3	-0.171346	0.0456322	-0.170808	0.104134
ADORA2B	1521	22907046	NM_000676.2	-0.100777	0.493058	-0.0549863	0.688273
ADORA3	4778	130978679	NM_000677.3	0.0544963	0.706377	0.109358	0.323973
ADRA1A	949	15451760	NM_033304.1	-0.263339	0.215115	-0.366864	0.0305207
ADRA1B	3914	73747802	NM_000679.3	-0.0845717	0.798243	-0.189975	0.331117
ADRA1D	4918	148277040	NM_000678.3	-0.0116018	0.674217	-0.234136	0.148201
ADRA2A	965	15718669	NM_000681.2	0.0848636	0.527092	-0.0735969	0.696525
ADRA2B	4389	110227861	NM_000682.5	-0.03228	0.891949	-0.183554	0.209877
ADRA2C	4481	113415969	XM_001128592.1	-0.355711	0.0942071	-0.318734	0.115284
ADRB1	4396	110349783	NM_000684.2	0.0213136	0.898585	0.262683	0.0309237
ADRB2	4596	116686129	NM_000024.4	0.040397	0.73837	-0.0853677	0.423254
ADRB3	246	4557266	NM_000025.1	-0.297298	0.000773705	0.119548	0.151409
ADRBK1	516	6138971	NM_001619.2	-0.0435521	0.922319	0.0747142	0.490792
ADRBK2	4937	148539878	NM_005160.3	-0.248287	0.224521	-0.677784	2.98122e-05
ADSL	247	4557268	NM_000026.1	0.222551	0.154261	0.291587	0.0734501
ADSS	2350	34577062	NM_001126.2	-0.277833	0.00181332	-0.0152518	0.865678
ADSSL1	2615	40316943	NM_199165.1	-0.317132	0.00821193	-0.185267	0.538438
AES	2554	39812026	NM_198970.1	0.0274554	0.847742	-0.115002	0.0609139
AFMID	3484	58330908	NM_001010982.1	-0.184672	0.318694	-0.307332	0.0957551
AFP	7	4501988	NM_001134.1	-0.219824	0.0782834	-0.220555	0.00406897
AGA	2089	32313568	NM_000027.2	0.103922	0.374993	-0.220762	0.0377797
AGER	1733	26787960	NM_001136.3	0.0206068	0.813343	-0.289859	0.0058428
AGK	1314	21359926	NM_018238.2	0.105513	0.375366	0.119011	0.248232
AGL	248	4557284	NM_000646.1	-0.240617	0.596281	-0.350117	0.0767959
AGMAT	2387	37537721	NM_024758.3	-0.0997966	0.246316	-0.110228	0.0215371
AGPAT1	1734	26787963	NM_032741.3	0.0171679	0.764195	-0.140844	0.553326
AGPAT2	3811	69122970	NM_001012727.1	-0.299365	0.166009	0.0911728	0.430419
AGPAT3	4036	83267875	NM_020132.4	-0.32819	0.0282608	-0.127429	0.189772
AGPAT4	3813	69128030	NM_020133.2	-0.0813007	0.552595	0.0823922	0.432486
AGPAT6	1980	31343375	NM_178819.2	-0.449528	0.00715009	-0.214732	0.105261
AGPS	8	4501992	NM_003659.1	0.174904	0.123803	0.0253686	0.902093
AGRN	3333	54873612	NM_198576.2	-0.0360107	0.932767	-0.272301	0.1266
AGRP	9	4501994	NM_001138.1	-0.356011	0.0086022	-0.525779	0.000473028
AGT	3905	73622269	NM_000029.2	-0.0288462	0.850249	-0.134708	0.274675
AGTR1	4717	122939143	NM_004835.3	-0.255842	0.0639703	-0.452426	0.00912704
AGTR2	4921	148277605	NM_000686.4	-0.393849	0.0373746	-0.0771432	0.247124
AGXT	249	4557288	NM_000030.1	-0.240665	0.0630819	-0.326402	0.00187548
AGXT2	879	13994254	NM_031900.1	-0.0529327	0.660052	-0.263191	0.0119368
AGXT2L1	2388	37574041	NM_031279.2	-0.155634	0.219629	-0.0317558	0.787634
AHCY	683	9951914	NM_000687.1	-0.130548	0.0409914	-0.194625	0.0697148
AHR	405	5016091	NM_001621.2	-0.627992	4.99673e-05	-0.472117	0.000453671
AHSG	10	4502004	NM_001622.1	-0.0462061	0.464168	-0.0694273	0.940479
AHSP	3449	56786141	NM_016633.2	-0.492397	0.00131098	-0.490845	2.73307e-06
AICDA	701	10190699	NM_020661.1	-0.131585	0.386701	-0.0213993	0.708058
AIFM1	1471	22202630	NM_145813.1	-0.485343	0.00309551	-0.360656	0.00325922
AIRE	250	4557292	NM_000658.1	-0.158311	0.467343	-0.0762938	0.236916
AK1	11	4502010	NM_000476.1	-0.125164	0.234457	-0.235677	0.127394
AK2	3989	77157796	NM_013411.3	0.193321	0.263049	-0.176601	0.486963
AK3	1159	19923436	NM_016282.2	-0.406512	0.00300225	-0.284427	0.0519127
AK3L1	3292	53831999	NM_013410.2	-0.0131722	0.707025	-0.244315	0.396961
AK5	1819	28144896	NM_174858.1	-0.194795	0.0957981	0.114659	0.302914
AK7	4949	148727332	NM_152327.2	-0.468389	0.0180117	-0.181963	0.164348
AKAP1	1360	21493034	NM_139275.1	0.168635	0.228552	-0.198885	0.130504
AKAP10	1359	21493032	NM_007202.2	0.0766457	0.564506	0.00918866	0.903117
AKAP11	1357	21464140	NM_016248.2	-0.270794	0.0188956	-0.313578	0.00181764
AKAP12	1358	21493021	NM_005100.2	-0.140152	0.220697	-0.175628	0.52408
AKAP13	2033	31563332	NM_144767.3	-0.425578	0.0022236	-0.265905	0.104718
AKAP3	1362	21493040	NM_006422.2	-0.0888111	0.690766	-0.0941871	0.540463
AKAP4	1361	21493038	NM_139289.1	-0.363051	0.00664175	-0.284476	0.0332877
AKAP5	1363	21493042	NM_004857.2	-0.183317	0.48951	-0.0977881	0.588467
AKAP6	1364	21493044	NM_004274.3	-0.295522	0.00160786	-0.153059	0.510311
AKAP7	1231	20336195	NM_138633.1	-0.0694196	0.927462	-0.382052	0.0285854
AKAP8	1365	21493046	NM_005858.2	0.0695288	0.582059	0.0328423	0.795418
AKAP9	1482	22538388	NM_147166.1	-0.06855	0.238396	0.278064	0.00787466
AKR1A1	1661	24497576	NM_153326.1	-0.586421	2.93038e-05	-0.415402	0.00295691
AKR1B1	1663	24497579	NM_001628.2	-0.629515	5.4428e-05	-0.517326	0.00215802
AKR1B10	1662	24497578	NM_020299.3	-0.127855	0.292515	-0.428005	0.000799526
AKR1C1	3395	56121816	NM_001353.5	-0.490371	0.1046	-0.229905	0.00530416
AKR1C2	3395	56121816	NM_001353.5	-0.295566	0.278951	-0.0386137	0.882491
AKR1C3	1664	24497582	NM_003739.4	-0.22224	0.00291628	-0.216928	0.138226
AKR1C4	1665	24497584	NM_001818.2	-0.319106	0.104893	-0.502933	0.00214328
AKR1D1	3706	66348134	NM_005989.2	-0.109394	0.349137	-0.241667	0.110706
AKT1	3583	62241010	NM_005163.2	-0.0201158	0.686749	-0.0386679	0.541034
AKT1S1	2536	39725654	NM_032375.2	-0.0528754	0.295358	-0.16959	0.00968009
AKT2	4766	126273601	NM_001626.3	0.022977	0.984694	-0.0537045	0.498567
AKT3	2085	32307162	NM_181690.1	0.0432176	0.48119	-0.321508	0.00142773
AKTIP	3560	61743931	NM_022476.2	-0.12332	0.25189	-0.0340181	0.880573
ALAD	3195	51558761	NM_000031.4	-0.204196	0.0790407	-0.342642	0.00238735
ALAS1	2614	40316942	NM_000688.4	-0.165272	0.130268	0.100237	0.309996
ALAS2	4064	83977439	NM_001037967.1	-0.152003	0.609844	0.146549	0.147384
ALB	633	8392890	NM_000477.3	0.0159018	0.881748	-0.357121	0.00325053
ALCAM	3777	68163410	NM_001627.2	-0.160521	0.0521673	-0.19628	0.0135346
ALDH18A1	3637	62912455	NM_002860.3	-0.204667	0.33232	0.000126921	0.977452
ALDH1A1	1704	25777722	NM_000689.3	-0.00695928	0.877197	0.114928	0.239314
ALDH1A2	1705	25777725	NM_170696.1	-0.535443	0.0249763	-0.362035	0.206518
ALDH1A3	12	4502040	NM_000693.1	-0.15041	0.503147	-0.0921172	0.222516
ALDH1B1	1706	25777729	NM_000692.3	-0.430496	0.0124801	-0.424538	0.0311775
ALDH1L1	1397	21614512	NM_012190.2	-0.0346266	0.965303	0.0931664	0.367742
ALDH2	1707	25777731	NM_000690.2	-0.269023	0.124655	-0.070418	0.457329
ALDH3A1	1522	22907048	NM_000691.3	-0.108046	0.100127	-0.15769	0.0549276
ALDH3A2	3892	73465985	NM_000382.2	-0.117854	0.611202	-0.161967	0.16936
ALDH3B1	3869	71773289	NM_000694.2	-0.0317767	0.821688	0.0740003	0.535235
ALDH3B2	3911	73695880	NM_001031615.1	-0.205891	0.261204	-0.266434	0.0257614
ALDH4A1	1708	25777733	NM_003748.2	-0.190837	0.170602	-0.147035	0.40432
ALDH5A1	1703	25777719	NM_001080.3	-0.396171	0.0407611	-0.460938	0.0181253
ALDH6A1	1709	25777737	NM_005589.2	-0.00642526	0.971631	-0.141764	0.0852585
ALDH7A1	3705	66348118	NM_001182.2	-0.302345	0.18601	-0.302511	0.160538
ALDH9A1	4536	115387103	NM_000696.3	-0.0984708	0.621043	-0.326531	0.0991381
ALDOA	2354	34577109	NM_184041.1	-0.187648	0.251122	-0.339062	7.76652e-06
ALDOB	2623	40354204	NM_000035.2	-0.207678	0.0197168	0.0703469	0.539176
ALDOC	3788	68303552	NM_005165.2	-0.920698	0.000300459	-0.851301	8.36706e-08
ALG1	2711	41350215	NM_019109.3	-0.0649721	0.680631	-0.0620535	0.490508
ALG10B	4901	145580624	NM_001013620.3	-1.35641	0.000403194	-0.734953	0.00146621
ALG11	3211	51889723	NM_001004127.1	-0.26194	0.165247	-0.14019	0.172118
ALG12	3461	57165413	NM_024105.3	-0.0253254	0.433098	-0.240173	0.0041541
ALG13	1199	20070304	NM_018466.2	0.250262	0.0494287	0.215768	0.0156215
ALG14	2707	41349504	NM_144988.2	0.0225553	0.805322	-0.188535	0.574963
ALG2	3361	55774980	NM_197973.2	-0.291537	0.0347252	-0.011489	0.914107
ALG3	3339	55743084	NM_005787.4	0.265267	0.0624294	0.217106	0.133208
ALG5	2444	38176301	NM_013338.3	-0.144769	0.154898	-0.243509	0.156471
ALG6	2425	38026891	NM_013339.2	-0.0963036	0.544388	-0.0722928	0.322343
ALG8	4233	91984776	NM_024079.4	-0.322076	0.000684249	-0.330065	0.0254687
ALG9	4632	118026934	NM_001077692.1	-0.2279	0.182077	-0.553149	0.0125602
ALK	1882	29029631	NM_004304.3	-0.2401	0.0438325	-0.154641	0.0322755
ALKBH2	3049	48717225	NM_001001655.1	-0.201041	0.0330701	-0.242564	0.0343796
ALKBH3	1269	21040274	NM_139178.1	-0.347376	0.111686	-0.249505	0.0980064
ALLC	2628	40548424	NM_199232.1	-0.244376	0.102026	-0.401011	0.0114354
ALMS1	1762	27436958	NM_015120.2	-0.120817	0.448799	-0.259985	0.00510699
ALOX12	5039	154426291	NM_000697.2	-0.290992	0.0195564	0.00057147	0.923659
ALOX12B	4697	119964724	NM_001139.2	-0.261971	0.0127793	-0.250611	0.0914734
ALOX15	2613	40316936	NM_001140.3	-0.0576098	0.553318	-0.331314	0.199024
ALOX15B	4082	85067502	NM_001039131.1	-0.513773	0.078762	-0.250572	0.495011
ALOX5	3638	62912458	NM_000698.2	0.0178386	0.807372	-0.178368	0.0223411
ALOX5AP	966	15718674	NM_001629.2	-0.168055	0.164712	-0.0241135	0.942971
ALPI	864	13787191	NM_001631.2	-0.510199	0.0334718	-0.189377	0.585696
ALPL	4603	116734716	NM_000478.3	-0.0330954	0.539808	-0.0302224	0.962688
ALPP	4283	94721245	NM_001632.3	-0.396464	0.0120055	-0.408632	0.0549884
ALPPL2	883	14110398	NM_031313.1	0.096987	0.452754	-0.080433	0.244113
ALS2	2612	40316934	NM_020919.2	-0.188888	0.168467	-0.33645	0.0157293
AMD1	3948	74275347	NM_001033059.1	-0.252317	0.100247	0.0954571	0.438399
AMDHD1	1511	22748912	NM_152435.1	-0.409268	0.0725794	-0.109605	0.638125
AMDHD2	1330	21361512	NM_015944.2	-0.00586016	0.845107	-0.174164	0.229323
AMH	517	6138973	NM_000479.2	-0.350555	0.000248858	-0.0679489	0.362539
AMHR2	703	10198655	NM_020547.1	-0.204803	0.0460645	-0.306738	0.00401343
AMOTL1	1439	22027645	NM_130847.1	0.00413049	0.935923	0.0166288	0.800781
AMPD1	251	4557310	NM_000036.1	0.00843522	0.96815	0.132428	0.178728
AMPD2	3365	55925573	NM_203404.1	-0.305954	0.0179825	-0.434668	0.00737893
AMPD3	3825	70906425	NM_001025389.1	0.0637909	0.649713	0.215079	0.174505
AMPH	1383	21536405	NM_001635.2	-0.179816	0.904084	-0.157046	0.479887
AMT	2805	44662837	NM_000481.2	-0.0406339	0.938198	-0.287643	0.0152386
AMY1A	3409	56549659	NM_001008221.1	0.0651746	0.65835	-0.0269036	0.438025
AMY1B	3416	56550100	NM_020978.3	-0.0501001	0.484818	-0.0535963	0.774104
AMY1C	3416	56550100	NM_020978.3	-0.169764	0.298452	0.030339	0.846704
AMY2A	3409	56549659	NM_001008221.1	-0.675947	0.0220573	-0.277708	0.357984
AMY2B	3409	56549659	NM_001008221.1	-0.33679	0.0951801	-0.0163959	0.731712
ANAPC1	4473	113413973	XM_001129602.1	-1.08274	0.00111829	-0.752989	8.62043e-05
ANAPC10	4976	150170705	NM_014885.3	-1.12195	6.95001e-05	-0.926701	3.10312e-07
ANAPC11	4165	89043048	XM_942695.1	-0.0753515	0.71951	-0.0168295	0.60943
ANAPC2	2690	41327747	NM_013366.3	-0.862932	0.00139866	-0.617618	0.0222059
ANAPC4	2691	41327748	NM_013367.2	-1.32565	0.00983894	-1.0451	0.0150206
ANAPC5	2249	34147585	NM_016237.3	-0.583613	0.0178543	-0.708878	0.00475147
ANAPC7	599	7705283	NM_016238.1	-0.0837695	0.857086	-0.238492	0.329106
ANGPT1	1309	21328452	NM_001146.3	-0.192338	0.446887	-0.395345	0.0166441
ANGPT2	252	4557314	NM_001147.1	-0.10328	0.354162	-0.0517306	0.762663
ANGPTL2	2351	34577067	NM_012098.2	-0.351655	0.0347784	-0.734638	0.00101723
ANGPTL3	2692	41327750	NM_014495.2	-0.160895	0.059278	0.188964	0.170141
ANGPTL4	4181	89264695	NM_001039667.1	-0.0659567	0.824971	-0.191766	0.259075
ANGPTL6	1917	29893554	NM_031917.2	-0.322118	0.00553476	-0.321922	0.0522622
ANK2	3228	52426734	NM_001148.3	-0.219427	0.115007	-0.312087	0.0330831
ANKFY1	4429	110815805	NM_020740.2	-0.197386	0.199531	-0.142918	0.22184
ANKHD1	2939	46519150	NM_017978.1	-0.59137	0.00497194	-0.311544	0.0529334
ANKRD1	2465	38327521	NM_014391.2	-0.295615	0.123842	-0.48823	0.000825179
ANKRD6	3337	55742856	NM_014942.2	-0.276069	0.0181648	-0.130454	0.795752
ANP32A	1205	20127493	NM_006305.2	-0.236565	0.0281353	0.0668306	0.472763
ANP32B	4660	118766340	NM_006401.2	-0.456952	0.00218915	0.252264	0.0657888
ANP32E	1579	23463320	NM_030920.2	-0.266556	0.00310285	-0.0810259	0.477503
ANPEP	13	4502094	NM_001150.1	-0.112322	0.892078	-0.00954139	0.748853
ANXA1	14	4502100	NM_000700.1	0.00850409	0.995974	0.0341876	0.762342
ANXA2	3154	50845387	NM_001002858.1	-0.261202	0.126454	-0.0200211	0.58902
ANXA3	4298	96304463	NM_005139.2	0.278727	0.00706048	0.0910484	0.359324
ANXA4	373	4809272	NM_001153.2	0.0276696	0.72937	-0.0198551	0.640303
ANXA5	374	4809273	NM_001154.2	-0.290246	0.00379591	-0.184246	0.140733
ANXA6	3870	71773328	NM_001155.3	-0.171959	0.217402	-0.0346006	0.872803
ANXA8L2	15	4502112	NM_001630.1	-0.155115	0.279659	0.0517866	0.657534
AOC2	3534	60498981	NM_001158.3	-0.30465	0.129038	-0.227526	0.230271
AOC3	531	6806883	NM_003734.2	-0.109447	0.368872	0.00798724	0.973408
AOX1	3871	71773479	NM_001159.3	-0.389777	0.0141568	-0.258508	0.00206791
AP2A1	1136	19913413	NM_014203.2	-0.0268158	0.975412	-0.178242	0.10057
AP2B1	3866	71773037	NM_001282.2	-0.210531	0.170885	-0.169702	0.623523
AP2M1	3807	68798812	NM_004068.3	-0.377636	0.374781	-0.0184219	0.721307
AP3B1	2120	32484978	NM_003664.3	-0.364953	0.0127212	-0.492065	0.00294502
AP3M1	4518	113951732	NM_012095.4	-0.311959	0.035924	-0.0286837	0.827764
APAF1	2107	32483365	NM_013229.2	-0.200234	0.0283871	-0.213162	0.0113052
APBA1	1442	22035547	NM_001163.2	-0.301464	0.0266562	0.194952	0.0856204
APBA2	1443	22035549	NM_005503.2	-0.325843	0.0277948	-0.191708	0.064044
APBA3	2914	46255053	NM_004886.3	-0.155342	0.17707	-0.228984	0.145114
APBB1	1444	22035553	NM_145689.1	-0.0413585	0.636193	-0.302771	0.0563393
APBB2	3099	50083290	NM_173075.2	-0.280219	0.504111	-0.0981171	0.784082
APBB3	4294	95147535	NM_133172.2	0.00605749	0.803859	-0.115523	0.244465
APC	3282	53759121	NM_000038.3	-0.490071	0.296873	-0.228907	0.255843
APC2	3469	57242791	NM_005883.2	-0.270621	0.039638	-0.346055	2.53739e-05
APCS	1070	18375514	NM_001639.2	-0.4406	0.00899279	-0.267891	0.203658
APEX1	1067	18375504	NM_080649.1	-0.311331	0.0593382	-0.358978	0.00746209
APEX2	1068	18375506	NM_014481.2	-0.258021	0.327426	-0.473426	0.0221094
APH1A	4627	117606361	NM_001077628.1	-0.121175	0.361509	-0.0715925	0.504927
APH1B	3143	50726953	NM_031301.2	-0.202393	0.156531	-0.187955	0.00760158
API5	2732	41393590	NM_006595.2	-0.213412	0.00193621	-0.190688	0.0703732
APLN	2965	47078297	NM_017413.3	0.0399875	0.97059	-0.104771	0.196295
APLP1	3758	67782339	NM_005166.3	-0.122532	0.0524135	-0.0326735	0.639558
APLP2	16	4502146	NM_001642.1	-0.240131	0.17377	-0.139616	0.200195
APOA1	253	4557320	NM_000039.1	0.16778	0.225648	0.0315754	0.335228
APOA2	17	4502148	NM_001643.1	0.18888	0.0431617	0.248509	0.0253892
APOA4	3867	71773109	NM_000482.3	-0.322266	0.000787668	-0.0634339	0.784822
APOA5	3667	63079708	NM_052968.3	-0.0981941	0.421681	-0.224396	0.180807
APOB	4335	105990531	NM_000384.2	-0.188586	0.23819	-0.284236	0.0322344
APOBEC1	3561	61743956	NM_001644.3	0.00204382	0.873163	-0.329502	0.467343
APOBEC2	2772	42544183	NM_006789.2	-0.00661099	0.921396	-0.123254	0.667951
APOBEC3A	1519	22907036	NM_145699.2	0.0710824	0.658186	-0.210185	0.00448987
APOBEC3B	1519	22907036	NM_145699.2	-0.241391	0.149658	-0.153598	0.804397
APOBEC3C	1520	22907038	NM_014508.2	-0.0266762	0.989991	-0.088312	0.166038
APOBEC3F	830	13399303	NM_021822.1	-0.327157	0.364539	-0.0181821	0.881059
APOBEC3G	830	13399303	NM_021822.1	-0.193947	0.575823	-0.147899	0.0373549
APOBEC4	4398	110349789	NM_203454.2	-0.308026	0.00658991	-0.219287	0.0601381
APOC1	3215	51944963	NM_001645.3	-0.160188	0.634435	-0.158095	0.311988
APOC2	2067	32130517	NM_000483.3	-0.194781	0.192682	-0.215147	0.0414323
APOC3	254	4557322	NM_000040.1	-0.253554	0.246844	-0.322204	0.0341452
APOD	3775	68161527	NM_001647.2	0.11894	0.411	0.0751971	0.511132
APOE	3059	48762938	NM_000041.2	-0.100805	0.532057	-0.055354	0.820879
APOL2	1453	22035654	NM_030882.2	-0.421196	0.0036132	-0.357652	0.0466044
APP	2739	41406056	NM_201414.1	0.110831	0.423588	0.129608	0.368078
APPBP2	1054	18104961	NM_006380.2	-0.301975	0.308394	-0.502058	0.0040124
APPL1	4739	124494248	NM_012096.2	-0.185238	0.489865	-0.266135	0.0289458
APPL2	4023	82617617	NM_018171.3	-0.387044	0.0216102	-0.15724	0.171508
APRT	3868	71773149	NM_000485.2	-0.122063	0.390336	0.0490334	0.655131
AQP1	2412	37694061	NM_198098.1	0.0215734	0.769929	0.129592	0.204009
AQP7	18	4502186	NM_001170.1	-0.156326	0.349382	-0.0371413	0.622485
AQR	3498	58374127	NM_014691.2	-1.61251	0.000444002	-1.00468	0.000116727
AR	3509	58535454	NM_001011645.1	-0.00758139	0.803991	0.0811928	0.496209
ARAF	19	4502192	NM_001654.1	0.043149	0.900932	-0.0272723	0.48419
ARAP2	1291	21264591	NM_015230.2	0.0392814	0.762819	0.274231	0.00279656
ARAP3	3494	58331234	NM_022481.5	-0.274245	0.276437	-0.199729	0.394726
ARD1A	2279	34222259	NM_003491.2	-1.10247	0.000178537	-0.434151	0.0121346
AREG	1456	22035683	NM_001657.2	-0.311319	0.00929783	-0.251115	0.0160297
ARF1	3720	66879663	NM_001024228.1	-0.20367	0.301725	-0.308986	0.0028851
ARF3	20	4502202	NM_001659.1	-0.377107	0.195643	-0.229832	0.0451473
ARF4	547	6995998	NM_001660.2	-0.150945	0.0439898	-0.274063	0.000673696
ARF5	548	6995999	NM_001662.2	0.0239919	0.793467	-0.0263243	0.813919
ARF6	549	6996000	NM_001663.2	0.179768	0.069207	-0.0619648	0.185191
ARFGAP1	1837	28416434	NM_018209.2	-0.00138923	0.898456	-0.0783847	0.19411
ARFGAP3	1838	28416437	NM_014570.3	0.105604	0.387692	-0.0592851	0.271085
ARFGEF2	4984	150417985	NM_006420.2	0.150763	0.272354	-0.16386	0.0158342
ARFIP2	2510	38569401	NM_012402.2	-0.331823	0.0283159	-0.649517	0.000291451
ARG1	728	10947138	NM_000045.2	-0.562985	0.0130802	-0.326856	0.178187
ARG2	3229	52426739	NM_001172.3	-0.297386	0.137252	-0.0329828	0.854086
ARHGAP1	1148	19923243	NM_004308.2	-0.246626	0.0154245	-0.272375	0.0924529
ARHGAP4	2683	41327157	NM_001666.2	-0.106814	0.777768	-0.297836	0.0186095
ARHGAP5	3875	71834860	NM_001173.2	-0.685682	0.000723397	-0.320297	0.0332913
ARHGAP6	4289	95092151	NM_013423.2	-0.0405977	0.718045	-0.0351297	0.92287
ARHGDIA	2253	34147601	NM_004309.3	-0.33776	0.00070871	-0.0244864	0.975535
ARHGDIB	3433	56676392	NM_001175.4	0.377189	0.0161281	0.228717	0.125121
ARHGEF1	2552	39777602	NM_004706.3	-0.164438	0.281536	-0.140858	0.126015
ARHGEF11	2426	38026933	NM_198236.1	-0.582113	0.0002211	-0.214432	0.0757161
ARHGEF12	588	7662087	NM_015313.1	-0.14999	0.326507	-0.0669818	0.372179
ARHGEF2	930	15011973	NM_004723.2	-0.297759	0.0220486	-0.25599	0.279104
ARHGEF4	931	15011978	NM_015320.2	-0.243065	0.0202559	-0.385014	0.00499758
ARHGEF5	3160	50959190	NM_005435.3	-0.195613	0.457886	-0.364332	0.0703505
ARHGEF6	2954	47078220	NM_004840.2	-0.0893475	0.312451	-0.344408	0.0533225
ARHGEF7	1433	22027526	NM_003899.2	-0.0850818	0.263704	-0.333703	0.0252612
ARL4D	4018	81394745	NM_001661.3	-0.154345	0.20045	-0.0956856	0.565873
ARNT	1946	30795243	NM_001668.2	-0.627471	1.27473e-06	-0.163801	0.185945
ARNT2	3789	68303554	NM_014862.3	-0.17157	0.138794	-0.406442	0.0050344
ARNTL	3876	71852579	NM_001030272.1	-0.0590402	0.647279	0.122558	0.263643
ARPC1A	1523	22907051	NM_006409.2	-0.156166	0.121361	-0.105431	0.519752
ARPC1B	1524	22907055	NM_005720.2	-0.247716	0.303467	-0.369733	0.0214766
ARPC2	1557	23238209	NM_005731.2	-0.522921	0.000949125	-0.495044	0.0172512
ARPC3	1576	23397667	NM_005719.2	-0.20806	0.126008	-0.0525273	0.708392
ARPC4	3774	68161505	NM_005718.3	0.0926738	0.488185	0.00813117	0.734013
ARPC5	1558	23238212	NM_005717.2	-0.391774	0.00440691	-0.243106	0.403546
ARPC5L	849	13569955	NM_030978.1	-0.0667886	0.547268	0.0135371	0.822561
ARRB1	3482	58219794	NM_020251.2	-0.206443	0.0131758	-0.503265	4.43204e-05
ARRB2	2555	39812054	NM_199004.1	-0.333772	0.527865	-0.301985	0.00313258
ARSA	562	7262293	NM_000487.3	0.179802	0.201765	0.0134213	0.788463
ARSB	2511	38569406	NM_198709.1	-0.000155532	0.843606	-0.128698	0.0698257
ARSD	3877	71852583	NM_001669.2	-0.193578	0.109046	-0.034654	0.60473
ARSE	21	4502240	NM_000047.1	0.0158505	0.976208	0.00151264	0.787595
ASAH1	4684	119395743	NM_177924.2	-0.474876	0.0729918	-0.24361	0.127273
ASAP1	2899	46094080	NM_018482.2	-0.188341	0.049437	-0.329723	3.72845e-05
ASCC3	3987	76880492	NM_022091.3	0.175874	0.270833	0.267265	0.103648
ASGR2	5009	153266858	NM_080912.2	-0.245568	0.496199	-0.35832	0.0315884
ASH1L	4397	110349787	NM_018489.2	-0.0731163	0.313531	-0.107282	0.166429
ASIP	1305	21327679	NM_001672.2	0.0272964	0.720962	0.100212	0.378037
ASL	3787	68303541	NM_001024943.1	-0.416153	0.22166	-0.309347	0.118291
ASMT	333	4757791	NM_004043.1	0.0113974	0.903957	-0.315254	0.00686958
ASNA1	3117	50428937	NM_004317.2	-0.608787	0.0180669	-0.348358	0.277821
ASNS	1114	19718773	NM_133436.1	-0.225441	0.033778	-0.395922	0.141729
ASPA	3906	73622272	NM_000049.2	-0.0938368	0.451214	-0.371119	0.0649471
ASPH	2993	47419891	NM_032468.2	-0.316234	0.0478135	-0.094905	0.468178
ASRGL1	1565	23308566	NM_025080.2	-0.316738	0.0818529	-0.328143	0.00520848
ASS1	4466	113204625	NM_000050.4	0.0397809	0.879359	-0.0971984	0.226987
ATF1	4909	147905222	NM_005171.3	0.00707757	0.869395	-0.223415	0.0837115
ATF2	1484	22538421	NM_001880.2	-0.0864745	0.297065	-0.114284	0.116713
ATF3	4290	95102484	NM_001030287.2	-0.0677511	0.39221	-0.389499	0.00902489
ATF4	2181	33469975	NM_001675.2	-0.0866599	0.363594	-0.0705367	0.200295
ATF5	4850	142361424	NM_012068.3	0.112008	0.332483	0.0614591	0.608129
ATF7IP	2462	38261961	NM_018179.3	-0.215312	0.240435	-0.331409	0.00949501
ATG10	2197	33589825	NM_031482.3	-0.46015	0.00495874	-0.115789	0.167352
ATG12	2463	38261968	NM_004707.2	-0.171667	0.179483	-0.183378	0.0781868
ATG16L1	4731	124256477	NM_017974.3	0.00221745	0.993905	0.143167	0.227084
ATG16L2	3341	55743107	NM_033388.1	0.214023	0.0533771	0.129906	0.337489
ATG2A	3472	57634531	NM_015104.1	-0.128536	0.351038	0.0310863	0.803586
ATG2B	4634	118197271	NM_018036.5	-0.0968294	0.22489	-0.0408968	0.755162
ATG3	2235	34147490	NM_022488.3	-0.332688	0.0121638	-0.252816	0.0286672
ATG4A	1949	30795249	NM_178271.1	0.180383	0.169952	-0.336208	0.00728229
ATG4B	2978	47132610	NM_013325.4	-0.235961	0.11229	-0.345578	0.0086513
ATG4C	1932	30410843	NM_032852.2	-0.170917	0.0771876	-0.162905	0.0912661
ATG4D	1950	30795253	NM_032885.4	-0.0536838	0.98866	0.159112	0.161498
ATG5	334	4757797	NM_004849.1	0.0457732	0.803026	-0.0092105	0.778001
ATG7	446	5453667	NM_006395.1	-0.124942	0.203523	0.00170063	0.850064
ATG9A	4569	116089281	NM_001077198.1	-0.530561	0.332329	-0.365248	0.491949
ATG9B	4359	109452598	NM_173681.4	0.142709	0.239728	-0.013628	0.989151
ATIC	2543	39725714	NM_004044.4	-0.530249	0.000140653	-0.35813	0.0151476
ATM	3896	73486662	NM_138292.3	-0.100022	0.458585	-0.342521	0.00054243
ATN1	3347	55750052	NM_001007026.1	-0.0848902	0.625441	-0.400876	0.0187149
ATOH1	387	4885074	NM_005172.1	-0.117641	0.166265	-0.110463	0.204588
ATP12A	4053	83700224	NM_001676.4	-0.537555	0.000585548	-0.10124	0.746128
ATP13A2	831	13435128	NM_022089.1	-0.0457089	0.52267	0.0415214	0.733486
ATP1A1	3053	48762680	NM_000701.6	-1.52199	4.54849e-05	-0.68022	0.00177583
ATP1A2	3054	48762683	NM_000702.2	-0.330954	0.00776436	-0.281702	0.0478083
ATP1A3	3069	49249971	NM_152296.3	-0.16572	0.273443	-0.214284	0.00275875
ATP1A4	3070	49249976	NM_001001734.1	-0.268295	0.046694	-0.21079	0.000606959
ATP1B1	3080	49574488	NM_001001787.1	-0.49861	0.000969081	-0.391967	0.000740997
ATP1B2	3081	49574490	NM_001678.3	-0.395934	0.162459	-0.374976	0.0324595
ATP1B3	4477	113415255	XM_001133534.1	-0.27911	0.00813387	-0.134745	0.159959
ATP2A1	2979	47132613	NM_173201.2	-0.202645	0.0480581	-0.0745946	0.0776953
ATP2A2	1800	27886537	NM_170665.2	-0.959111	0.0134931	-0.580933	0.00311085
ATP2A3	1834	28373108	NM_174955.1	-0.134089	0.180233	-0.259355	4.67236e-05
ATP2B1	3037	48255944	NM_001682.2	-0.11788	0.221839	-0.00231389	0.806406
ATP2B2	3038	48255948	NM_001683.2	-0.0890806	0.740228	-0.138567	0.627783
ATP2B3	3039	48255954	NM_001001344.1	-0.365585	0.00155312	-0.0929097	0.27883
ATP4A	3216	51944965	NM_000704.2	-0.389689	0.0107623	-0.390875	0.00103017
ATP4B	4494	113424502	XM_001133764.1	-0.0942919	0.430477	-0.0167543	0.620042
ATP5A1	3103	50345980	NM_004046.4	-0.326059	0.0635712	-0.162316	0.354367
ATP5B	3104	50345985	NM_001686.3	-0.398927	0.000242109	-0.280928	0.0290147
ATP5C1	3105	50345986	NM_005174.2	-0.0744798	0.559069	-0.114489	0.405042
ATP5D	3106	50345989	NM_001687.4	-0.116175	0.292464	-0.0758301	0.513127
ATP5F1	4087	85794838	NM_001688.4	-0.317187	0.00390966	-0.120828	0.215148
ATP5G1	3139	50659068	NM_001002027.1	-0.0522522	0.855026	-0.0622495	0.781628
ATP5G2	3133	50593531	NM_005176.4	-0.036491	0.780846	0.0699659	0.542964
ATP5G3	4971	149999602	NM_001002258.4	-0.358757	0.0445039	-0.104592	0.0470226
ATP5H	3188	51479151	NM_001003785.1	-0.969658	1.2278e-06	-0.250391	0.234225
ATP5I	3189	51479154	NM_007100.2	-0.198263	0.0146801	-0.13889	0.262866
ATP5J	3187	51479142	NM_001003703.1	-0.435172	0.172962	-0.256961	0.0103919
ATP5J2	3186	51479131	NM_001003714.1	-0.290092	0.0115332	-0.135391	0.239182
ATP5L	3190	51479155	NM_006476.4	-0.643888	6.08314e-05	-0.649616	1.34876e-05
ATP5O	2693	41327758	NM_001697.2	-0.237251	0.342853	-0.200842	0.191971
ATP6AP1	4188	89353296	NM_001183.4	-0.311379	0.182898	-0.296744	0.000717705
ATP6V0A1	3997	77539781	NM_005177.3	-0.159292	0.600753	-0.289752	0.00762757
ATP6V0A2	2793	42741678	NM_012463.2	-0.140321	0.327942	0.0629984	0.599502
ATP6V0A4	4084	85386055	NM_130840.2	-0.124448	0.866645	-0.1289	0.0573518
ATP6V0B	4091	86792636	NM_004047.3	-0.565079	3.99408e-06	-0.253689	0.00440571
ATP6V0C	4498	113426287	XM_001130742.1	-1.48215	7.08104e-10	-0.822577	4.33204e-10
ATP6V0D1	4085	85793113	NM_004691.4	-0.689496	7.46594e-06	-0.533343	0.00420901
ATP6V0D2	1514	22749164	NM_152565.1	0.0256463	0.969223	0.0919286	0.377185
ATP6V0E1	3134	50593534	NM_003945.3	-0.171748	0.275431	-0.605173	0.00426143
ATP6V1A	1137	19913423	NM_001690.2	-0.317057	0.00250626	-0.266865	0.0798812
ATP6V1B1	4086	85793115	NM_001692.3	0.0127993	0.915922	-0.0112948	0.831982
ATP6V1B2	4100	87159809	NM_001693.3	-1.03358	0.0146757	-0.152455	0.173268
ATP6V1C1	4929	148536833	NM_001695.4	-0.571544	0.00757202	-0.510491	0.000656327
ATP6V1C2	4101	87159813	NM_144583.3	-0.0694335	0.836401	-0.469312	0.00344848
ATP6V1D	1138	19913437	NM_015994.2	-0.0888664	0.43414	-0.0658975	0.381665
ATP6V1E1	4102	87159817	NM_001039367.1	-0.672891	0.0236048	-0.404974	0.000132252
ATP6V1E2	2794	42741680	NM_080653.3	0.10844	0.362331	-0.174565	0.0329553
ATP6V1F	1248	20357546	NM_004231.2	-0.397489	0.0214651	-0.213435	0.0477992
ATP6V1G1	4103	87159820	NM_004888.3	-0.590957	0.00746948	-0.680748	0.00363496
ATP6V1G2	1246	20357536	NM_130463.2	-0.487803	0.00145205	-0.307833	0.000155257
ATP6V1G3	1247	20357541	NM_133262.2	-0.311835	0.166774	-0.270901	0.253941
ATP6V1H	3011	47717101	NM_213620.1	-0.518705	0.00293139	-0.655966	1.62317e-08
ATP8A1	1040	17978470	NM_006095.1	0.0225835	0.953975	0.0108553	0.887286
ATPGD1	4961	148839341	NM_020811.1	-0.522979	0.000390595	-0.547882	0.000822108
ATR	4478	113415284	XM_001131387.1	-0.409418	1.86248e-05	-0.409607	0.00132
ATRX	1232	20336206	NM_138271.1	-0.270917	0.0615294	-0.600937	0.00253766
ATXN1	3191	51479157	NM_000332.2	-0.358693	0.0632063	-0.398647	0.0355244
ATXN2	3192	51479159	NM_002973.2	-0.0995442	0.239785	0.081434	0.472781
AUH	23	4502326	NM_001698.1	-0.438557	0.122036	-0.125089	0.410574
AURKA	2470	38327569	NM_198436.1	-0.82723	5.77613e-06	-0.478636	0.0476211
AURKB	4061	83776599	NM_004217.2	-0.101421	0.265611	-0.212946	0.0188533
AVEN	3444	56699476	NM_020371.2	-0.306664	0.00501576	-0.181852	0.0859864
AVP	3162	50959227	NM_000490.3	-0.234211	0.21727	-0.168533	0.0510155
AVPR1A	2140	33149325	NM_000706.3	-0.0568357	0.877616	-0.284814	0.0192855
AVPR1B	794	13112055	NM_000707.2	-0.654226	0.0062122	-0.548864	0.000948942
AVPR2	402	4895106	NM_000054.2	-0.151998	0.730562	-0.0926506	0.312901
AXIN1	1955	31083143	NM_181050.1	0.106697	0.37946	-0.169288	0.33822
AXIN2	3547	61676920	NM_004655.2	-0.197565	0.016268	-0.176001	0.0155654
AZGP1	2481	38372939	NM_001185.2	-0.0188044	0.697559	0.276665	0.181149
AZI2	2785	42716307	NM_022461.2	-0.555004	0.0183157	-0.416364	0.00103379
AZIN1	3602	62526034	NM_015878.4	-0.479817	0.0167958	-0.541781	1.53792e-06
B2M	2414	37704380	NM_004048.2	0.0884227	0.51787	-0.127668	0.367647
B3GALNT1	4073	84452149	NM_033168.2	-0.206415	0.0135044	-0.00277937	0.821758
B3GALT1	952	15451870	NM_020981.2	-0.0182573	0.632518	-0.187707	0.0303731
B3GALT2	953	15451871	NM_003783.2	-0.27653	0.0880994	-0.171214	0.163716
B3GALT4	3202	51702476	NM_003782.3	-0.0384502	0.504149	0.128726	0.336924
B3GALT5	431	5174396	NM_006057.1	-0.210523	0.0633868	-0.496998	0.0122074
B3GALT6	4581	116268096	NM_080605.3	-0.810776	3.85571e-08	-0.498769	0.0135867
B3GAT1	999	16905509	NM_054025.1	-0.152997	0.442096	-0.0636118	0.57755
B3GAT2	4364	109637792	NM_080742.2	-0.473508	0.0017471	-0.234631	0.0379026
B3GAT3	777	12408653	NM_012200.2	-0.0236048	0.721676	-0.100948	0.171553
B3GNT2	4236	92091578	NM_006577.5	-0.484475	0.0366361	-0.275303	0.368954
B3GNT3	4238	92091603	NM_014256.3	0.115144	0.381627	-0.0502282	0.900654
B3GNT4	2778	42544235	NM_030765.2	-0.140897	0.0276293	-0.4161	2.43329e-05
B3GNT5	4258	93204850	NM_032047.4	-0.597308	0.00163343	-0.240117	0.115775
B3GNT6	481	5802983	NM_006876.1	-0.193127	0.00240595	-0.0138744	0.845099
B3GNT7	1409	21687138	NM_145236.1	-0.350466	0.0491706	-0.292207	0.00173258
B4GALNT1	4077	84781815	NM_001478.3	-0.221229	0.234007	-0.447988	1.8498e-06
B4GALT1	873	13929461	NM_001497.2	-0.728741	5.88604e-07	-0.369972	0.00712491
B4GALT2	3279	53759111	NM_003780.3	-0.180524	0.138679	-0.293153	0.00354791
B4GALT3	874	13929468	NM_003779.2	-0.553609	4.61632e-05	-0.537299	0.000137148
B4GALT4	2957	47078256	NM_003778.3	0.0482814	0.775463	-0.33549	7.53613e-06
B4GALT5	875	13929470	NM_004776.2	-0.133373	0.11108	-0.090109	0.30823
B4GALT6	876	13929471	NM_004775.2	-0.237345	0.0870784	-0.324736	0.103255
B4GALT7	495	6005951	NM_007255.1	-0.0674113	0.456932	-0.127253	0.293426
BAAT	2698	41349433	NM_001701.2	-0.0699114	0.21078	0.00881875	0.999049
BACE1	2907	46255013	NM_138972.2	-0.222787	0.53986	-0.254149	0.223095
BACE2	1272	21040361	NM_138992.1	-0.460072	0.0130593	-0.347241	0.0891147
BACH1	2879	45827689	NM_206866.1	-0.400737	2.00633e-05	-0.325568	0.0134419
BAD	921	14670387	NM_032989.1	-0.114633	0.321896	-0.254824	0.000648701
BAG1	4740	124494250	NM_004323.4	0.105494	0.44416	-0.0986061	0.251773
BAG3	3603	62530382	NM_004281.3	-0.310951	0.024295	-0.521014	4.68238e-05
BAG4	903	14574569	NM_004874.2	0.00157996	0.989082	-0.00657199	0.730945
BAG5	3608	62548852	NM_004873.2	-0.332748	0.0302141	-0.258686	0.00580261
BAI1	4438	111118993	NM_001702.2	-0.296462	0.00114738	-0.081814	0.131521
BAIAP2	662	9257196	NM_017450.1	-0.202686	0.0429005	-0.297382	0.089691
BAK1	4368	109698605	NM_001188.3	-0.362532	0.00340005	-0.0722994	0.37865
BAP1	1112	19718752	NM_004656.2	-0.472314	0.0319631	-0.0496345	0.710883
BAX	2310	34335125	NM_138765.2	-0.0116757	0.763371	-0.169492	0.31381
BBC3	1644	24475588	NM_014417.2	-0.036115	0.801403	0.121137	0.248705
BBOX1	4296	95147560	NM_003986.2	0.0711038	0.64239	-0.33277	0.026743
BBS1	1874	29029553	NM_024649.4	-0.335433	0.0415465	-0.343137	0.00271735
BBS2	1473	22208996	NM_031885.2	-0.0404067	0.723864	-0.371728	1.99191e-05
BBS4	1717	25952121	NM_033028.2	0.0110431	0.84774	-0.186328	0.173568
BCAP29	3404	56549098	NM_001008407.1	0.0243117	0.810423	-0.0227586	0.857591
BCAP31	3078	49472837	NM_005745.6	-0.0948371	0.217521	-0.116583	0.032534
BCAR1	2804	44662835	NM_014567.2	-0.135671	0.861404	-0.590055	5.09993e-06
BCAT1	3883	72187658	NM_005504.4	-0.0979851	0.909177	-0.0984809	0.342394
BCAT2	3137	50658083	NM_001190.2	-0.528283	0.0595269	0.0995668	0.409409
BCHE	256	4557350	NM_000055.1	-0.150735	0.117439	-0.216094	0.026815
BCKDHA	2480	38372929	NM_000709.2	-0.583242	0.114587	-0.322817	0.0800599
BCKDHB	2225	34101271	NM_183050.1	-0.205824	0.498795	-0.423196	0.00141707
BCKDK	406	5031608	NM_005881.1	-0.163981	0.162949	-0.281951	0.0525539
BCL10	4688	119466529	NM_003921.3	-0.348134	0.00402262	-0.225098	0.0702695
BCL11A	1240	20336304	NM_022893.2	-0.365677	1.77632e-05	-0.0727	0.51588
BCL11B	3082	49574493	NM_138576.2	-0.200195	0.402398	-0.455967	0.00271721
BCL2	3884	72198188	NM_000633.2	-0.210287	0.229473	-0.135596	0.151361
BCL2A1	904	14574570	NM_004049.2	-0.256602	0.0138725	-0.15946	0.161272
BCL2L1	1242	20336334	NM_138578.1	-0.329738	0.00143716	-0.766518	1.58789e-09
BCL2L10	1241	20336328	NM_020396.2	-0.325183	0.00042405	-0.241711	0.135985
BCL2L11	4597	116734658	NM_207002.2	0.128983	0.337917	-0.086636	0.208109
BCL2L14	1271	21040329	NM_138723.1	-0.129088	0.435636	-0.133991	0.10599
BCL2L2	905	14574571	NM_004050.2	0.289006	0.00621407	-0.266449	0.0386597
BCL3	1243	20336471	NM_005178.2	-0.694416	0.000600353	-0.873629	6.20089e-09
BCL6	1270	21040323	NM_001706.2	-0.833265	7.80457e-05	-0.33707	0.00076395
BCL7A	3751	67190621	NM_020993.3	-0.201233	0.770775	0.0115085	0.865159
BCL9	3885	72256199	NM_004326.2	-0.118779	0.212224	-0.131384	0.052455
BCMO1	3933	74027269	NM_017429.2	-0.211492	0.075056	-0.583782	6.49963e-05
BCR	733	11038640	NM_021574.1	-0.300128	0.0294174	-0.162841	0.253551
BDH1	4031	82880651	NM_203315.2	0.0368839	0.749345	-0.21742	0.0329337
BDH2	3738	66933013	NM_020139.3	-0.552101	0.0271407	-0.338981	0.118931
BDKRB1	1258	20544171	NM_000710.2	-0.200229	0.0253476	-0.0382142	0.394558
BDKRB2	1026	17352499	NM_000623.2	-0.208317	0.122881	0.0363585	0.720079
BDNF	3526	60218883	NM_170731.3	-0.383304	0.00197196	-0.586523	0.00113668
BECN1	1169	19923741	NM_003766.2	-0.398128	0.067562	-0.278912	0.251507
BET1	4062	83779007	NM_005868.4	0.00793061	0.955944	-0.119081	0.374186
BET1L	2323	34365798	NM_016526.3	-0.014838	0.953036	0.0038468	0.860224
BFAR	611	7706090	NM_016561.1	-0.220068	0.114887	-0.210457	0.023443
BGLAP	2661	41152108	NM_199173.2	-0.434729	0.032082	-0.320805	0.0505916
BGN	2297	34304351	NM_001711.3	-0.0538113	0.846245	-0.219229	0.328803
BHLHA15	4595	116642868	NM_177455.3	-0.103369	0.493098	-0.17796	0.272179
BHLHB2	62	4503298	NM_003670.1	-0.000337107	0.913269	-0.0967136	0.6539
BHLHB3	847	13540520	NM_030762.1	-0.180268	0.0931663	-0.2201	0.0302693
BHLHB9	2563	39930462	NM_030639.1	0.259597	0.013633	0.0156297	0.864333
BHMT	24	4502406	NM_001713.1	-0.178646	0.0975588	-0.229731	0.0431248
BHMT2	1259	20544175	NM_017614.3	-0.515387	0.000514303	-0.139157	0.082624
BID	2391	37574725	NM_197966.1	-0.593764	0.0147085	-0.314504	0.105876
BIK	1384	21536418	NM_001197.3	-0.377549	0.000404473	-0.31778	0.00884681
BIN1	1382	21536399	NM_139343.1	-0.104249	0.29718	-0.069781	0.398338
BIRC2	2699	41349435	NM_001166.3	-0.0596424	0.291065	-0.203069	0.28596
BIRC3	2218	33946284	NM_182962.1	-0.122381	0.476665	0.0411748	0.821117
BIRC5	3518	59859881	NM_001012271.1	-0.330539	0.0694527	-0.386349	0.00258625
BLK	2182	33469981	NM_001715.2	-0.512292	0.0570784	-0.504471	0.0380584
BLM	4336	105990533	NM_000057.2	-0.0376248	0.469754	-0.0134117	0.637286
BLMH	2199	33591068	NM_000386.2	-0.245197	0.205591	-0.114997	0.661456
BLNK	2620	40353774	NM_013314.2	0.0267019	0.98045	0.132334	0.124997
BLR1	908	14589867	NM_001716.2	0.11062	0.352124	-0.141717	0.037944
BLVRA	2619	40353771	NM_000712.3	-0.263316	0.00839653	-0.383733	0.057353
BLVRB	25	4502418	NM_000713.1	-0.41154	0.0341331	0.178205	0.242172
BMI1	2541	39725706	NM_005180.5	-0.126575	0.153798	0.0787425	0.523231
BMP1	487	5902809	NM_006129.2	-0.258531	0.000274525	-0.404699	0.00155099
BMP10	572	7656927	NM_014482.1	0.151409	0.287952	0.0436568	0.632074
BMP15	388	4885096	NM_005448.1	-0.0883675	0.338225	0.0576298	0.488367
BMP2	4014	80861484	NM_001200.2	-0.526417	0.00845355	-0.365868	0.209316
BMP3	4771	126507086	NM_001201.2	-0.154162	0.166372	-0.147537	0.0570963
BMP4	1106	19528648	NM_001202.2	0.0780878	0.59198	-0.217879	0.0132203
BMP5	1683	24797149	NM_021073.2	-0.264586	0.0569296	-0.192538	0.0653494
BMP6	4796	133930782	NM_001718.4	-0.0841219	0.643415	-0.232781	0.0378695
BMP7	26	4502426	NM_001719.1	0.024366	0.947235	-0.137358	0.123939
BMP8A	4903	145611427	NM_181809.3	0.353862	0.0294976	-0.0022833	0.695043
BMP8B	4903	145611427	NM_181809.3	0.133923	0.329544	-0.394918	0.0221416
BMPR1A	2700	41349436	NM_004329.2	-0.494243	0.0640426	-0.332001	0.221951
BMPR1B	27	4502430	NM_001203.1	-0.133832	0.282487	-0.259544	0.175826
BMPR2	3886	72376969	NM_001204.5	0.0364358	0.659375	-0.259943	9.27728e-05
BNIP1	567	7524349	NM_013979.1	-0.550069	0.00361281	-0.508811	0.0153062
BNIP2	335	4757855	NM_004330.1	-0.0141517	0.852475	0.0757547	0.463703
BNIP3	591	7669480	NM_004052.2	-0.00917511	0.911075	-0.170845	0.326532
BNIP3L	2958	47078259	NM_004331.2	-0.0223549	0.991043	-0.0678884	0.326327
BOK	2322	34335395	NM_032515.3	-0.0348818	0.681827	-0.252057	0.00621814
BPNT1	4610	116812594	NM_006085.4	-0.398851	0.0869953	-0.286629	1.05684e-05
BPTF	4681	119395731	NM_182641.3	-0.78619	0.00211445	-0.820325	0.000644023
BRAF	4205	90265828	NM_004333.3	-0.284808	0.160828	-0.421282	0.000145641
BRCA1	3671	63252881	NM_007304.2	-0.487791	0.00383294	-0.324625	0.0491448
BRCA2	4682	119395733	NM_000059.3	0.0430679	0.787906	-0.231188	0.203623
BRD4	1108	19718730	NM_058243.1	-1.06371	0.000734891	-0.917928	0.000458271
BRD7P3	4080	84872010	NR_002730.1	-0.0247723	0.719496	-0.0165924	0.943266
BRS3	28	4502454	NM_001727.1	-0.358736	0.011482	-0.226988	0.067619
BRUNOL4	4504	113427921	XM_001128998.1	-0.195674	0.084606	-0.236174	0.013338
BST1	336	4757873	NM_004334.1	-0.554225	0.00132796	-0.392937	1.38609e-05
BST2	563	7262372	NM_004335.2	-0.243935	0.016985	-0.118497	0.0926402
BTC	29	4502460	NM_001729.1	-0.0415778	0.485154	-0.162742	0.0636347
BTD	3513	59806340	NM_000060.2	-0.246968	0.195759	-0.120047	0.631035
BTG1	30	4502472	NM_001731.1	0.0260063	0.900557	0.0011111	0.993265
BTG2	1860	28872718	NM_006763.2	-0.294737	0.0447291	-0.329535	0.00452799
BTG3	1861	28872721	NM_006806.3	-0.399798	0.0316753	-0.392921	0.00157929
BTK	257	4557376	NM_000061.1	0.0343452	0.868883	-0.0713673	0.673494
BTLA	4900	145580620	NM_181780.3	-0.677806	2.06765e-05	-0.476907	8.18151e-05
BTRC	2377	37039615	NM_033637.2	-0.131063	0.0653391	0.18797	0.0904684
BUB1	3390	56118215	NM_004336.2	-0.0489899	0.77831	-0.134188	0.168546
BUB1B	3515	59814246	NM_001211.4	-0.911906	0.0225924	-0.797649	0.036035
BUB3	3419	56550116	NM_004725.2	-0.773734	0.0388911	-0.662673	0.000855022
BYSL	3176	51173723	NM_004053.3	-0.294048	0.0849625	0.00587931	0.896484
BZW1	4135	88958970	XM_943154.1	-0.258138	0.00108868	-0.0862021	0.228638
C10ORF110	660	8923805	NM_018470.1	-0.143031	0.462065	-0.217612	0.0771957
C12ORF57	2240	34147536	NM_138425.2	-0.26886	0.168183	-0.067631	0.796531
C13ORF15	4784	132626810	NM_014059.2	-0.115715	0.267245	-0.497375	7.45094e-06
C14ORF166	613	7706321	NM_016039.1	-0.535073	0.0151262	-0.389542	0.0205021
C19ORF40	1508	22748622	NM_152266.1	-0.476631	0.0174471	-0.360016	0.134684
C1GALT1	679	9910143	NM_020156.1	0.153519	0.245301	-0.167365	0.0422649
C1GALT1C1	3506	58532585	NM_152692.3	-0.269565	0.428281	-0.230695	0.170325
C1ORF103	3344	55743125	NM_001006945.1	-0.431033	0.000319344	-0.24858	0.491433
C1QA	606	7705752	NM_015991.1	-0.389863	0.034423	-0.344036	0.220285
C1QB	4112	87298827	NM_000491.3	-0.0817618	0.552051	-0.162994	0.239933
C1QBP	1871	28872801	NM_001212.3	-0.188751	0.466993	-0.0556751	0.97458
C1QC	3451	56786154	NM_172369.2	-0.47777	0.00173504	-0.561538	2.96255e-05
C1QL1	2291	34222385	NM_006688.3	0.264818	0.0548257	0.0658522	0.536458
C1QL2	4831	141802463	NM_182528.2	0.0656225	0.684123	0.0883156	0.461324
C1QL3	3511	58801558	NM_001010908.1	0.210997	0.0492735	-0.00456024	0.786977
C1QL4	3423	56606141	NM_001008223.1	-0.110091	0.727137	-0.465315	5.44437e-05
C1R	4160	89035252	XM_930681.1	-0.146095	0.144246	-0.221784	0.0137901
C1RL	610	7706082	NM_016546.1	-0.0219424	0.914913	-0.107147	0.0661712
C1S	2735	41393600	NM_001734.2	0.0873177	0.505943	-0.122556	0.481674
C2	1260	20631970	NM_000063.3	-0.0719419	0.939218	-0.0671241	0.527209
C22ORF28	4860	142366035	NM_014306.3	-0.355796	0.0252079	-0.465282	0.00621458
C3	258	4557384	NM_000064.1	-0.349143	0.0303828	-0.456368	0.00392023
C3AR1	1294	21314629	NM_004054.2	-0.292707	0.40668	-0.139398	0.126106
C4A	3752	67190747	NM_007293.2	-0.21852	0.211698	-0.374	7.27092e-05
C4B	3752	67190747	NM_007293.2	-0.155489	0.100212	-0.122223	0.610784
C4BPA	3639	62912459	NM_000715.3	0.17946	0.205191	-0.119955	0.198836
C4BPB	3640	62912467	NM_001017367.1	-0.324794	0.0548112	-0.38639	0.0175883
C5	2424	38016946	NM_001735.2	-0.277415	0.00973011	-0.0967821	0.251819
C5AR1	4446	112293258	NM_001736.3	-0.162971	0.33283	-0.405391	0.00518155
C6	327	4559405	NM_000065.1	-0.160104	0.246999	-0.216564	0.206188
C7	2866	45580687	NM_000587.2	-0.0396963	0.533341	-0.285646	0.132273
C7ORF16	1996	31542288	NM_006658.2	-0.283001	0.142243	-0.0682354	0.789455
C7ORF68	4965	149192860	NM_013332.3	-0.018414	0.806868	-0.211218	0.0462138
C8A	259	4557388	NM_000562.1	-0.457093	0.0515381	-0.298754	0.0882471
C8B	3887	72377258	NM_000066.2	-0.255826	0.0297408	-0.362695	0.0178811
C8G	260	4557392	NM_000606.1	0.0383322	0.904178	-0.0561225	0.411003
C9	1997	31542289	NM_001737.2	-0.212726	0.33806	-0.152438	0.276809
C9ORF47	4837	141803121	NM_001001938.2	-0.346082	0.265724	-0.305655	0.290704
C9ORF95	655	8923529	NM_017881.1	0.0554921	0.791081	-0.0645193	0.557854
CA1	32	4502516	NM_001738.1	-0.590992	0.00593703	-0.362291	0.000697896
CA12	2891	45935381	NM_001218.3	-0.45105	0.00123148	-0.222975	0.0297382
CA13	2478	38348435	NM_198584.1	-0.0787995	0.59302	-0.138927	0.375722
CA14	537	6912283	NM_012113.1	-0.249643	0.166732	-0.188629	0.15115
CA2	261	4557394	NM_000067.1	-0.369613	0.0405696	-0.277878	0.27524
CA3	550	6996001	NM_005181.2	-0.117506	0.062515	-0.195493	0.00224703
CA4	685	9951925	NM_000717.2	-0.00850642	0.728042	-0.0661012	0.407803
CA5A	33	4502520	NM_001739.1	-0.450197	0.439178	-0.384766	0.0610624
CA5B	4295	95147552	NM_007220.3	0.0260149	0.7885	-0.140621	0.0448396
CA6	3815	70167126	NM_001215.2	-0.226909	0.159112	-0.364953	0.015074
CA7	3576	62240987	NM_005182.2	-0.535029	0.00573525	-0.449409	0.0160272
CA8	3396	56121820	NM_004056.4	-0.198313	0.294024	-0.0287802	0.719704
CA9	686	9955947	NM_001216.1	-0.452098	0.0183352	-0.234281	0.000324038
CAB39	1128	19745179	NM_016289.2	0.548711	1.98644e-07	0.165973	0.108184
CABIN1	1431	22027497	NM_012295.2	-0.14931	0.578475	-0.0277742	0.885805
CACNA1A	828	13386499	NM_000068.2	-0.352872	0.000310451	-0.385843	0.0143642
CACNA1B	34	4502522	NM_000718.1	-0.539129	0.00412471	-0.0525087	0.944768
CACNA1C	4704	120433601	NM_000719.5	-0.337267	0.0192363	-0.103798	0.487697
CACNA1D	35	4502526	NM_000720.1	-0.18007	0.424655	-0.00120772	0.916511
CACNA1E	3293	53832004	NM_000721.2	-0.200347	0.2798	-0.105709	0.81246
CACNA1F	3294	53832006	NM_005183.2	-0.0398344	0.719683	0.252843	0.0866071
CACNA1G	2505	38505267	NM_198376.1	-4.51726e-05	0.825752	-0.22671	0.0357291
CACNA1H	3295	53832008	NM_021098.2	0.0408188	0.678908	0.290566	0.0696134
CACNA1I	3169	51093857	NM_021096.3	-0.0741321	0.516587	-0.0263151	0.744525
CACNA1S	262	4557400	NM_000069.1	-0.288721	0.000224123	-0.131406	0.297787
CACNA2D1	3301	54112389	NM_000722.2	-0.28496	0.00360637	-0.347509	0.0205537
CACNA2D2	3302	54112393	NM_006030.2	-0.268217	0.144434	-0.167406	0.438528
CACNA2D3	3303	54112396	NM_018398.2	-0.291551	0.0193514	-0.0474502	0.769146
CACNA2D4	4780	132566535	NM_172364.4	-0.250286	0.00818534	0.028805	0.893276
CACYBP	3527	60218912	NM_001007214.1	-0.0105654	0.675546	0.229971	0.0819477
CAD	2999	47458828	NM_004341.3	-1.18206	0.0455966	-0.375061	0.143903
CADM1	4947	148664189	NM_014333.3	-0.507944	0.0257838	-0.320231	0.054511
CADM3	1343	21361882	NM_021189.2	0.0905975	0.458738	-0.0022745	0.719591
CALB1	467	5579451	NM_004929.2	-0.248409	0.109895	0.000653039	0.660743
CALCA	3986	76880474	NM_001741.2	-0.331912	0.010061	-0.0999184	0.52997
CALCR	2922	46361988	NM_001742.2	-0.234008	0.0376444	-0.181446	0.0225734
CALCRL	4886	144953883	NM_005795.4	-0.0256512	0.687394	-0.293634	0.0298612
CALM1	4107	87196336	NM_006888.3	-0.514661	4.13217e-06	-0.466077	0.000502346
CALM2	1253	20428653	NM_001743.3	-1.17242	7.23579e-08	-0.681986	0.00020356
CALM3	3480	58218967	NM_005184.2	-0.515782	3.66599e-05	-0.171909	0.00370388
CALML3	2370	36031099	NM_005185.2	-0.113894	0.203562	-0.2693	0.0206435
CALML5	2473	38327636	NM_017422.3	0.11485	0.406561	-0.00279839	0.994116
CALML6	3158	50897265	NM_138705.2	-0.35162	0.0330788	-0.0693289	0.887145
CALR	488	5921996	NM_004343.2	0.0813239	0.574829	-0.336831	0.0032541
CAMK1	1366	21536281	NM_003656.3	0.0490223	0.76787	-0.0215694	0.811173
CAMK1G	2686	41327718	NM_020439.2	-0.205981	0.22799	-0.130053	0.145133
CAMK2A	1716	25952117	NM_171825.1	-0.386138	0.000209508	-0.316759	0.0477875
CAMK2B	1722	26051205	NM_172078.1	-0.28927	0.0758836	-0.327716	0.00411535
CAMK2D	1731	26667179	NM_001221.2	-0.590736	0.0108502	-0.394347	0.0178719
CAMK2G	1732	26667205	NM_172172.1	0.0290306	0.982118	-0.0790935	0.257192
CAMK4	1779	27477118	NM_001744.3	-0.417391	0.010257	-0.38821	4.5133e-05
CAMKK1	4956	148806858	NM_172207.2	-0.168049	0.0528808	-0.440773	0.000294476
CAMKK2	1765	27437018	NM_153500.1	-0.163865	0.91678	-0.22478	0.161234
CAMP	2549	39753969	NM_004345.3	-0.242284	0.0511765	-0.196561	0.0445844
CAND1	1339	21361793	NM_018448.2	-0.332077	0.0902058	0.234274	0.0274634
CANT1	2027	31543621	NM_138793.2	-0.201826	0.196017	-0.0107409	0.951971
CANX	3736	66933004	NM_001024649.1	-0.159841	0.134093	-0.0432036	0.745962
CAP1	726	10938021	NM_006367.2	-0.876196	0.00010748	-0.337375	0.0811439
CAPN1	778	12408655	NM_005186.2	-0.203114	0.18828	0.0149982	0.962321
CAPN10	4187	89353288	NM_023083.2	-0.0690083	0.914728	-0.364154	0.247225
CAPN11	2855	45446753	NM_007058.2	-0.377611	3.15517e-06	-0.231147	0.00137921
CAPN2	774	12408645	NM_001748.3	-0.436492	0.0290117	-0.414334	0.086279
CAPN3	1792	27765073	NM_173087.1	-0.140202	0.348945	-0.140323	0.239282
CAPN5	4098	87044927	NM_004055.4	-0.787746	0.00075681	-0.788161	0.000149806
CAPN7	2687	41327720	NM_014296.2	-0.0279318	0.818515	-0.0496859	0.783456
CAPN9	603	7705382	NM_016452.1	0.264891	0.0414677	0.0423767	0.751993
CAPNS1	3200	51599150	NM_001003962.1	-0.636361	0.00254801	-0.196643	0.414238
CAPNS2	891	14161691	NM_032330.1	-0.235108	0.257823	-0.0903201	0.798722
CAPRIN2	3116	50428936	NM_023925.3	-0.341081	0.00712592	-0.232635	0.0332299
CARD10	3170	51093860	NM_014550.3	-0.353092	2.74978e-05	-0.23102	0.00861575
CARD11	986	16507951	NM_032415.2	-0.0722398	0.63086	0.10142	0.370076
CARD14	987	16507954	NM_052819.1	-0.4074	0.0644288	-0.188597	0.155572
CARD6	991	16554563	NM_032587.2	-0.326037	0.142716	-0.197283	0.15082
CARD9	4904	146229336	NM_052813.3	-0.359327	0.211269	-0.314996	0.0173234
CARM1	2610	40288287	NM_199141.1	-0.268773	0.0934666	-0.752478	5.51378e-07
CARS	3577	62240993	NM_001014438.1	-0.790186	0.000899292	-1.1144	8.65666e-07
CARS2	820	13375694	NM_024537.1	-0.221115	0.494976	-0.0556972	0.435125
CARTPT	2949	46852394	NM_004291.2	-0.0561997	0.772763	-0.101804	0.092929
CASK	36	4502566	NM_003688.1	-0.121616	0.439584	0.0478717	0.64457
CASP1	3901	73622114	NM_033292.2	-0.133429	0.165898	-0.541817	0.000605064
CASP10	4303	98985798	NM_032977.3	-0.0261048	0.978206	-0.261731	0.185464
CASP12	4365	109637802	NR_000035.2	-0.175386	0.255016	-0.135865	0.433313
CASP2	2565	39995060	NM_032983.2	0.161466	0.313048	-0.0627675	0.935342
CASP3	3902	73622122	NM_032991.2	-0.0443355	0.580073	0.0345828	0.730311
CASP4	3903	73622125	NM_033307.2	-0.00531139	0.909681	-0.221401	0.102921
CASP6	3904	73622128	NM_001226.3	-0.558959	0.00131916	-0.297111	0.0062897
CASP7	3907	73623017	NM_033338.4	0.0906539	0.34535	-0.22466	0.299274
CASP8	4711	122056475	NM_001080125.1	-0.269673	0.074276	0.533991	0.067937
CASP8AP2	977	16306505	NM_012115.2	-0.0721696	0.704076	-0.230949	0.0788968
CASP9	925	14790127	NM_032996.1	0.207659	0.102338	0.226338	0.0612181
CASR	2395	37577158	NM_000388.2	-0.351124	0.344792	-0.112309	0.137139
CAST	1793	27765088	NM_173062.1	-0.269714	0.020828	-0.275824	0.00413604
CAT	3530	60302919	NM_001752.2	-0.516304	0.110531	-0.529265	0.0131672
CAV1	950	15451855	NM_001753.3	-0.156932	0.410049	-0.443436	0.00200769
CAV2	2442	38176290	NM_001233.3	0.266417	0.00873195	-0.0851857	0.446453
CAV3	951	15451859	NM_033337.1	-0.596489	0.000171959	-0.377283	1.35299e-06
CBL	3230	52426744	NM_005188.2	-0.0580443	0.440923	-0.032572	0.458353
CBLB	3305	54112419	NM_170662.3	-0.0682826	0.826053	-0.163218	0.616531
CBLC	1221	20149595	NM_012116.2	-0.00814476	0.790041	-0.11639	0.0967889
CBR1	3368	55925646	NM_001757.2	-0.197873	0.0408951	-0.0520305	0.419027
CBR3	3579	62240998	NM_001236.3	-0.243202	0.207483	-0.111596	0.316359
CBS	263	4557414	NM_000071.1	-0.350212	0.00707918	-0.347595	0.000344045
CBX2	2075	32306516	NM_032647.2	-0.127897	0.455361	0.0132585	0.941864
CBX3	1257	20544152	NM_007276.3	-0.0126463	0.691477	-0.154057	0.0334213
CBX4	3350	55770829	NM_003655.2	-0.194802	0.0219301	-0.162176	0.0605075
CBX5	538	6912291	NM_012117.1	0.0157978	0.879698	-0.0306063	0.756305
CBX7	2948	46852393	NM_175709.2	0.0762614	0.496822	-0.0343026	0.66174
CCBP2	2396	37577160	NM_001296.3	-0.215973	0.137314	-0.224305	0.181154
CCDC6	2947	46852389	NM_005436.2	-0.109165	0.274329	-0.442972	6.16375e-07
CCK	3163	50962774	NM_000729.3	0.0859234	0.551219	0.235997	0.0305279
CCKAR	3660	63054823	NM_000730.2	-0.0130772	0.828785	-0.311195	0.00711428
CCKBR	2155	33356159	NM_176875.2	-0.297369	0.37744	-0.278612	0.125206
CCL1	203	4506832	NM_002981.1	-0.49964	0.00427187	-0.724765	0.0057221
CCL11	1483	22538399	NM_002986.2	-0.0945928	0.654366	-0.00673923	0.991562
CCL13	1497	22538799	NM_005408.2	-0.281786	0.093078	-0.451536	0.00176141
CCL15	2312	34335181	NM_004167.3	-0.202113	0.016655	-0.372613	0.00308715
CCL16	1498	22538800	NM_004590.2	-0.0251893	0.771549	-0.119643	0.183896
CCL17	1499	22538801	NM_002987.2	-0.116713	0.477504	-0.0160514	0.996274
CCL18	1504	22547150	NM_002988.2	-0.195994	0.242214	-0.0260021	0.556465
CCL19	1468	22165424	NM_006274.2	-0.5626	0.000262774	-0.205624	0.0637634
CCL2	3393	56119169	NM_002982.3	-0.202525	0.0829823	-0.440511	6.89848e-05
CCL20	366	4759075	NM_004591.1	-0.0701436	0.996075	-0.31663	0.00183584
CCL22	1500	22538803	NM_002990.3	-0.135874	0.160723	-0.084596	0.244759
CCL28	4214	90970326	NM_148672.2	-0.454697	0.000305916	-0.243236	0.00097001
CCL3	204	4506842	NM_002983.1	-0.378751	0.102627	-0.454334	0.00621258
CCL3L1	3066	48949814	NM_021006.4	-0.0605554	0.72507	-0.0539176	0.709599
CCL4	205	4506844	NM_002984.1	-0.315492	0.177686	-0.14993	0.382987
CCL5	1501	22538813	NM_002985.2	-0.0481111	0.88241	-0.116031	0.776037
CCL7	839	13435401	NM_006273.2	-0.302799	0.0266637	-0.140695	0.0381935
CCNA1	978	16306528	NM_003914.2	0.0430538	0.654746	0.0884398	0.434858
CCNA2	1007	16950653	NM_001237.2	-0.951897	4.13739e-05	-0.401605	0.0232958
CCNB1	2301	34304372	NM_031966.2	-0.221228	0.000919494	-0.267376	0.0695349
CCNB2	724	10938017	NM_004701.2	-0.697423	0.00256565	-0.724561	5.24298e-05
CCNB3	4212	90669306	NM_033031.2	-1.29822	4.79432e-12	-0.811741	0.0380336
CCNC	3540	61676092	NM_001013399.1	-0.094086	0.635785	-0.113735	0.550536
CCND1	3998	77628152	NM_053056.2	0.0733343	0.626678	-0.416661	0.0034604
CCND2	1008	16950656	NM_001759.2	-0.411299	0.0707386	0.0161151	0.912508
CCND3	1009	16950657	NM_001760.2	-0.292675	0.182689	-0.603137	0.000977324
CCNE1	1024	17318560	NM_057182.1	-0.364635	0.00746313	-0.418975	1.63703e-06
CCNE2	1025	17318562	NM_057735.1	-0.3928	0.0519735	-0.556991	0.182757
CCNG1	2640	40805831	NM_199246.1	-0.261581	0.0267437	-0.357178	0.00838199
CCNG2	338	4757935	NM_004354.1	-0.00162888	0.863399	-0.0670894	0.155324
CCNH	1032	17738313	NM_001239.2	-0.130194	0.814382	-0.176935	0.514636
CCNI	1033	17738314	NM_006835.2	-0.316263	0.0126339	-0.234806	0.0678528
CCNK	4985	150417987	NM_003858.3	-0.814169	0.165901	-0.639158	0.0155143
CCNT2	1039	17978467	NM_001241.2	-0.45192	0.00635478	-0.40028	0.0141428
CCR1	3283	53759124	NM_001295.2	0.069303	0.625013	-0.239182	0.0977575
CCR10	601	7705315	NM_016602.1	-0.318366	0.112854	-0.258804	0.141718
CCR2	954	15451896	NM_000647.3	0.0707926	0.573827	-0.103376	0.353796
CCR3	1938	30581169	NM_178329.1	-0.292436	0.00102545	-0.250292	0.0279828
CCR4	3056	48762930	NM_005508.4	-0.019565	0.744723	-0.231416	0.0296329
CCR5	4649	118572593	NM_000579.2	-0.054731	0.410893	0.0807061	0.497114
CCR6	2383	37188164	NM_031409.2	-0.193597	0.108305	-0.259581	0.000131607
CCR7	1943	30795213	NM_001838.2	-0.115107	0.0564574	-0.203437	0.0187548
CCR8	872	13929430	NM_005201.2	0.0444716	0.810484	-0.151401	0.189471
CCS	4491	113422969	XM_001129630.1	-0.129959	0.086174	-0.103517	0.222302
CD14	4217	91105163	NM_000591.2	-0.184855	0.0361198	-0.118099	0.0161432
CD151	4104	87159821	NM_139029.1	-0.250206	0.118437	-0.411035	0.0287207
CD160	3201	51702223	NM_007053.2	-0.0472568	0.907869	-0.0795122	0.833647
CD180	416	5031894	NM_005582.1	-0.443633	0.0299235	-0.235051	0.138267
CD19	4218	91105173	NM_001770.4	-0.026663	0.792519	-0.181572	0.208913
CD1A	4416	110618223	NM_001763.2	-0.379011	0.0513429	-0.561118	6.08379e-06
CD1B	4417	110618225	NM_001764.2	-0.237432	0.513015	-0.261238	0.0381096
CD1C	4418	110618226	NM_001765.2	-0.238003	0.464813	-0.245277	0.65935
CD1D	4419	110618228	NM_001766.3	-0.209217	0.0574721	-0.235836	0.000303359
CD1E	4420	110618231	NM_001042584.1	-0.140633	0.967499	-0.106938	0.455686
CD2	1998	31542293	NM_001767.2	-0.244948	0.390933	-0.0682551	0.587683
CD200R1	3779	68215643	NM_138940.2	-0.121738	0.422997	-0.107768	0.419361
CD207	4216	90991711	NM_015717.2	-0.464139	0.018647	-0.355219	0.104252
CD209	1465	22095359	NM_021155.2	-0.173073	0.217543	-0.165333	0.0136273
CD22	37	4502650	NM_001771.1	-0.398729	0.00224714	-0.51925	8.79399e-05
CD226	470	5729807	NM_006566.1	-0.154639	0.555561	-0.153856	0.314503
CD24	3910	73623396	NM_013230.2	-0.129838	0.0364901	-0.254498	0.344059
CD244	3199	51593100	NM_016382.2	-0.250052	0.375882	0.205095	0.199277
CD247	2403	37595563	NM_000734.2	-0.281851	0.0372744	0.054968	0.669276
CD27	4625	117422442	NM_001242.4	-0.0615104	0.859543	-0.194898	0.00261544
CD274	1196	20070268	NM_014143.2	-0.0491361	0.420167	-0.156125	0.418323
CD276	3746	67188442	NM_001024736.1	-0.211933	0.0574961	-0.10434	0.636141
CD28	444	5453610	NM_006139.1	-0.0629716	0.48106	-0.289953	0.00198587
CD2AP	4749	125987597	NM_012120.2	0.0544411	0.716454	0.122835	0.289966
CD2BP2	432	5174408	NM_006110.1	-0.0430483	0.990491	0.108647	0.355476
CD33	4779	130979980	NM_001772.3	-0.133407	0.2305	-0.209526	0.0334221
CD34	38	4502660	NM_001773.1	-0.271132	0.0556739	-0.298774	0.000316855
CD36	3043	48375179	NM_001001548.1	0.0294948	0.716098	-0.17801	0.0802037
CD37	39	4502662	NM_001774.1	-0.191474	0.802232	-0.0579569	0.690057
CD38	2484	38454325	NM_001775.2	-0.238754	0.166452	-0.145601	0.813945
CD3D	3364	55775475	NM_000732.3	-0.799801	0.00063099	-0.519691	0.000580887
CD3E	3151	50726997	NM_000733.2	-0.127621	0.0402008	-0.126732	0.0166334
CD3EAP	536	6912245	NM_012099.1	0.0713813	0.606844	-0.0818321	0.142201
CD3G	267	4557428	NM_000073.1	-0.118687	0.0494366	-0.027033	0.609133
CD4	4234	91992151	NM_000616.3	-0.00229112	0.829434	-0.0643533	0.378807
CD40	4219	91105420	NM_001250.4	0.0672979	0.645507	0.134162	0.222051
CD40LG	3493	58331233	NM_000074.2	-0.394833	0.055609	-0.319496	0.652158
CD44	3036	48255940	NM_001001391.1	-0.227189	0.020609	-0.415861	2.07993e-08
CD46	1785	27502420	NM_172358.1	-0.12908	0.432143	-0.106086	0.14318
CD47	3782	68223313	NM_198793.2	-0.222224	0.00107938	-0.177723	0.373017
CD48	1332	21361570	NM_001778.2	-0.270572	0.00721687	-0.278712	0.0297069
CD5	1639	24431962	NM_014207.2	-0.111813	0.105625	-0.285343	0.00687328
CD52	3795	68342029	NM_001803.2	-0.635134	0.00116152	-0.558645	7.50542e-09
CD53	4221	91106722	NM_000560.3	0.0838327	0.517029	0.107374	0.280466
CD55	2636	40788009	NM_000574.2	-0.155432	0.179578	-0.0729542	0.696079
CD58	40	4502676	NM_001779.1	-0.1866	0.0449534	-0.266627	0.0675548
CD59	2784	42716300	NM_000611.4	-0.191943	0.0764081	-0.342762	0.00359465
CD6	3166	51036597	NM_006725.2	-0.251659	0.207123	-0.456635	0.00237828
CD63	4224	91199545	NM_001040034.1	0.100294	0.465369	-0.0630201	0.296675
CD68	4225	91199547	NM_001251.2	0.180707	0.252102	-0.263944	0.0173658
CD69	41	4502680	NM_001781.1	-0.300857	0.0225187	-0.242341	0.0095776
CD7	3541	61676094	NM_006137.6	-0.0160768	0.850231	-0.386832	0.00128249
CD72	42	4502682	NM_001782.1	-0.640379	4.0686e-05	-0.203082	0.112195
CD74	3799	68448524	NM_004355.2	-0.0230478	0.993664	0.0776316	0.502368
CD79A	4202	90193587	NM_001783.3	-0.394982	0.0377865	-0.362109	0.000584194
CD79B	4203	90193591	NM_001039933.1	-0.639775	0.00311651	-0.348513	0.177961
CD80	4516	113722122	NM_005191.3	0.108594	0.374961	-0.162366	0.0860851
CD81	3580	62240999	NM_004356.3	-0.0871836	0.704117	-0.121405	0.469044
CD82	3760	67782352	NM_002231.3	-0.336545	0.0836798	-0.283419	0.00461681
CD83	4264	94420687	NM_004233.3	-0.558067	0.441603	-0.329874	0.278835
CD86	1876	29029571	NM_175862.2	0.035115	0.769841	-0.196456	0.0342023
CD8A	4228	91807112	NM_171827.2	-0.00103625	0.806896	-0.0440724	0.750681
CD8B	4209	90421321	NM_172099.2	-0.226967	0.0080164	-0.393602	0.0301306
CD9	1285	21237762	NM_001769.2	-0.301578	0.0432604	-0.206966	0.175077
CD93	4125	88758612	NM_012072.3	-0.0994658	0.652702	0.113509	0.349702
CD96	4251	93141044	NM_198196.2	-0.167971	0.0586793	-0.280324	0.0102256
CD97	3800	68508935	NM_078481.2	-0.11998	0.417552	-0.0969089	0.435792
CD99	2252	34147599	NM_002414.3	-0.169528	0.567787	-0.205461	0.0748924
CDA	4012	80861461	NM_001785.2	-0.0541913	0.481446	-0.137144	0.119949
CDAN1	4496	113425594	XM_001129302.1	0.118813	0.382998	-0.141571	0.20881
CDC14A	4986	150417993	NM_003672.3	-0.21603	0.617006	-0.235602	0.928872
CDC14B	959	15451937	NM_033332.1	-0.543297	0.00520532	-0.681754	2.37705e-05
CDC16	4635	118402577	NM_001078645.1	-1.44165	0.000548632	-0.491469	0.665949
CDC2	976	16306490	NM_001786.2	-0.979185	0.000302078	-0.741263	0.00102417
CDC20	4636	118402581	NM_001255.2	-0.766684	0.0268128	-0.594823	0.0129319
CDC23	4641	118402595	NM_004661.3	-1.18475	0.00595423	-0.988695	0.00159899
CDC25A	2762	42490757	NM_001789.2	-0.594326	3.69996e-05	-0.406998	0.0149048
CDC25B	2956	47078253	NM_021874.2	-0.400493	0.032315	-0.243071	0.00757884
CDC25C	4743	125625349	NM_001790.3	-0.281341	0.136182	-0.365077	0.0881606
CDC26	2524	38683841	NM_139286.3	-0.252853	0.00668422	-0.146074	0.243645
CDC27	992	16554576	NM_001256.2	-0.620023	0.00195494	-0.38109	0.0466914
CDC2L1	982	16332359	NM_033487.1	-1.40086	0.120968	-1.23133	3.10682e-05
CDC2L2	4955	148763346	NM_024011.2	-1.19759	0.00848248	-0.762933	0.0111302
CDC2L5	4892	145309301	NM_003718.3	-0.320984	0.0019335	-0.239067	0.398069
CDC2L6	3072	49355783	NM_015076.3	-0.186133	0.623316	-0.100783	0.594607
CDC34	983	16357476	NM_004359.1	0.0360389	0.913709	0.266372	0.0106758
CDC37	2567	39995072	NM_007065.3	-0.814793	0.024102	-0.614715	0.00465442
CDC40	2519	38570087	NM_015891.2	-0.870498	0.0227582	-0.619182	0.00384343
CDC42	4198	89903011	NM_001039802.1	-0.292355	0.565271	-0.591534	0.0190645
CDC45L	2314	34335230	NM_003504.3	-0.273515	0.911899	-0.387901	0.223826
CDC6	3214	51944959	NM_001254.3	-0.45506	0.000391785	-0.276298	0.0342405
CDC7	734	11038647	NM_003503.2	-0.312872	0.053309	-0.271086	0.404025
CDCA8	3198	51593099	NM_018101.2	-0.154441	0.249935	0.162848	0.209686
CDH1	909	14589887	NM_004360.2	-0.488028	0.0246278	-0.486987	0.0097159
CDH15	988	16507957	NM_004933.2	-0.251356	0.365231	-0.208201	0.17404
CDH2	910	14589888	NM_001792.2	-0.193978	0.113124	-0.0475782	0.959934
CDH5	911	14589894	NM_001795.2	-0.110856	0.281517	-0.434307	0.000649037
CDIPT	4611	116812598	NM_006319.3	-0.143687	0.230317	-0.113131	0.151719
CDK10	2122	32528262	NM_003674.2	-0.00734221	0.613184	0.337142	0.156108
CDK2	1005	16936527	NM_001798.2	-0.0420959	0.849102	-0.00255433	0.763868
CDK3	268	4557438	NM_001258.1	0.0785491	0.576126	-0.191701	0.00813984
CDK4	1006	16936531	NM_000075.2	-0.681507	4.34923e-06	-0.772482	6.17002e-07
CDK5	2485	38454327	NM_004935.2	0.0419198	0.842685	-0.0605682	0.481823
CDK5R1	2302	34304373	NM_003885.2	-0.336479	0.0171602	-0.435671	1.12808e-06
CDK5R2	2792	42741664	NM_003936.3	-0.0858162	0.0876025	-0.0959195	0.580493
CDK5RAP1	1868	28872781	NM_016408.2	-0.328938	0.10321	-0.201094	0.181677
CDK6	2887	45827787	NM_001259.5	-0.846686	0.00967579	-1.02213	0.000258353
CDK7	1010	16950659	NM_001799.2	-0.393558	0.0336181	-0.620272	0.000683332
CDK8	43	4502744	NM_001260.1	-0.661344	0.00916395	-0.291268	0.366339
CDK9	1014	17017983	NM_001261.2	-0.290564	0.0696253	-0.336832	0.455652
CDKL1	2406	37596296	NM_004196.3	0.0101658	0.923952	0.0916032	0.434964
CDKL2	4750	125987600	NM_003948.3	-0.368943	0.0122253	-0.454057	3.07478e-09
CDKN1A	1041	17978494	NM_078467.1	-0.0219148	0.920247	-0.0458358	0.524045
CDKN1B	1042	17978497	NM_004064.2	0.278256	0.0462644	0.16639	0.141462
CDKN1C	269	4557440	NM_000076.1	-0.342315	0.11257	-0.0915155	0.592497
CDKN2A	4305	98985803	NM_058197.3	-0.239754	0.0779513	-0.167929	0.141177
CDKN2B	2977	47132609	NM_078487.2	-0.387677	0.225995	-0.19335	0.701075
CDKN2C	4199	89903019	NM_078626.2	0.101571	0.442999	-0.306738	0.0125515
CDKN2D	2568	39995073	NM_079421.2	-0.493698	0.0051926	-0.480304	0.00522871
CDKN3	1044	17981703	NM_005192.2	-0.0405157	0.927409	-0.0293218	0.891699
CDNF	4032	82880673	NM_001029954.2	-0.348477	0.0540959	-0.0882145	0.643815
CDO1	3450	56786146	NM_001801.2	-0.171525	0.453762	-0.296489	0.0834037
CDR1	2813	44889482	NM_004065.2	0.123344	0.36184	0.0575541	0.542001
CDS1	1449	22035623	NM_001263.2	-0.193148	0.174088	0.071978	0.505772
CDS2	1450	22035625	NM_003818.2	0.333826	0.00117265	0.260438	0.0823156
CDT1	1174	19923847	NM_030928.2	-0.252352	0.37774	-0.423513	0.073102
CDX1	4706	121114295	NM_001804.2	-0.142619	0.532848	0.0466555	0.716042
CDX2	1637	24431948	NM_001265.2	-0.125319	0.31074	-0.215377	0.186518
CDX4	389	4885126	NM_005193.1	-0.188195	0.190147	-0.387624	2.01165e-07
CEACAM1	3776	68161540	NM_001024912.1	-0.139242	0.0365033	-0.280878	0.000357777
CEBPA	1869	28872793	NM_004364.2	-0.0265416	0.673936	-0.311214	0.00208963
CEBPB	1870	28872795	NM_005194.2	0.0310127	0.795382	-0.437306	0.000292774
CEBPD	4745	125661056	NM_005195.3	-0.404372	0.00508406	-0.497092	2.85413e-06
CEL	4930	148536847	NM_001807.3	-0.583117	0.00127809	-0.584735	0.00639934
CELA2B	3489	58331210	NM_015849.2	-0.231955	0.0663341	-0.18723	0.0587238
CELA3B	3490	58331212	NM_007352.2	-0.0709454	0.695373	-0.175672	0.181253
CELSR1	573	7656966	NM_014246.1	-0.167861	0.126551	-0.291999	0.00140901
CELSR2	816	13325063	NM_001408.1	-0.67456	4.21231e-05	-0.470433	0.00130037
CELSR3	4893	145309303	NM_001407.2	-0.0743299	0.395486	-0.121416	0.184334
CENTA1	535	6806912	NM_006869.1	-0.333712	0.019468	-0.266176	0.0271638
CENTD2	4237	92091602	NM_015242.3	-0.269003	0.0804421	-0.107124	0.0678758
CEP290	3212	51890222	NM_025114.2	0.00765164	0.910234	-0.15032	0.0492699
CER1	3958	75677392	NM_005454.2	0.0369145	0.975902	0.0568009	0.596101
CERK	2134	32967302	NM_182661.1	-0.0945343	0.102879	0.0132165	0.953249
CES1	615	7706474	NM_016280.1	-0.465552	0.0386355	-0.384496	0.00671784
CES2	2407	37622884	NM_003869.4	-0.254287	0.264463	-0.391641	0.000804665
CES4	615	7706474	NM_016280.1	-0.418495	0.00850892	-0.402199	0.00865437
CES7	1350	21450748	NM_145024.1	-0.0362256	0.704728	-0.109784	0.31497
CETN2	337	4757901	NM_004344.1	-0.272562	0.0718175	-0.160136	0.102457
CETP	270	4557442	NM_000078.1	-0.0152072	0.771722	0.0839396	0.430965
CFB	3761	67782357	NM_001710.4	-0.143915	0.0472629	0.140575	0.259777
CFD	2779	42544238	NM_001928.2	-0.155285	0.271474	-0.269965	0.162525
CFH	3616	62739185	NM_000186.2	-0.309677	0.00202547	-0.136223	0.359702
CFHR1	4645	118442838	NM_002113.2	0.138332	0.280244	-0.357442	0.000495519
CFHR2	3091	49574530	NM_005666.2	-0.0870014	0.153931	-0.0375538	0.688223
CFHR3	4642	118421081	NM_021023.4	-0.431068	0.0665951	-0.398137	0.000169211
CFHR4	4620	117320517	NM_006684.2	0.0344101	0.896286	0.0491998	0.694965
CFHR5	4854	142362265	NM_030787.2	-0.526936	0.00102889	-0.387729	0.0114104
CFI	4669	119392080	NM_000204.2	0.0862862	0.551065	0.0855118	0.482078
CFL1	3076	49472823	NM_005507.2	-1.02934	0.00251289	-0.354924	0.00640514
CFL2	2217	33946276	NM_021914.5	-0.479795	0.00039673	-0.190126	0.133757
CFLAR	1337	21361768	NM_003879.3	-0.365853	0.147027	-0.3486	0.0279131
CFP	176	4505736	NM_002621.1	-0.225325	0.122121	-0.177955	0.0549634
CFTR	4208	90421312	NM_000492.3	-0.182513	0.102069	0.113927	0.372099
CGN	975	16262451	NM_020770.1	0.0386702	0.662461	-0.114999	0.793361
CHAD	5004	153251228	NM_001267.2	-0.0996867	0.11388	-0.410518	0.00337713
CHAF1A	3119	50513244	NM_005483.2	-0.849396	0.0827135	-0.779983	0.0140963
CHAT	4687	119433674	NM_020549.3	-0.00510061	0.682641	0.042138	0.748955
CHD8	4522	114326454	NM_020920.2	-0.820037	8.83952e-05	-0.107772	0.237307
CHDH	1782	27501455	NM_018397.1	-0.169842	0.0719862	-0.0604891	0.189548
CHEK1	4839	141803244	NM_001274.3	-0.69028	0.0166209	-0.834838	0.00262928
CHEK2	3304	54112404	NM_007194.3	-0.246491	0.0761082	-0.0720721	0.734243
CHGA	4804	134244286	NM_001275.3	-0.236517	0.0502094	-0.3573	0.000284965
CHGB	44	4502806	NM_001819.1	-0.458493	0.000334449	-0.472711	0.00010108
CHIA	2766	42542397	NM_021797.2	0.0713315	0.635403	0.0955447	0.410246
CHKA	4159	89034938	XM_945706.1	-0.175503	0.442501	-0.198329	0.0357296
CHKB	1564	23238260	NM_152253.1	-0.0886231	0.423855	-0.192208	0.00254957
CHMP1B	2788	42734391	NM_020412.3	-0.0325566	0.951781	-0.242897	0.016222
CHN1	3806	68533258	NM_001822.3	-0.126549	0.144961	-0.12159	0.0832633
CHP	2408	37622888	NM_007236.3	0.0473109	0.804778	0.194087	0.192429
CHPF	2278	34222219	NM_024536.4	-0.424223	0.141079	-0.605473	0.00669261
CHPF2	3050	48717494	NM_019015.1	-0.153531	0.145034	-0.0670047	0.599562
CHPT1	3150	50726995	NM_020244.2	-0.0913818	0.375073	-0.101535	0.032399
CHRD	1921	30089979	NM_003741.2	-0.0970503	0.241452	-0.197984	0.065922
CHRM1	2409	37622909	NM_000738.2	-0.244647	0.0767039	-0.0592736	0.283731
CHRM2	3326	54792106	NM_001006627.1	-0.256889	0.0291296	-0.147265	0.0789104
CHRM4	3232	52426747	NM_000741.2	-0.319047	0.0728834	-0.310112	0.012104
CHRM5	2441	38176159	NM_012125.2	-0.455515	2.61437e-05	-0.649107	1.52408e-08
CHRNA1	4114	87567780	NM_000079.2	-0.133571	0.249336	-0.106129	0.701765
CHRNA10	741	11138122	NM_020402.2	-0.308843	0.316747	-0.280579	0.325553
CHRNA2	45	4502822	NM_000742.1	-0.126365	0.122224	-0.234533	0.0267982
CHRNA3	1141	19923121	NM_000743.2	-0.394768	0.414032	-0.161279	0.1177
CHRNA4	4113	87298933	NM_000744.3	-0.376164	0.00445747	-0.445017	0.00289963
CHRNA5	2198	33589826	NM_000745.2	-0.037079	0.902053	0.00397618	0.637789
CHRNA6	1320	21361147	NM_004198.2	-0.321286	0.00461217	-0.0267209	0.90905
CHRNA7	4495	113425530	XM_001127577.1	-0.0170424	0.803495	-0.301766	0.604892
CHRNA9	3831	70995129	NM_017581.2	0.0183317	0.993728	-0.100292	0.522921
CHRNB1	2688	41327725	NM_000747.2	-0.0883479	0.934603	0.173116	0.282821
CHRNB2	46	4502832	NM_000748.1	0.231212	0.0727878	0.0169007	0.808386
CHRNB3	4310	98986442	NM_000749.3	-0.379259	0.0183775	-0.330274	0.0152943
CHRND	271	4557460	NM_000751.1	-0.233327	0.192142	-0.117468	0.683993
CHRNE	2476	38327653	NM_000080.2	-0.244145	0.00583552	-0.163921	0.390114
CHRNG	3558	61743913	NM_005199.4	-0.39235	0.0248466	-0.340761	0.115229
CHST1	4836	141802832	NM_003654.3	-0.16466	0.0794731	-0.0439079	0.387164
CHST11	4878	142385762	NM_018413.3	-0.22791	0.160701	-0.311306	0.0356079
CHST12	4330	105554462	NM_018641.3	-0.203118	0.174356	-0.30037	0.00141489
CHST13	1530	23097237	NM_152889.1	-0.239986	0.00578384	-0.301362	3.21837e-05
CHST14	1999	31542479	NM_130468.2	-0.00713579	0.889084	-0.0393521	0.291154
CHST15	2861	45505172	NM_015892.2	-0.217557	0.123877	-0.461226	0.0053101
CHST2	3845	71067350	NM_004267.3	-0.306184	0.366399	-0.156188	0.387168
CHST3	1153	19923280	NM_004273.2	-0.00720679	0.811248	-0.213466	0.0282171
CHST4	409	5031734	NM_005769.1	-0.406358	0.095592	-0.440743	0.0526459
CHST6	4348	108936954	NM_021615.4	-0.344229	0.0304562	-0.438088	0.000450372
CHST7	1562	23238227	NM_019886.2	-0.254978	0.0449614	-0.387838	4.87808e-05
CHSY1	2386	37537719	NM_014918.3	-0.111992	0.812811	-0.353084	0.116836
CHUK	3581	62241000	NM_001278.3	-0.277171	0.315496	-0.321943	0.304367
CIDEB	4244	93102357	NM_014430.2	-0.272461	0.0734779	-0.252991	0.00892757
CIITA	3913	73747680	NM_000246.2	-0.250978	0.26026	-0.296121	0.22404
CIP29	4820	141801985	NM_033082.2	-0.102106	0.89521	-0.428705	0.0206501
CIR1	2578	40068058	NM_004882.3	-0.543406	0.000674198	-0.391466	0.00061551
CIRBP	47	4502846	NM_001280.1	-0.271298	0.552592	-0.655604	0.0356326
CISH	1395	21614506	NM_145071.1	-0.489384	1.25714e-05	-0.215482	0.142282
CIT	2127	32698687	NM_007174.1	-0.945888	1.04303e-05	-0.478732	0.000193805
CITED1	1204	20127458	NM_004143.2	-0.161468	0.0669428	-0.165958	0.0527853
CITED2	3204	51807294	NM_006079.3	-0.542045	0.00483325	-0.172525	0.0531884
CKB	2315	34335231	NM_001823.3	0.0451203	0.543586	-0.123556	0.449287
CKM	1367	21536287	NM_001824.2	-0.0722928	0.477534	0.196095	0.035579
CKMT1A	3700	66346729	NM_001015001.1	-0.631743	0.00470073	-0.333138	0.0384388
CKMT1B	3700	66346729	NM_001015001.1	-0.681955	6.55177e-06	-0.437226	3.22811e-05
CKMT2	5005	153251981	NM_001825.2	-0.271484	0.36198	0.039257	0.5932
CKS1B	48	4502856	NM_001826.1	-0.0729662	0.600299	-0.217686	0.0185414
CLC	1250	20357558	NM_001828.4	-0.466132	0.0095248	-0.166273	0.152166
CLCA1	4562	116006947	NM_001285.3	0.0967587	0.496819	0.0591797	0.614621
CLCA2	3217	51988882	NM_006536.4	-0.133059	0.470564	-0.519231	0.00530763
CLCA4	767	12025666	NM_012128.2	0.0724721	0.599093	0.00577352	0.926471
CLCF1	3149	50726992	NM_013246.2	-0.177062	0.0332485	-0.118632	0.665047
CLCN2	482	5803001	NM_004366.2	-0.128873	0.836525	-0.241514	0.103764
CLCN7	2539	39725672	NM_001287.3	-0.363621	0.0263682	-0.414324	0.153711
CLDN1	1370	21536297	NM_021101.3	-0.118022	0.493233	-0.571253	0.00126608
CLDN10	2516	38570070	NM_006984.3	-0.14144	0.316323	-0.364143	0.060507
CLDN11	2201	33598917	NM_005602.4	-0.310219	0.0478808	-0.492304	0.00113758
CLDN14	1368	21536293	NM_144492.1	0.109235	0.338187	-0.167302	0.0539316
CLDN15	574	7656980	NM_014343.1	-0.179705	0.469168	-0.263621	0.0773582
CLDN16	1369	21536296	NM_006580.2	-0.0835785	0.250884	-0.0467943	0.690813
CLDN17	539	6912315	NM_012131.1	0.112122	0.365585	0.0598654	0.529314
CLDN18	3525	60115825	NM_001002026.2	-0.0661865	0.807546	-0.221086	0.0284131
CLDN19	1481	22507371	NM_148960.1	-0.00467589	0.866292	0.167163	0.167441
CLDN2	2494	38455423	NM_020384.2	-0.55734	0.000481312	-0.329284	0.00177394
CLDN20	4821	141802068	NM_001001346.2	-0.258862	0.215329	-0.117966	0.567603
CLDN22	4140	88981331	XM_940253.1	-0.26477	0.455879	-0.234388	0.3647
CLDN23	4727	124107615	NM_194284.2	0.0268492	0.896461	0.0252784	0.959482
CLDN5	2515	38570041	NM_003277.2	-0.0506347	0.562175	-0.0702061	0.654887
CLDN7	2277	34222214	NM_001307.3	0.114781	0.415866	-0.289615	0.000265558
CLEC10A	3296	53832017	NM_182906.2	-0.30145	0.0511696	-0.175326	0.0149123
CLEC5A	2053	31747574	NM_013252.2	-0.526558	0.0912692	-0.25149	0.0311089
CLEC7A	4147	88999592	NM_197948.2	-0.653004	4.97914e-05	-0.738406	2.3605e-08
CLIC1	3044	48375182	NM_001288.4	-0.0876535	0.505482	-0.196701	0.00987843
CLK1	3754	67551260	NM_004071.2	-0.262	0.107622	-0.201261	0.560971
CLK2	4132	88952497	XM_941392.1	-0.163865	0.299993	-0.116682	0.331534
CLK3	49	4502884	NM_003992.1	-0.395392	0.0224345	-0.0909213	0.969882
CLK4	3016	47717135	NM_020666.2	-0.356557	0.100221	-0.107955	0.0378019
CLN3	4367	109698600	NM_001042432.1	-0.0881169	0.181415	-0.114454	0.511431
CLOCK	1693	25777594	NM_004898.2	-0.287987	0.00358271	-0.453228	0.00219911
CLTA	4545	115527058	NM_007096.2	-0.267512	0.120235	0.00539105	0.529138
CLTB	2111	32483394	NM_007097.2	-0.063513	0.592155	-0.0248992	0.94448
CLTC	4547	115527063	NM_004859.3	-1.15131	3.60817e-07	-0.267793	0.00472295
CLTCL1	4347	108860680	NM_007098.2	0.105617	0.453036	-0.0978331	0.0439525
CLU	2783	42716296	NM_001831.2	-0.260755	0.0399204	-0.227666	0.0362663
CLYBL	2876	45580744	NM_138280.3	-0.44158	0.0135305	0.0878927	0.452721
CMA1	1423	21735570	NM_001836.2	-0.210277	0.0204116	-0.359779	0.00135163
CMAS	1430	22027483	NM_018686.3	0.0183496	0.631098	-0.294532	0.0803375
CMBL	4260	93277097	NM_138809.3	0.126573	0.35455	0.19429	0.0655888
CMKLR1	339	4758013	NM_004072.1	-0.0801851	0.352988	-0.344847	0.00106629
CNDP1	3582	62241004	NM_032649.5	-0.0754721	0.800864	-0.23636	0.248832
CNGA3	4703	120433599	NM_001079878.1	-0.188058	0.225013	-0.204098	0.397473
CNGA4	4156	89033760	XM_927349.1	-0.332652	0.0163212	-0.171409	0.0274541
CNGB1	50	4502918	NM_001297.1	-0.148336	0.217767	-0.185838	0.0678096
CNP	4284	94721260	NM_033133.4	-0.135062	0.0628812	0.118505	0.321769
CNPY3	4902	145587105	NM_006586.3	0.0465609	0.578203	0.151285	0.293549
CNPY4	1516	22749478	NM_152755.1	-0.258414	0.131065	-0.148055	0.550075
CNR1	2525	38683843	NM_016083.3	-0.336703	0.13059	-0.321004	0.0466448
CNR2	51	4502928	NM_001841.1	-0.100469	0.244261	-0.211075	0.00160202
CNTF	1718	25952136	NM_000614.2	-0.362488	0.000279548	-0.263619	0.00254671
CNTFR	1476	22212917	NM_147164.1	-0.373666	0.0274443	-0.314755	0.0557858
CNTN1	1835	28373116	NM_001843.2	-0.249406	0.102185	-0.110979	0.182128
COASY	4385	110227602	NM_025233.5	-0.218265	0.0631818	-0.168531	0.371525
COL10A1	4304	98985802	NM_000493.3	-0.373337	0.468939	-0.175811	0.600778
COL11A1	4306	98985809	NM_080629.2	0.027307	0.927313	-0.0192018	0.685636
COL11A2	1066	18201918	NM_080681.1	-0.20788	0.41523	0.0588842	0.611265
COL12A1	4252	93141046	NM_004370.5	-0.130663	0.160251	-0.341508	0.00756369
COL13A1	1434	22027588	NM_080805.2	0.0811946	0.487903	-0.160375	0.0803461
COL15A1	4564	116008151	NM_001855.3	-0.0702293	0.887001	-0.267944	0.0177195
COL16A1	4322	100913219	NM_001856.3	-0.115155	0.374143	-0.27775	0.11335
COL17A1	4693	119829186	NM_000494.3	0.0966629	0.470011	0.0868895	0.47869
COL18A1	4407	110611232	NM_130445.2	0.108041	0.400813	-0.290451	0.0589446
COL19A1	3549	61698136	NM_001858.4	-0.203517	0.0828674	-0.0631011	0.51188
COL1A1	4395	110349771	NM_000088.3	-0.0907503	0.74486	-0.210308	0.0519786
COL1A2	3057	48762933	NM_000089.3	0.00534028	0.99099	-0.166681	0.0745366
COL21A1	1095	18780272	NM_030820.2	0.0399819	0.786409	0.298555	0.00422638
COL22A1	2639	40805822	NM_152888.1	-0.511133	0.0175559	-0.455582	0.0465045
COL23A1	1906	29725623	NM_173465.2	-0.195332	0.0896306	-0.206212	0.147689
COL24A1	2129	32964828	NM_152890.4	-0.194476	0.0928018	-0.30895	0.0242966
COL25A1	2517	38570072	NM_032518.2	-0.290762	0.229816	-0.485564	0.0137095
COL27A1	2069	32140759	NM_032888.2	-0.343776	0.000853462	-0.243386	0.0451865
COL2A1	940	15149477	NM_001844.3	-0.688638	0.0101849	-0.335248	0.0388921
COL3A1	4384	110224482	NM_000090.3	-0.291363	0.0372474	-0.32318	0.00406084
COL4A1	4927	148536824	NM_001845.4	0.246552	0.0854075	0.0817279	0.514221
COL4A2	4577	116256353	NM_001846.2	-0.204018	0.0938438	-0.0728197	0.796586
COL4A3	4175	89142734	NM_031365.2	-0.279051	0.664893	-0.585267	0.0959824
COL4A3BP	407	5031716	NM_005713.1	-0.119929	0.189532	-0.293306	0.0159112
COL4A4	4578	116256355	NM_000092.4	-0.347226	0.00128041	-0.182565	0.0913985
COL4A5	972	15890084	NM_000495.3	-0.266805	0.0199272	-0.448758	0.00549963
COL4A6	984	16357500	NM_001847.1	-0.0316262	0.535054	-0.03932	0.356858
COL5A1	4182	89276750	NM_000093.3	-0.397388	0.00753944	-0.339719	6.6751e-05
COL5A2	4191	89363016	NM_000393.3	-0.510413	0.000877224	-0.702354	2.39763e-07
COL5A3	4426	110735434	NM_015719.3	-0.135295	0.868949	-0.0605033	0.700016
COL6A1	4108	87196338	NM_001848.2	0.0965424	0.447326	0.0385391	0.68814
COL6A2	4546	115527061	NM_001849.3	-0.3434	0.0998189	-0.263009	0.0162506
COL6A3	3340	55743097	NM_004369.2	0.0171942	0.965326	-0.102395	0.134652
COL7A1	1030	17738300	NM_000094.2	-0.109589	0.479086	-0.0332384	0.890772
COL8A1	2128	32895367	NM_020351.2	-0.816592	1.73595e-13	-0.411996	0.0057874
COL8A2	2130	32964829	NM_005202.1	-0.503814	0.000506531	-0.291143	0.0476749
COL9A1	3897	73486665	NM_001851.3	-0.567377	0.034537	-0.118497	0.0247452
COL9A2	1954	31083125	NM_001852.3	0.256572	0.0360984	0.144015	0.166589
COL9A3	4689	119508425	NM_001853.3	-0.175165	0.264538	-0.494811	0.000176711
COMP	2586	40217842	NM_000095.2	-0.381672	0.004421	0.0990248	0.284229
COMT	522	6466451	NM_000754.2	-0.465899	0.0726395	-0.277045	0.206613
COPA	4931	148536852	NM_004371.3	-1.03692	0.000680906	-0.603166	0.000251808
COPS3	1561	23238221	NM_003653.2	-0.201215	0.278864	-0.265245	0.0155813
COPS5	2427	38027922	NM_006837.2	-0.807652	0.0375083	-0.717381	0.00162379
COQ2	4207	90403589	NM_015697.6	-0.0631797	0.384194	-0.145661	0.435762
COQ3	4659	118600964	NM_017421.3	0.212881	0.110717	-0.157526	0.44999
COQ5	4566	116063535	NM_032314.3	-0.578492	0.44903	-0.315457	0.211733
COQ6	2135	32967306	NM_182480.1	0.15216	0.330929	0.122951	0.232527
COQ7	1692	25453483	NM_016138.3	-0.225866	0.1419	-0.0720015	0.860395
COX10	1035	17921981	NM_001303.2	-0.474788	0.106613	-0.439281	0.018239
COX15	2410	37655159	NM_078470.2	-0.570587	0.218292	-0.464192	0.213283
COX5A	1015	17017986	NM_004255.2	-0.490656	0.000373378	-0.379766	0.0130618
COX5B	1016	17017987	NM_001862.2	-0.256718	0.279339	-0.524184	0.0126166
COX6C	1049	17999531	NM_004374.2	-0.579613	0.00330257	-0.271576	0.000692149
CP	273	4557484	NM_000096.1	-0.210168	0.00278799	0.0939315	0.407945
CPA3	52	4503000	NM_001870.1	-0.0654284	0.59796	-0.0790741	0.389119
CPB2	1000	16915931	NM_001872.2	-0.53231	0.00132428	-0.23377	0.000182051
CPE	53	4503008	NM_001873.1	0.0106295	0.91027	-0.0807138	0.180698
CPEB1	4679	119395724	NM_030594.3	0.248274	0.00950566	0.0473248	0.700368
CPN1	4772	126507088	NM_001308.2	-0.633316	0.00587017	-0.658571	0.00201138
CPN2	4479	113415388	XM_942072.2	-0.622098	0.000719874	-0.414551	0.000548926
CPO	1750	27436870	NM_173077.1	-0.451743	0.22725	-0.39852	0.0121398
CPS1	1326	21361330	NM_001875.2	-0.0754409	0.448633	-0.161425	0.102902
CPSF1	3432	56676370	NM_013291.2	-1.12775	0.00166265	-0.83993	0.00146977
CPSF2	2227	34101287	NM_017437.1	-0.94159	0.0198446	-0.951739	0.0079019
CPSF3	1297	21314666	NM_016207.2	-0.301287	0.162782	-0.339722	0.0858704
CPSF4	4751	125987602	NM_001081559.1	-0.250612	0.106208	-0.58489	0.00427115
CPSF6	485	5901927	NM_007007.1	-0.517433	0.0934359	-0.626221	0.0434377
CPT1A	3909	73623027	NM_001031847.1	0.0355931	0.696008	-0.179054	0.0100618
CPT1B	1564	23238260	NM_152253.1	-0.662229	0.0131611	-0.419935	0.00388645
CPT1C	1509	22748776	NM_152359.1	-0.241381	0.096685	-0.285974	0.00251768
CPT2	54	4503022	NM_000098.1	-0.137365	0.138334	-0.347227	0.000516204
CR1	4092	86793108	NM_000651.4	-0.33223	0.166397	-0.235965	0.564467
CR2	3327	54792122	NM_001006658.1	-0.2427	0.0848889	-0.188061	0.298212
CRADD	3218	51988883	NM_003805.3	-0.3585	0.018345	-0.321517	0.00049783
CRAT	1406	21618333	NM_004003.2	-0.275594	0.0851666	-0.128604	0.167747
CREB1	1479	22219460	NM_134442.2	0.0529916	0.645254	0.00700153	0.980068
CREB3	2474	38327637	NM_006368.4	-0.106126	0.832687	-0.372358	0.0497875
CREB3L1	4572	116235452	NM_052854.2	-0.118274	0.27222	-0.241343	0.0145916
CREB3L2	3415	56550066	NM_194071.2	-0.390935	0.10663	-0.360396	0.161942
CREB3L3	898	14211948	NM_032607.1	-0.121013	0.100464	-0.260243	0.0484815
CREB5	3521	59938769	NM_182898.2	-0.183962	0.172628	-0.674996	5.63144e-09
CREBBP	4695	119943101	NM_001079846.1	-0.109041	0.143598	-0.110075	0.32394
CREM	2313	34335205	NM_001881.2	-0.50333	0.0056743	-0.298717	0.00664761
CRH	55	4503040	NM_000756.1	-0.129517	0.183903	0.0839878	0.396635
CRHBP	2966	47080098	NM_001882.3	-0.420765	0.00900538	-0.120388	0.545342
CRHR1	4846	142351945	NM_004382.3	-0.468662	0.020905	-0.624861	0.00168753
CRHR2	2083	32307158	NM_001883.2	0.262356	0.0592087	-0.0728659	0.434177
CRK	2684	41327711	NM_016823.2	-0.229973	0.00351801	-0.323623	0.0111452
CRKL	2332	34452719	NM_005207.2	-0.370159	0.00292397	-0.410478	2.70894e-06
CRLF2	4509	113430286	XM_001133960.1	-0.106845	0.454097	-0.152562	0.224528
CRLS1	2229	34147220	NM_019095.3	-0.19341	0.0289835	-0.496378	0.00456336
CRP	3351	55770841	NM_000567.2	-0.36867	0.001163	-0.0955344	0.358884
CRTAM	3197	51593097	NM_019604.2	-0.0837791	0.584212	-0.373852	0.136608
CRTC1	4941	148596964	NM_015321.2	-0.566336	0.000457776	-0.256446	0.157952
CRY1	1149	19923246	NM_004075.2	-0.163626	0.35924	-0.215237	0.046962
CRY2	4817	141801792	NM_021117.2	0.0755414	0.601188	-0.0591165	0.46012
CRYAB	56	4503056	NM_001885.1	0.0941668	0.397157	0.131116	0.272142
CS	2471	38327626	NM_198324.1	-0.601331	0.198335	-0.308113	2.82606e-05
CSAD	2734	41393596	NM_015989.3	-0.206976	0.121566	-0.0233709	0.790959
CSDA	1316	21359983	NM_003651.3	-0.419647	0.00639772	-0.281291	0.0293484
CSE1L	1875	29029558	NM_001316.2	-1.18942	4.43495e-05	-0.884941	0.00261682
CSF1	1748	27262660	NM_000757.3	-0.0367276	0.651165	-0.302933	0.00961421
CSF1R	1747	27262658	NM_005211.2	-0.115503	0.526851	-0.334044	0.00386215
CSF2	1766	27437029	NM_000758.2	-0.0407538	0.82966	-0.129796	0.275676
CSF2RA	1767	27437039	NM_172249.1	-0.46709	0.00200244	-0.45159	0.00497027
CSF2RB	328	4559407	NM_000395.1	-0.470057	0.366858	-0.299111	0.140851
CSF3	1769	27437047	NM_000759.2	-0.330488	0.0155278	-0.383755	1.33722e-06
CSF3R	1768	27437044	NM_172313.1	-0.462219	0.00117384	-0.384755	0.00055064
CSK	340	4758077	NM_004383.1	-0.00895013	0.685758	-0.132692	0.0943279
CSMD1	2733	41393594	NM_033225.3	-0.43695	0.00114671	-0.652822	7.14969e-05
CSNK1A1	3790	68303574	NM_001025105.1	-0.527056	0.00159624	-0.131164	0.125791
CSNK1A1L	2276	34222183	NM_145203.2	-0.346946	0.000494236	-0.188536	0.0152658
CSNK1D	1256	20544143	NM_001893.3	-0.092018	0.582504	-0.114598	0.146751
CSNK1E	2629	40549399	NM_001894.4	-0.111535	0.442402	-0.253882	0.0020555
CSNK1G1	3872	71773691	NM_022048.2	-0.511897	0.00707814	-0.500113	0.0104869
CSNK1G2	1303	21314777	NM_001319.5	0.0626993	0.69948	-0.0208809	0.554479
CSNK1G3	4511	113462007	NM_001044722.1	-0.215739	0.617053	-0.351585	0.000381728
CSNK2A1	2994	47419902	NM_001895.3	-0.0714613	0.812252	-0.0410889	0.966834
CSNK2A2	2529	38708325	NM_001896.2	-0.104652	0.221411	0.0158514	0.980843
CSNK2B	1736	26787971	NM_001320.5	-0.254159	0.184402	-0.317983	0.271894
CSRP1	341	4758085	NM_004078.1	0.000137593	0.798745	-0.357826	0.226015
CSRP3	3058	48762935	NM_003476.2	-0.081059	0.89762	0.217466	0.0498634
CST3	1129	19882253	NM_000099.2	-0.72276	0.0121795	-0.262183	0.0682962
CSTF1	3967	75709218	NM_001324.2	-0.0805062	0.362518	-0.0950508	0.483635
CSTF2	3971	75813621	NM_001325.2	-0.2806	0.170171	-0.331001	4.3969e-07
CSTF2T	2900	46094083	NM_015235.2	-0.335891	0.019517	-0.14651	0.270307
CSTF3	3964	75709188	NM_001033506.1	-0.093138	0.550343	0.0143559	0.872825
CTBP1	3562	61743965	NM_001328.2	-0.411412	0.0856641	-0.195385	0.40215
CTBP2	789	12746589	NM_022802.1	-0.104528	0.604641	-0.0959404	0.539189
CTBS	343	4758091	NM_004388.1	-0.387085	0.000489778	-0.19336	0.00867
CTCF	3644	62952500	NM_006565.2	-0.431966	0.0590279	-0.238641	0.10478
CTF1	2637	40788012	NM_001330.2	-0.329421	0.347105	-0.32743	0.40443
CTGF	4309	98986335	NM_001901.2	-0.534123	0.0257606	-0.365657	0.257794
CTH	2308	34328938	NM_153742.3	-0.106007	0.496697	-0.140149	0.532027
CTLA4	4054	83700229	NM_005214.3	0.0695764	0.661937	0.0550252	0.670678
CTNNA1	3352	55770843	NM_001903.2	-0.0420106	0.996624	-0.0937434	0.308685
CTNNA2	3353	55770845	NM_004389.2	-0.264954	0.0179306	-0.398171	0.00163362
CTNNA3	555	7019570	NM_013266.1	-0.204425	0.0219192	-0.0213242	0.61996
CTNNAL1	57	4503128	NM_003798.1	-0.192517	0.194535	-0.116582	0.41201
CTNNB1	4136	88968762	XM_945654.1	0.0328483	0.788458	-0.250992	0.0211682
CTNNBIP1	3519	59889553	NM_020248.2	-0.256219	0.00980204	-0.0318389	0.619576
CTNND1	4158	89034717	XM_943087.1	-0.363617	0.0733639	-0.165819	0.110537
CTPS	58	4503132	NM_001905.1	-0.811042	0.000259424	-0.467546	1.20635e-05
CTPS2	1852	28559082	NM_019857.3	-0.259463	0.00226501	-0.244684	0.263067
CTSA	4680	119395728	NM_000308.2	-0.513925	0.00970629	-0.407455	0.00942512
CTSB	3690	66346646	NM_001908.3	-0.139552	0.63299	-0.0495046	0.925235
CTSD	1541	23110949	NM_001909.3	-0.324062	0.00465754	-0.222084	0.105702
CTSE	1542	23110950	NM_001910.2	-0.0941588	0.403573	-0.176351	0.135886
CTSG	1543	23110953	NM_001911.2	-0.706452	0.0248227	-0.513698	0.0704949
CTSK	1544	23110958	NM_000396.2	-0.0856949	0.431392	-0.213907	0.00781333
CTSL1	4752	125987604	NM_145918.2	-0.335203	0.1961	-0.613075	0.000132564
CTSL2	1545	23110959	NM_001333.2	-0.0141965	0.991441	-0.29486	0.0152994
CTSS	1546	23110961	NM_004079.3	0.0850992	0.525376	-0.0614193	0.630656
CTTN	1249	20357555	NM_138565.1	-0.658754	0.0114964	-0.454496	0.0188776
CUGBP1	2518	38570080	NM_198700.1	-0.114203	0.584024	-0.270275	0.318016
CUGBP2	3792	68303638	NM_006561.2	-0.11556	0.525182	-0.0959271	0.389671
CUL1	2084	32307160	NM_003592.2	-0.144963	0.33671	-0.353339	0.0521695
CUL2	1105	19482173	NM_003591.2	-0.302772	0.0287311	-0.282365	0.0253664
CUL3	2888	45827792	NM_003590.2	-0.0633632	0.326614	0.231879	0.0827468
CUL9	3669	63082031	NM_015089.2	-0.21061	0.0576781	-0.447127	0.00019216
CUZD1	4557	115583646	NM_022034.4	-0.279781	0.223189	-0.335766	0.000151353
CX3CL1	3297	54111253	NM_002996.3	-0.224596	0.32359	-0.313514	0.0278296
CX3CR1	3797	68348719	NM_001337.3	0.0605406	0.701313	-0.246067	0.0397509
CXCL10	4970	149999381	NM_001565.2	-0.107866	0.340724	-0.156104	0.130539
CXCL11	926	14790145	NM_005409.3	-0.625758	0.0283151	-0.319922	0.186066
CXCL12	3984	76563934	NM_000609.4	-0.25647	0.0924426	-0.528599	0.0458773
CXCL13	443	5453576	NM_006419.1	-0.287624	0.00154438	-0.0680441	0.362562
CXCL2	4922	148298657	NM_002089.3	-0.250393	0.153022	-0.689536	0.00996345
CXCL3	4922	148298657	NM_002089.3	-0.545231	0.00864576	-0.398261	0.0619852
CXCL6	3258	52851409	NM_002993.2	0.186938	0.229908	0.205449	0.135484
CXCL9	151	4505186	NM_002416.1	-0.134017	0.0322032	0.0233536	0.869982
CXCR1	1884	29171679	NM_000634.2	-0.224596	0.0719163	-0.269859	0.133206
CXCR3	96	4504098	NM_001504.1	-0.0845541	0.739051	-0.151925	0.240417
CXCR4	3455	56790926	NM_001008540.1	0.0414222	0.868024	-0.154538	0.360701
CXCR6	480	5730105	NM_006564.1	-0.486891	0.00298328	-0.52836	0.00327538
CYB5R1	3083	49574501	NM_016243.2	0.043142	0.910038	0.0279734	0.809786
CYB5R3	3830	70908371	NM_007326.2	0.231487	0.0283274	0.100732	0.419205
CYBA	3801	68509913	NM_000101.2	-0.116448	0.199982	-0.018182	0.685916
CYBB	552	6996020	NM_000397.2	-0.236795	0.0451454	0.0523436	0.61661
CYC1	4926	148529008	NM_001916.3	-0.274863	0.000707581	0.164806	0.265102
CYCS	2309	34328939	NM_018947.4	0.102709	0.362469	0.146654	0.241055
CYGB	2483	38454323	NM_134268.3	-0.53074	0.0794286	-0.374016	0.0612507
CYLD	892	14165257	NM_015247.1	-0.140938	0.617614	-0.144517	0.515034
CYP11A1	5003	153218645	NM_000781.2	-0.0881362	0.70455	-0.279758	0.0203655
CYP11B1	3559	61743917	NM_000497.3	-0.257996	0.0139435	-0.437893	0.00144855
CYP11B2	4692	119829182	NM_000498.3	-0.337308	0.00312435	-0.216541	0.190762
CYP17A1	4222	91107038	NM_000102.3	0.0769618	0.596327	0.00124363	0.928697
CYP19A1	868	13904857	NM_000103.2	-0.0125669	0.925187	-0.00813924	0.990231
CYP1A1	813	13325053	NM_000499.2	-0.340245	0.0482912	-0.27119	0.0610454
CYP1A2	3932	73915099	NM_000761.3	-0.2799	0.255307	-0.308613	0.173252
CYP1B1	814	13325059	NM_000104.2	0.030873	0.70626	0.000301763	0.769954
CYP21A2	3764	67906817	NM_000500.5	-0.73866	1.37537e-05	-0.510266	0.000275117
CYP24A1	3354	55770849	NM_000782.3	-0.154988	0.122742	-0.219229	0.264475
CYP26A1	1001	16933527	NM_057157.1	0.0404969	0.855649	-0.164154	0.0505272
CYP27A1	869	13904863	NM_000784.2	-0.182233	0.0134106	0.0389392	0.653058
CYP27B1	3937	74099700	NM_000785.3	-0.443575	1.23554e-05	-0.359232	0.0025059
CYP2A13	1117	19743563	NM_000766.3	-0.235605	0.063516	-0.388091	6.95181e-08
CYP2A6	1254	20522239	NM_000762.4	0.227945	0.0512726	0.169596	0.159945
CYP2A7	935	15147327	NM_030589.2	-0.335246	0.0493501	-0.224888	0.0659562
CYP2B6	1255	20522261	NM_000767.4	-0.0866355	0.197723	-0.391713	5.20038e-05
CYP2C18	852	13699815	NM_000772.1	-0.333649	0.027397	-0.205269	0.176336
CYP2C19	59	4503218	NM_000769.1	-0.394502	0.0118312	-0.128474	0.227
CYP2C8	4315	98991772	NM_000770.3	-0.0598324	0.478656	-0.0673141	0.529008
CYP2C9	853	13699817	NM_000771.2	-0.389423	0.0153772	-0.407556	0.00250434
CYP2D6	3802	68509920	NM_001025161.1	-0.246927	0.00459282	-0.183086	0.300633
CYP2E1	3965	75709190	NM_000773.3	-0.200295	0.36718	0.0280224	0.953551
CYP2F1	1118	19743564	NM_000774.3	-0.484068	0.0294836	-0.474705	0.00395022
CYP2J2	1083	18491007	NM_000775.2	0.00533641	0.921172	0.040079	0.752948
CYP2R1	3645	62952503	NM_024514.4	-0.041092	0.735126	0.0215424	0.838668
CYP2S1	3219	51988884	NM_030622.6	-0.16319	0.068153	-0.599479	8.84071e-06
CYP2U1	3646	62952504	NM_183075.2	-0.500718	0.067558	-0.453071	0.0625681
CYP39A1	2090	32313586	NM_016593.3	-0.307692	0.129836	-0.273547	0.181534
CYP3A4	867	13904851	NM_017460.3	0.108611	0.379366	0.121636	0.283435
CYP3A43	1002	16933532	NM_057095.1	0.13261	0.308622	0.072855	0.485271
CYP3A5	936	15147331	NM_000777.2	-0.164136	0.0591861	-0.0686286	0.677914
CYP3A7	829	13386504	NM_000765.2	0.18356	0.114984	0.0106072	0.998154
CYP46A1	469	5729795	NM_006668.1	-0.363948	0.135387	-0.459172	0.00531106
CYP4A11	835	13435387	NM_000778.2	0.174065	0.189674	-0.0516086	0.744846
CYP4A22	835	13435387	NM_000778.2	-0.0217743	0.792516	-0.173747	0.254307
CYP4B1	836	13435388	NM_000779.2	-0.219713	0.0853002	-0.358865	4.95761e-05
CYP4F12	4975	150036265	NM_023944.2	-0.276688	0.551381	-0.171592	0.527687
CYP4F2	837	13435390	NM_001082.3	-0.357833	0.0548271	-0.186328	0.30555
CYP4F3	4662	119220561	NM_000896.2	-0.261131	0.0843734	0.0364272	0.727975
CYP51A1	870	13929427	NM_000786.2	-0.7223	0.00831035	-0.618148	0.00826104
CYP7A1	862	13787185	NM_000780.2	-0.0351617	0.954581	0.163362	0.090265
CYP7B1	863	13787190	NM_004820.2	-0.175193	0.150285	-0.112297	0.467081
CYP8B1	871	13929428	NM_004391.1	-0.38709	0.110793	-0.443105	0.0243884
CYR61	2282	34222286	NM_001554.3	-0.0238649	0.807959	-0.0532788	0.249113
CYSLTR1	1878	29029598	NM_006639.2	-0.0468309	0.885814	-0.118914	0.108569
CYSLTR2	1879	29029599	NM_020377.2	0.153263	0.11432	-0.172695	0.00979867
DAAM1	1279	21071076	NM_014992.1	-0.110101	0.244153	-0.15319	0.0584527
DAB1	2150	33350927	NM_021080.3	-0.165562	0.232626	0.148594	0.311628
DAB2	4924	148491081	NM_001343.2	-0.251185	0.0115298	-0.149161	0.288947
DACT1	4647	118498369	NM_016651.5	-0.298327	0.0105151	-0.323577	0.0429398
DAD1	60	4503252	NM_001344.1	-0.717253	0.000297261	-0.546338	1.14256e-07
DAG1	4933	148539834	NM_004393.2	-0.30262	0.0341657	-0.00760154	0.888325
DAO	4934	148539836	NM_001917.4	-0.370053	0.536634	-0.650987	0.0212059
DAP	344	4758119	NM_004394.1	-0.203954	0.097011	-0.233479	0.00692751
DAPK1	4194	89363046	NM_004938.2	-0.815042	0.0233717	-0.17507	0.125893
DAPK2	3873	71774012	NM_014326.3	-0.114302	0.12825	0.00894029	0.866907
DAPK3	274	4557510	NM_001348.1	-0.014737	0.850678	-0.306129	0.00609572
DAPP1	575	7657006	NM_014395.1	-0.224928	0.0131369	-0.167374	0.166853
DARC	2803	42822886	NM_002036.2	-0.224099	0.0209109	-0.166905	0.0426173
DARS	2846	45439305	NM_001349.2	-1.08775	0.00283077	-0.470696	0.0137687
DARS2	2646	40806182	NM_018122.3	0.0341075	0.821958	-0.181846	0.147821
DAXX	3288	53828721	NM_001350.3	-0.243453	0.512457	-0.506845	0.00132659
DAZAP2	2670	41281480	NM_014764.2	-0.481589	0.00785655	-0.0870864	0.838403
DAZL	1687	25121977	NM_001351.2	-0.25775	0.102478	-0.160648	0.191149
DBC1	4925	148528999	NM_014618.2	-0.0722861	0.462184	-0.354421	0.00218991
DBH	4593	116534899	NM_000787.3	-0.031504	0.811236	0.0914226	0.405543
DBN1	1078	18426914	NM_004395.2	-0.143371	0.0603537	-0.0718294	0.361207
DBP	2000	31542492	NM_001352.2	-0.346011	0.336456	-0.299881	0.0522827
DBT	4422	110671328	NM_001918.2	0.010774	0.966531	-0.171928	0.100422
DCC	4400	110431347	NM_005215.2	-0.0940539	0.878694	-0.286799	0.00160843
DCI	3604	62530383	NM_001919.2	-0.31826	0.0584482	-0.305176	0.0361095
DCK	61	4503268	NM_000788.1	-0.413773	0.0210493	-0.167286	0.163406
DCLRE1A	2787	42734318	NM_014881.2	-0.121262	0.185003	0.0248557	0.756361
DCLRE1B	1642	24431998	NM_022836.2	-0.297172	0.000335618	-0.3128	0.0302526
DCLRE1C	3983	76496494	NM_022487.2	-0.606291	6.0391e-05	-0.40763	0.000505331
DCN	2996	47419923	NM_133505.2	-0.00722301	0.792016	-0.0119325	0.942304
DCP1A	4988	150418000	NM_018403.4	0.122561	0.292127	-0.0421376	0.536053
DCT	511	6041666	NM_001922.2	-0.168675	0.337581	-0.145192	0.438873
DCTD	3556	61742818	NM_001921.2	0.0695656	0.543616	-0.102987	0.249259
DCTN1	807	13259507	NM_023019.1	-0.972346	5.23294e-05	-0.549728	0.000882962
DCXR	2710	41350203	NM_016286.2	-0.302116	0.0600271	-0.5164	5.17967e-05
DDB1	4490	113422922	XM_001128983.1	-0.921363	0.0525203	-0.406487	0.159482
DDB2	275	4557514	NM_000107.1	0.0570791	0.610941	0.189158	0.14232
DDC	3077	49472824	NM_000790.2	-0.285264	0.045195	-0.184603	0.250454
DDEF2	22	4502248	NM_003887.1	-0.288012	0.226294	-0.216958	0.21058
DDHD1	2828	45120112	NM_030637.1	0.00610659	0.889385	-0.278333	0.361524
DDIT3	3102	50345277	NM_004083.4	-0.450239	0.062791	-0.369101	0.00808203
DDIT4	3431	56676369	NM_019058.2	-0.128222	0.162248	-0.0100352	0.828319
DDO	2584	40217814	NM_003649.2	-0.0856655	0.704437	-0.0670944	0.870649
DDOST	4449	112382210	NM_005216.4	-0.73176	9.8664e-07	-0.62386	0.000673215
DDR1	4066	83977449	NM_013993.2	-0.0174029	0.874733	0.0742861	0.429264
DDX1	376	4826685	NM_004939.1	-0.407157	0.079571	-0.591827	0.00227608
DDX18	2472	38327633	NM_006773.3	-1.66459	0.00082279	-1.00429	0.0104874
DDX19A	2245	34147562	NM_018332.3	-0.166136	0.134805	-0.233917	0.0890048
DDX20	900	14251211	NM_007204.3	-0.135374	0.348273	-0.315893	0.0178842
DDX23	2695	41327770	NM_004818.2	-0.956518	0.00128103	-0.704057	1.30412e-05
DDX4	844	13518014	NM_024415.1	-0.437483	0.516898	-0.228675	0.0586528
DDX41	1276	21071031	NM_016222.2	-1.40497	0.000855235	-0.781529	0.000273493
DDX47	2696	41327774	NM_016355.3	-1.00048	0.0186126	-0.70202	0.00570404
DDX50	803	13129005	NM_024045.1	-0.186545	0.274105	-0.0679196	0.319619
DDX51	2381	37059776	NM_175066.2	-0.707837	8.81332e-06	-0.649182	9.23666e-05
DDX52	2514	38569504	NM_007010.2	-0.221353	0.0669509	-0.326277	7.57296e-05
DDX54	3171	51094100	NM_024072.3	-0.794466	0.00534586	-0.400786	0.0212496
DDX55	2697	41327778	NM_020936.1	-0.324826	0.0126788	-0.203638	0.137785
DDX56	3172	51094102	NM_019082.2	-0.265662	0.103086	-0.340355	0.0338463
DEDD	4186	89353286	NM_001039712.1	-0.300426	0.072315	-0.237672	0.0086933
DEDD2	1986	31377621	NM_133328.2	-0.402222	0.0824594	-0.313914	0.196145
DEFA1	784	12621915	NM_004084.2	0.0393782	0.770705	-0.135496	0.336215
DEFB1	3141	50659096	NM_005218.3	-0.0985448	0.21382	-0.166888	0.111149
DEFB4	795	13124885	NM_004942.2	-0.501741	5.78592e-07	-0.323603	0.172728
DEGS1	1394	21614503	NM_003676.2	0.125006	0.312226	0.0789584	0.43421
DEGS2	2894	46048444	NM_206918.1	-0.268168	0.271521	-0.494829	0.0117309
DERA	4567	116063553	NM_015954.2	-0.237731	0.0249866	-0.0302372	0.68258
DES	3346	55749931	NM_001927.3	-0.568103	0.0506439	-0.3716	1.12255e-06
DFFA	2973	47132578	NM_004401.2	-0.236736	0.0951011	-0.195013	0.00971749
DFFB	3220	51988889	NM_001004285.1	-0.534822	0.000899018	-0.318216	0.00456924
DGAT1	566	7382489	NM_012079.2	-0.277272	0.0177169	0.0591209	0.548957
DGAT2	1721	26024196	NM_032564.2	0.0341285	0.845008	-0.107813	0.511121
DGKA	2748	41872487	NM_201444.2	-0.510945	0.52206	-0.351208	0.0883247
DGKB	1437	22027631	NM_004080.1	-0.070758	0.131105	0.0297765	0.939871
DGKD	1694	25777597	NM_152879.2	-0.372349	0.0513449	-0.120727	0.60498
DGKE	63	4503312	NM_003647.1	-0.0394383	0.768415	-0.216725	0.0894728
DGKG	4732	124256481	NM_001080745.1	0.125535	0.324195	-0.126081	0.0947944
DGKH	2086	32307168	NM_152910.3	-0.440344	0.023498	-0.197665	0.108469
DGKI	2112	32483395	NM_004717.2	-0.126502	0.407007	-0.0429693	0.998883
DGKQ	2645	40806174	NM_001347.2	-0.37001	4.31033e-05	-0.382679	0.000121771
DGKZ	4969	149999368	NM_201533.2	-0.317016	0.16115	0.0664194	0.548539
DHCR24	4519	114155130	NM_014762.3	-0.124203	0.145147	-0.148822	0.273047
DHCR7	64	4503320	NM_001360.1	-0.200819	0.122183	-0.379231	6.28752e-05
DHDDS	2875	45580737	NM_205861.1	-0.470306	1.9432e-05	-0.337703	0.00132627
DHFR	3794	68303806	NM_000791.3	-0.0256401	0.612411	-0.0834397	0.415874
DHH	1572	23346635	NM_021044.2	-0.25597	0.0121088	-0.202277	0.0194629
DHODH	3803	68509922	NM_001361.3	-0.0800729	0.534867	-0.12205	0.874026
DHRS1	1176	19923982	NM_138452.1	0.0329163	0.919927	-0.29236	0.000276056
DHRS2	2626	40548401	NM_182908.3	-0.305508	0.0157559	-0.145407	0.128177
DHRS3	3654	62988332	NM_004753.4	-0.184827	0.0987152	-0.0564903	0.662266
DHRS4	2106	32483356	NM_021004.2	-0.136409	0.221612	0.140391	0.24196
DHRS7	612	7706317	NM_016029.1	-0.0646105	0.824597	0.0971525	0.379966
DHRSX	1392	21553324	NM_145177.1	0.069172	0.559724	0.176867	0.11295
DHX58	4966	149408121	NM_024119.2	-0.0767044	0.771097	-0.0954516	0.593533
DIABLO	2773	42544194	NM_138930.2	-0.0564532	0.411315	-0.00743986	0.653091
DIAPH1	2052	31742531	NM_005219.2	-0.0155816	0.764004	-0.228167	0.00279916
DIAPH2	4551	115527115	NM_006729.3	-0.0806594	0.746443	-0.188746	0.163258
DICER1	1895	29294650	NM_177438.1	-0.488417	7.57493e-06	-0.634286	1.1352e-11
DIDO1	3841	71044476	NM_080797.2	-0.678465	0.000141145	-0.275204	0.0489296
DIO1	4190	89357937	NM_001039716.1	0.0389751	0.795796	-0.0899095	0.440262
DIO2	4920	148277091	NM_013989.3	-0.292394	0.19624	-0.215299	0.093631
DISC1	3557	61742826	NM_001012958.1	-0.115474	0.36398	-0.472342	0.000929939
DIXDC1	4574	116256345	NM_001037954.2	-0.323759	0.0425797	-0.339631	0.126095
DKC1	929	15011921	NM_001363.2	-0.476284	0.000162006	-0.163927	0.465023
DKFZP434E1119	4157	89034171	XM_495888.2	-0.346338	0.119753	-0.111771	0.414796
DKK1	3548	61676924	NM_012242.2	-0.217393	0.0691154	-0.215141	0.22971
DKK2	3328	54792134	NM_014421.2	-0.0784797	0.499553	-0.359952	0.00152837
DKK3	3691	66346687	NM_013253.4	-0.353771	0.256932	-0.45404	0.00602344
DKK4	3692	66346690	NM_014420.2	-0.197207	0.00617491	-0.403911	2.61665e-05
DLAT	2049	31711991	NM_001931.2	-0.0995552	0.77304	-0.181402	0.400795
DLD	4223	91199539	NM_000108.3	-0.380213	0.000149917	-0.376258	0.00945974
DLG4	4935	148539838	NM_001365.2	-0.319943	0.00748345	-0.187322	0.987519
DLGAP5	1336	21361644	NM_014750.3	-0.197627	0.201036	-0.053478	0.860795
DLL1	4428	110735442	NM_005618.3	-0.133527	0.0661212	0.145553	0.218091
DLL3	2833	45243550	NM_016941.2	-0.459559	0.0364636	-0.569792	0.0139511
DLL4	2061	31881762	NM_019074.2	-0.335776	0.0228754	-0.41147	0.000393684
DLST	2087	32307170	NM_001933.3	-0.811232	0.000285796	-0.165633	0.0895052
DLX1	4068	84043955	NM_001038493.1	0.210049	0.198535	0.437288	0.173146
DLX3	2475	38327640	NM_005220.2	-0.320054	0.000153788	-0.0584591	0.775094
DLX6	4026	82659114	NM_005222.2	-0.367436	0.011559	-0.0352523	0.846838
DMC1	1560	23238218	NM_007068.2	-0.182059	0.525681	-0.0102625	0.881564
DMD	427	5032294	NM_004014.1	-0.243401	0.0364635	-0.186238	0.103652
DMGDH	1684	24797150	NM_013391.2	-0.066657	0.887558	-0.0647064	0.571644
DNAJA1	3075	49472820	NM_001539.2	-0.0277271	0.816523	-0.164921	0.278232
DNAJA2	569	7549807	NM_005880.2	-0.0896505	0.659026	-0.197975	0.180411
DNAJA3	2635	40786390	NM_005147.3	-0.319665	0.117597	-0.29036	0.0362854
DNAJA4	2151	33354248	NM_018602.2	0.0895419	0.409024	-0.244279	0.208967
DNAJB1	447	5453689	NM_006145.1	0.0914645	0.500162	-0.0248793	0.922387
DNAJB11	3181	51317390	NM_016306.4	0.0329448	0.971601	-0.141521	0.345654
DNAJB2	4116	88501732	NM_006736.5	-0.577369	0.0936983	-0.496579	0.00508009
DNAJB4	1638	24431959	NM_007034.3	-0.20554	0.11166	-0.334127	0.012629
DNAJB9	672	9558754	NM_012328.1	-0.493494	0.207951	-0.245685	0.13125
DNAJC3	1605	24234721	NM_006260.2	-0.176379	0.0314141	-0.272244	0.00781859
DNAJC4	410	5031770	NM_005528.1	-0.0680106	0.558907	-0.0779306	0.297873
DNAJC5	2857	45504381	NM_025219.1	-0.304106	0.00386215	-0.107524	0.128427
DNM1	3405	56549116	NM_001005336.1	-0.24861	0.196258	-0.153344	0.212383
DNM2	3406	56549118	NM_004945.2	-0.506548	0.0158243	-0.21406	0.0126094
DNMBP	2561	39930350	NM_015221.1	-0.47545	0.00605238	-0.332479	0.00468173
DNMT1	65	4503350	NM_001379.1	-0.106444	0.492151	-0.191663	0.109619
DNMT3A	1851	28559070	NM_175630.1	-0.346719	0.0100383	-0.23277	0.00660646
DNMT3B	1850	28559059	NM_006892.3	-0.380753	0.0541259	-0.0782422	0.167111
DNMT3L	1867	28872779	NM_175867.1	-0.0371964	0.907335	-0.189401	0.154411
DNTT	3662	63054851	NM_001017520.1	-0.347652	5.61478e-05	-0.250263	0.137572
DOCK1	4319	100913207	NM_001380.3	-0.21568	0.0975029	-0.170585	0.00167915
DOCK9	1609	24308028	NM_015296.1	-0.20444	0.329093	-0.191494	0.0611926
DOK1	330	4755133	NM_001381.2	-0.210102	0.0676077	-0.0865304	0.482571
DOK2	2738	41406049	NM_003974.2	-0.12555	0.355541	-0.202289	0.125214
DOLPP1	3068	48976059	NM_020438.3	-0.158752	0.132772	-0.0189895	0.675167
DOT1L	1462	22094134	NM_032482.1	0.130339	0.188244	0.0140912	0.951514
DPAGT1	2797	42794008	NM_001382.2	-0.0280374	0.611833	-0.0569355	0.816911
DPEP1	4876	142381187	NM_004413.2	-0.21104	0.233978	-0.286344	0.00371681
DPF2	1373	21536317	NM_006268.3	-0.496921	0.000451055	-0.26715	0.0399847
DPM1	66	4503362	NM_003859.1	0.0179191	0.965759	0.0102691	0.887379
DPM2	1667	24497593	NM_003863.2	-0.116665	0.361754	-0.231976	0.0933963
DPP4	2959	47078262	NM_001935.3	0.0710146	0.641539	-0.200221	0.171355
DPPA2	2063	31982875	NM_138815.2	-0.435005	0.00170951	-0.678593	1.4696e-10
DPPA3	3233	52426759	NM_199286.2	-0.373675	0.042533	-0.463337	0.00125705
DPPA4	4887	144953902	NM_018189.3	-0.457255	1.05454e-06	-0.486677	1.94036e-07
DPPA5	3818	70608178	NM_001025290.1	-0.0250246	0.742001	0.0196435	0.803892
DPYD	4694	119943097	NM_000110.3	-0.406461	0.120895	-0.336876	0.0435082
DPYS	67	4503374	NM_001385.1	-0.0100471	0.683461	-0.334103	0.000645657
DPYSL2	3153	50811906	NM_001386.4	-0.431647	0.100681	-0.227798	0.00982534
DPYSL5	1173	19923820	NM_020134.2	-0.0889376	0.522845	0.0731918	0.501405
DRAM1	4432	110825977	NM_018370.2	0.34953	0.0533113	-0.00189706	0.850935
DRD1	4121	88758587	NM_000794.3	-1.29292	0.00154729	-0.739145	0.0270388
DRD2	1045	17986269	NM_016574.2	-0.282063	0.266726	-0.525297	0.00741387
DRD3	4178	89191860	NM_000796.3	0.0874862	0.522843	0.0337858	0.873242
DRD4	2113	32483396	NM_000797.2	-0.134241	0.313264	-0.0868499	0.105102
DRD5	2305	34328907	NM_000798.3	-0.238451	0.0957389	-0.216887	0.0661128
DSE	4737	124494232	NM_013352.2	0.0426657	0.816536	-0.183097	0.0261053
DSP	3499	58530839	NM_004415.2	-0.0775907	0.778532	0.0437879	0.51949
DTNBP1	2300	34304371	NM_032122.3	-0.561934	0.00366756	-0.200477	0.0336234
DTX1	2722	41352717	NM_004416.2	-0.236346	0.167769	-0.0652295	0.596347
DTX2	1612	24308252	NM_020892.1	-0.152753	0.191438	-0.150392	0.191259
DTX3	1978	31341899	NM_178502.2	-0.24226	0.274954	-0.0668096	0.449737
DTX3L	1985	31377615	NM_138287.2	-0.433551	0.00181915	-0.359874	9.75941e-05
DTX4	4916	148237497	NM_015177.1	-0.447652	0.00487113	-0.0197748	0.843595
DTYMK	2771	42544173	NM_012145.2	-1.03195	0.0466396	-0.635381	0.0463301
DUOX1	1866	28872749	NM_017434.3	-0.192638	0.0751394	-0.112693	0.314983
DUSP1	556	7108342	NM_004417.2	0.400841	0.00356001	-0.0754781	0.447044
DUSP10	1375	21536334	NM_007207.3	0.279949	0.0163968	0.228386	0.0542019
DUSP14	4940	148596940	NM_007026.2	0.0103973	0.977131	-0.175225	0.207836
DUSP4	1376	21536335	NM_057158.2	-0.129198	0.375028	-0.0309789	0.617668
DUSP6	2795	42764682	NM_001946.2	-0.349968	0.0320591	-0.159847	0.177337
DUSP8	5012	153281157	NM_004420.2	-0.0703618	0.571032	-0.204409	0.119064
DUSP9	69	4503420	NM_001395.1	-0.329945	0.00410189	-0.380624	1.28369e-05
DUT	3829	70906440	NM_001025248.1	-0.399217	0.0228782	-0.261576	0.215667
DVL1	4936	148539849	NM_182779.3	-0.0878553	0.578797	-0.00308909	0.570999
DVL2	3060	48762939	NM_004422.2	-0.345935	0.00322727	-0.0788952	0.671133
DVL3	2741	41406096	NM_004423.3	-0.0956614	0.578084	-0.121203	0.0469542
DYRK1A	4598	116734669	NM_130436.2	-0.178028	0.238569	0.168828	0.271878
DYRK1B	489	5922000	NM_006484.1	-0.275206	0.24953	-0.0231234	0.924462
DYSF	1127	19743938	NM_003494.2	-0.187618	0.117269	-0.0742378	0.342926
E2F1	786	12669910	NM_005225.1	0.2271	0.177726	0.203586	0.114011
E2F2	2339	34485718	NM_004091.2	0.0348499	0.981779	-0.198517	0.00708175
E2F3	787	12669913	NM_001949.2	0.234503	0.040649	-0.178084	0.251042
E2F4	2812	44829053	NM_001950.3	-0.0864869	0.402808	-0.190706	0.166982
E2F5	4803	134142810	NM_001951.3	-0.836001	0.000263038	-0.397964	0.0111119
EARS2	4807	134288910	NR_003501.1	-0.478835	0.169864	-0.607832	0.0248312
EBF1	2372	36054140	NM_024007.2	-0.164373	0.207719	-0.382219	0.000654029
EBI3	906	14577916	NM_005755.2	-0.283288	0.103331	-0.253252	0.182334
EBP	471	5729809	NM_006579.1	-0.217515	0.347023	-0.56136	0.00109877
ECE2	2667	41281432	NM_014693.2	-0.36122	0.0766432	-0.32436	0.0161061
ECGF1	592	7669488	NM_001953.2	-0.063094	0.626652	0.0526326	0.642299
ECHS1	788	12707569	NM_004092.2	-0.23391	0.0754237	-0.174043	0.277307
ECSIT	1223	20149632	NM_016581.2	0.07814	0.526852	-0.149743	0.106283
EDA	3298	54112108	NM_001005613.1	-0.2245	0.0170604	-0.0190435	0.653567
EDN1	1311	21359861	NM_001955.2	-0.0629529	0.833126	-0.214457	0.200986
EDN3	2924	46370061	NM_207033.1	-0.27481	0.0629979	-0.346888	0.0100225
EDNRA	70	4503464	NM_001957.1	-0.287186	0.294507	-0.143126	0.365699
EDNRB	276	4557546	NM_000115.1	0.190188	0.0664005	0.107111	0.280717
EEA1	3357	55770887	NM_003566.2	-0.375367	0.00119799	-0.2752	0.216886
EED	1598	24041019	NM_003797.2	0.117833	0.343584	-0.309806	0.00472897
EEF1A2	1690	25453470	NM_001958.2	0.0699294	0.533522	0.105757	0.340055
EEF1B2	4040	83376128	NM_021121.3	-0.24349	0.00153791	-0.268626	0.000749063
EEF1D	1691	25453473	NM_032378.2	-0.150287	0.424739	-0.270148	0.0218031
EEF1G	4048	83656774	NM_001404.4	-0.387615	0.163705	-0.225742	0.355895
EEF2	4049	83656775	NM_001961.3	-2.35501	5.31516e-11	-1.46481	9.4729e-06
EEF2K	4196	89903005	NM_013302.3	-0.0434553	0.637795	-0.132198	0.29124
EFNA1	2162	33359681	NM_004428.2	-0.424617	4.26038e-05	-0.478683	1.91968e-05
EFNA2	1817	27894380	NM_001405.2	-0.240157	0.565699	-0.238867	0.0255268
EFNA3	2163	33359683	NM_004952.3	0.0454925	0.79288	-0.154245	0.418683
EFNA4	2164	33359684	NM_005227.2	0.0171268	0.782739	-0.00712845	0.877484
EFNA5	71	4503486	NM_001962.1	-0.0547433	0.37511	-0.0651474	0.679973
EFNB1	1962	31317225	NM_004429.3	-0.499	0.166983	-0.589781	0.0135627
EFNB2	2165	33359689	NM_004093.2	-0.29772	0.143058	-0.542071	0.0174902
EFTUD2	2660	41152055	NM_004247.2	-1.75155	0.000188247	-0.868369	0.00129654
EGF	504	6031163	NM_001963.2	0.110616	0.376844	-0.216984	0.114779
EGFR	2689	41327735	NM_201284.1	-0.717686	5.35585e-05	-0.582026	0.00099979
EGLN1	842	13489072	NM_022051.1	-0.335855	0.0142532	-0.443231	0.0906661
EGLN3	4776	130509310	NM_022073.3	-0.0476844	0.73562	-0.101168	0.452086
EGR1	1963	31317226	NM_001964.2	-0.144114	0.178031	-0.132135	0.0361721
EGR2	678	9845523	NM_000399.2	-0.103833	0.120038	-0.000433369	0.944487
EGR3	1964	31317227	NM_004430.2	-0.0434167	0.877377	-0.0129345	0.871385
EGR4	72	4503494	NM_001965.1	-0.0113986	0.890949	0.242313	0.0891749
EHD2	1329	21361461	NM_014601.2	0.167905	0.117768	0.110152	0.212004
EHHADH	3810	68989262	NM_001966.2	-0.241024	0.107877	-0.239876	0.150322
EHMT1	4152	89030726	XM_946119.1	-0.917995	1.05258e-05	-0.452561	0.0096365
EHMT2	1071	18375636	NM_006709.2	0.1479	0.243548	-0.232692	0.0386851
EI24	3375	55956765	NM_004879.3	-0.468643	0.00706789	-0.247682	0.0399015
EIF1	3995	77404355	NM_005801.3	-0.24421	0.0184328	-0.459577	0.00340895
EIF1AX	4170	89060641	XM_942595.1	-1.59984	4.96238e-05	-1.55879	3.95773e-06
EIF1AY	4170	89060641	XM_942595.1	-0.824276	0.0122685	-0.59566	0.02949
EIF2AK1	738	11125767	NM_014413.2	-0.226595	0.114963	-0.0999925	0.786825
EIF2AK2	192	4506102	NM_002759.1	-0.389597	0.0615389	-0.406993	0.00047247
EIF2AK3	4808	134304837	NM_004836.4	-0.12969	0.349778	-0.120535	0.0514679
EIF2AK4	3681	65287716	NM_001013703.2	-0.480513	0.0095571	-0.201075	0.00791147
EIF2B1	3991	77404351	NM_001414.2	-0.598146	0.000733313	-0.474217	0.000233003
EIF2B2	3992	77404352	NM_014239.2	-0.632242	0.00298564	-0.256943	0.00368354
EIF2B4	4003	78000155	NM_015636.3	-0.527396	0.00444088	-0.833975	0.00682498
EIF2B5	4037	83267878	NM_003907.2	-1.37232	4.01429e-06	-1.19947	1.36327e-06
EIF2S1	3993	77404353	NM_004094.4	-1.14293	0.0404459	-1.1283	0.000562639
EIF2S2	3994	77404354	NM_003908.3	-3.55119	4.38006e-26	-2.47609	1.00416e-26
EIF2S3	4051	83656782	NM_001415.3	-1.27613	0.0352717	-1.25061	0.000277353
EIF3A	C4	83367067	NM_003750.2	-2.89105	3.29101e-26	-1.56834	3.81398e-20
EIF3H	4050	83656776	NM_003756.2	-0.421375	0.0531936	-0.426277	0.00541815
EIF4A1	4439	111125008	NM_001416.2	-0.697083	6.36865e-06	0.168976	0.0322388
EIF4A2	4055	83700234	NM_001967.3	0.143593	0.197928	0.121128	0.32713
EIF4B	4953	148746207	NM_001417.4	-0.478876	0.00467898	-0.481149	0.000755953
EIF4E	3335	54873625	NM_001968.2	-1.20717	0.00118637	-0.880985	0.00365738
EIF4E2	3148	50726986	NM_004846.2	-0.0678942	0.817662	-0.348906	0.00151898
EIF4EBP1	4629	117938308	NM_004095.3	-0.544517	0.0660643	-0.584138	0.00197798
EIF4EBP2	2001	31542585	NM_004096.3	0.133296	0.273839	-0.0210111	0.864981
EIF4G1	2446	38201620	NM_182917.2	-0.490471	0.0230162	-0.0600178	0.56991
EIF4G2	4445	111494227	NM_001418.3	-0.254221	0.180415	-0.24249	0.0399307
EIF4G3	4554	115529454	NM_003760.3	-0.299719	0.166886	-0.365892	0.191668
EIF5	2385	37537715	NM_183004.3	-0.565398	0.000566393	-0.458439	0.00732443
EIF5A2	2142	33187364	NM_020390.5	-0.201867	0.124686	-0.0317131	0.916464
ELA1	3488	58331208	NM_001971.4	-0.153994	0.530586	-0.404122	0.0197075
ELA2A	961	15559206	NM_033440.1	-0.163178	0.194756	-0.21408	0.0170776
ELA3A	3491	58331213	NM_005747.3	-0.467303	0.470385	-0.221448	0.0860612
ELANE	3500	58530849	NM_001972.2	0.057683	0.693888	-0.112333	0.468991
ELAVL1	2452	38201713	NM_001419.2	-0.460304	0.00147693	0.0564021	0.642032
ELK1	751	11496880	NM_005229.2	0.0262591	0.611588	-0.158112	0.375132
ELK3	2824	44955920	NM_005230.2	-0.0676613	0.331537	-0.0950978	0.0466432
ELK4	2747	41872447	NM_001973.2	-0.327275	0.422255	-0.248713	0.262656
ELOVL2	2606	40254905	NM_017770.2	0.131547	0.316529	-0.193515	0.0140468
ELOVL5	3262	52851443	NM_021814.3	-0.145564	0.449173	0.0428623	0.7286
ELOVL6	804	13129087	NM_024090.1	0.0304286	0.832872	-0.0916239	0.757915
ELSPBP1	4508	113428686	XM_001134153.1	-0.00443413	0.796618	-0.113296	0.713018
EME1	1513	22748968	NM_152463.1	-0.21674	0.0951727	-0.192844	0.817148
EME2	3479	58197551	NM_001010865.1	-0.413401	0.000142718	-0.414251	0.00658369
EMP1	73	4503558	NM_001423.1	-0.255182	0.0185059	-0.146146	0.453466
EMR1	2658	40807488	NM_001974.3	0.174704	0.142985	-0.00163781	0.874553
EMR2	1578	23397682	NM_152916.1	-0.293568	0.0165731	-0.241476	0.0327288
EMR3	4797	133930785	NM_032571.3	-0.123671	0.344484	0.0397693	0.59707
EMX2	2002	31542586	NM_004098.2	-0.424867	0.00417356	-0.345329	1.97234e-05
EN1	4760	126090908	NM_001426.3	0.097285	0.453576	-0.346302	0.0298094
ENDOG	3284	53759133	NM_004435.2	-0.28121	0.000940954	-0.293314	0.0107967
ENG	277	4557554	NM_000118.1	-0.545429	0.00282511	-0.28302	0.0201148
ENO1	989	16507965	NM_001428.2	-0.029689	0.432695	-0.10749	0.0443373
ENO2	990	16507966	NM_001975.2	-0.217803	0.293066	-0.279713	0.0220935
ENO3	993	16554590	NM_001976.2	-0.0443952	0.35896	-0.147405	0.044107
ENPEP	4785	132814466	NM_001977.3	-0.299775	0.179754	-0.463194	0.0295582
ENPP1	812	13324676	NM_006208.1	-0.319402	0.12806	-0.153202	0.262147
ENPP2	4231	91823601	NM_001040092.1	0.0101149	0.860018	0.113914	0.26038
ENPP3	4441	111160295	NM_005021.3	-0.119022	0.163272	-0.342748	0.00494592
ENPP6	2380	37059767	NM_153343.2	0.212449	0.133644	0.101959	0.431753
ENPP7	2864	45545420	NM_178543.3	-0.142915	0.881144	-0.582297	0.00605948
ENTPD1	4910	147905699	NM_001098175.1	-0.23536	0.24057	-0.256757	0.059436
ENTPD3	265	4557424	NM_001248.1	0.0611627	0.651586	0.0432107	0.711132
ENTPD4	4825	141802192	NM_004901.2	-0.0259531	0.843856	-0.0947202	0.802632
ENTPD5	266	4557426	NM_001249.1	-0.170249	0.262542	-0.186747	0.0162221
ENTPD6	264	4557422	NM_001247.1	-0.0707685	0.45685	-0.0262333	0.716923
ENTPD7	3101	50345273	NM_020354.2	-0.711456	0.00062155	-0.298281	0.0506545
ENTPD8	4401	110431365	NM_198585.2	0.0279542	0.651664	-0.037589	0.450171
EOMES	1493	22538469	NM_005442.2	-0.0892238	0.230665	0.0108694	0.979255
EP300	3107	50345996	NM_001429.2	-0.342248	0.013648	-0.494074	0.0005481
EPAS1	2682	41327154	NM_001430.3	-0.120068	0.854232	0.10907	0.321499
EPB49	74	4503580	NM_001978.1	-0.144437	0.346987	-0.226917	0.242285
EPHA2	2136	32967310	NM_004431.2	-0.128274	0.613571	-0.379876	0.0375689
EPHA4	2853	45439363	NM_004438.3	-0.316584	0.00784455	-0.0601001	0.952813
EPHB1	3358	55770893	NM_004441.3	-0.170099	0.30154	-0.276215	0.154205
EPHB2	4437	111118979	NM_004442.6	-0.37384	0.0582526	-0.406892	0.0248242
EPHB3	2203	33598961	NM_004443.3	0.0245156	0.689564	-0.0423831	0.749789
EPHB4	3360	55774978	NM_004444.4	-0.292847	0.498643	0.0472333	0.584181
EPHX1	278	4557560	NM_000120.2	0.171904	0.0961264	0.00338139	0.915939
EPHX2	3435	56682950	NM_001979.4	-0.421794	0.0586962	-0.259166	0.00256472
EPN1	2709	41350200	NM_013333.2	-0.300394	0.0457389	0.0434347	0.647279
EPO	3578	62240996	NM_000799.2	0.135359	0.328893	0.16556	0.156882
EPOR	279	4557561	NM_000121.2	-0.582227	9.90926e-07	-0.512825	2.17918e-09
EPPK1	866	13876385	NM_031308.1	-0.0918802	0.363717	-0.101358	0.232395
EPRS	3584	62241041	NM_004446.2	-0.421566	0.0769367	-0.177245	0.22203
EPS15	3436	56682951	NM_001981.2	-0.150834	0.241269	-0.308385	0.0321798
EPS8	3437	56682952	NM_004447.4	-0.404539	0.0353452	-0.0345668	0.795139
EPX	3684	65301165	NM_000502.2	-0.282447	0.247929	-0.283821	0.0655505
ERAP1	4288	94818890	NM_001040458.1	-0.271758	0.0891197	-0.289578	0.0150654
ERBB2	3324	54792097	NM_001005862.1	-0.321838	2.75824e-05	-0.317789	0.0198865
ERBB3	3325	54792099	NM_001982.2	-1.02897	0.00113683	-0.746304	7.26946e-05
ERBB4	390	4885214	NM_005235.1	-0.166776	0.369973	-0.184428	0.277471
ERCC1	2770	42544170	NM_001983.2	-0.315488	0.0178943	-0.251286	0.0618611
ERCC2	2581	40068510	NM_000400.2	-0.120825	0.767796	-0.0939402	0.0995677
ERCC3	280	4557562	NM_000122.1	0.154892	0.301271	-0.0115284	0.91604
ERCC4	391	4885216	NM_005236.1	-0.0092644	0.852494	-0.00105924	0.886727
ERCC5	3221	51988899	NM_000123.2	0.252518	0.0686775	-0.450181	0.000104997
EREG	4691	119703747	NM_001432.2	-0.329569	0.157796	-0.00274923	0.861366
ERG	2908	46255022	NM_182918.2	-7.65316e-05	0.949156	-0.275198	0.00818305
ERN1	3108	50345998	NM_152461.2	0.21961	0.148652	-0.0569966	0.91055
ERN2	4896	145312264	NM_033266.3	-0.381521	0.00358547	-0.358995	0.00969611
ESCO1	4573	116235477	NM_052911.2	-0.115595	0.240612	-0.158685	0.0325441
ESCO2	3672	63252914	NM_001017420.2	-0.173954	0.311179	-0.0538947	0.999026
ESD	2173	33413399	NM_001984.1	0.0470255	0.70192	0.0154465	0.954983
ESR1	3623	62821793	NM_000125.2	-0.283997	0.00754965	0.0172653	0.724987
ESR2	4269	94538324	NM_001040275.1	0.226306	0.129962	-0.00403865	0.905824
ESRRA	1103	18860919	NM_004451.3	-0.133119	0.300593	-0.305614	0.00167739
ETFA	4195	89903004	NM_000126.2	-0.240922	0.0412596	-0.442902	5.13064e-06
ETS1	2731	41393580	NM_005238.2	0.0807925	0.565247	0.156923	0.296186
ETS2	3394	56119171	NM_005239.4	0.034742	0.914873	-0.109982	0.0418845
ETV3	1225	20270187	NM_005240.1	-0.0160121	0.775415	-0.185159	0.226022
ETV5	346	4758315	NM_004454.1	-0.182	0.116241	-0.241993	0.161512
ETV6	5010	153267458	NM_001987.4	-0.649541	0.00759498	-0.649752	2.7064e-05
ETV7	2003	31542589	NM_016135.2	0.308981	0.0554613	-0.17636	0.542284
EXO1	2566	39995070	NM_006027.3	-0.0249565	0.977829	-0.236359	0.814671
EXOC7	3585	62241045	NM_001013839.1	-0.177432	0.211189	-0.304773	0.0520467
EXT1	2925	46370065	NM_000127.2	-0.188125	0.717876	-0.217125	0.127564
EXT2	2926	46370067	NM_000401.2	-0.198095	0.096202	0.0287106	0.856023
EXTL1	4455	112382284	NM_004455.2	0.0440603	0.829556	-0.151656	0.0457951
EXTL2	3944	74271839	NM_001033025.1	-0.273662	0.0844484	-0.279271	0.007686
EXTL3	2663	41281366	NM_001440.2	-0.098801	0.380678	-0.0524084	0.477226
EZH1	1145	19923201	NM_001991.2	0.0384511	0.726742	0.112595	0.326012
EZH2	1583	23510383	NM_152998.1	0.0574507	0.693779	0.0772158	0.481003
F10	4174	89142731	NM_000504.3	0.180331	0.225082	-0.0162944	0.792456
F11	4604	116805318	NM_000128.3	-0.245894	0.256988	-0.286726	0.0632462
F11R	1356	21464105	NM_016946.3	-0.33937	0.116832	-0.35534	0.0847788
F12	4889	145275212	NM_000505.3	-0.137027	0.679657	0.0151792	0.881183
F13A1	4677	119395708	NM_000129.3	-0.164378	0.161266	-0.452345	0.00529217
F13B	4408	110611236	NM_001994.2	-0.0112082	0.770498	-0.139673	0.335199
F2R	505	6031164	NM_001992.2	0.0678509	0.581786	-0.171434	0.180416
F2RL1	2346	34577051	NM_005242.3	-0.0166566	0.588772	0.0997632	0.445773
F2RL2	2347	34577053	NM_004101.2	-0.254343	0.00481942	-0.0565088	0.523036
F2RL3	4189	89353782	NM_003950.2	0.154742	0.226149	-0.208346	0.272901
F3	706	10518499	NM_001993.2	0.0975087	0.434487	-0.0237043	0.866402
F5	4678	119395710	NM_000130.4	-0.0849287	0.633173	-0.253079	0.243516
F7	4605	116805320	NM_000131.3	-0.135158	0.291879	-0.142492	0.0337985
F8	3693	66346691	NM_019863.2	0.00623338	0.927003	-0.0925439	0.378039
F8A1	3456	56790933	NM_012151.3	0.00581778	0.974652	-0.118813	0.0950551
F9	707	10518507	NM_000133.2	-0.192027	0.0463952	-0.312824	0.000412453
FAAH	281	4557574	NM_001441.1	-0.0367595	0.593756	0.0717093	0.479592
FABP1	282	4557576	NM_001443.1	0.054909	0.703377	-0.124874	0.455494
FABP2	725	10938019	NM_000134.2	-0.19738	0.15681	-0.243958	0.136613
FABP3	3628	62865867	NM_004102.3	-0.53642	0.00557634	-0.432818	0.00225747
FABP4	283	4557578	NM_001442.1	0.117584	0.347859	-0.0980281	0.56667
FABP5	284	4557580	NM_001444.1	0.0438156	0.887211	0.0232736	0.99006
FABP6	4282	94721244	NM_001445.2	0.00442203	0.803084	-0.00441057	0.93992
FABP7	2371	36054052	NM_001446.3	-0.252306	0.10958	-0.28633	0.0963199
FADD	1480	22219473	NM_003824.2	-0.381375	0.000163013	-0.346794	3.81265e-07
FADS1	887	14141179	NM_013402.3	-0.206965	0.0262406	-0.242435	0.00356302
FADS2	888	14141180	NM_004265.2	-0.93041	2.36289e-05	-0.398015	0.00121251
FAF1	1107	19528653	NM_007051.2	-0.320424	0.0196293	-0.0848536	0.740927
FAH	285	4557586	NM_000137.1	0.146669	0.22742	-0.230277	0.000865438
FAM132A	4710	121949745	NM_001014980.1	-0.61764	0.00765114	-0.309091	0.115654
FAM50A	345	4758219	NM_004699.1	-0.208368	0.137516	-0.152195	0.158924
FAM59A	772	12232414	NM_022751.1	-0.364239	0.0247198	-0.173624	0.0664293
FANCA	3722	66880552	NM_000135.2	-0.5084	0.00049421	-0.315355	0.13333
FANCB	3712	66528784	NM_001018113.1	0.00261123	0.775075	-0.334362	0.0493297
FANCC	3392	56118235	NM_000136.2	-0.280344	0.00797351	0.100526	0.371807
FANCD2	3713	66528887	NM_001018115.1	-0.313354	0.00210711	-0.40453	0.000324803
FANCE	3721	66879667	NM_021922.2	-0.508945	0.00541721	-0.144569	0.246978
FANCF	2782	42716285	NM_022725.2	-0.245336	0.33237	0.0133275	0.726416
FANCG	372	4759335	NM_004629.1	-0.192918	0.464405	-0.343769	0.0277016
FANCI	4030	82830439	NM_018193.2	-0.152368	0.284302	0.044429	0.670812
FANCL	3074	49472818	NM_018062.2	-0.140631	0.103523	-0.0346122	0.98908
FANCM	3955	74959746	NM_020937.1	0.0817646	0.549279	0.163351	0.0530032
FARS2	4773	126513133	NM_006567.3	-0.29041	0.230296	-0.291992	0.0865379
FARSA	4774	126517492	NM_004461.2	-0.120424	0.41814	-0.137483	0.160378
FARSLB	4725	124028524	NM_005687.3	-0.239981	0.700267	-0.140736	0.698649
FAS	1587	23510422	NM_152872.1	-0.312784	0.0506684	-0.641891	9.67963e-07
FASLG	255	4557328	NM_000639.1	-0.740998	1.05136e-05	-0.593456	0.00223612
FASN	2750	41872630	NM_004104.4	-0.48813	0.0677089	-0.268863	0.146933
FAT1	3972	75813622	NM_005245.3	-0.281596	0.000693982	-0.365612	0.00016164
FAU	3861	71565157	NM_001997.3	-0.76123	0.123683	-0.330156	0.223156
FBL	769	12056464	NM_001436.2	-1.67225	1.81104e-05	-0.833024	0.000177985
FBLN1	2357	34734065	NM_006486.2	-0.115809	0.119759	-0.305853	4.38986e-05
FBLN2	3208	51873052	NM_001004019.1	-0.50993	6.10573e-05	-0.586723	0.00577601
FBP1	995	16579887	NM_000507.2	0.00761392	0.991747	-0.197916	0.213662
FBP2	1518	22907027	NM_003837.2	-0.237315	0.0235147	-0.143435	0.132202
FBXW11	3063	48928047	NM_033645.2	0.123549	0.355712	0.215015	0.216409
FBXW2	568	7549806	NM_012164.2	-0.0852938	0.578898	-0.491077	0.00030743
FBXW7	4755	125991238	NM_018315.4	0.253296	0.191891	0.410983	0.0107425
FCER1A	1965	31317229	NM_002001.2	0.0164399	0.749165	-0.0100662	0.937107
FCER1G	347	4758343	NM_004106.1	-0.535977	3.70157e-06	-0.437484	3.29579e-08
FCER2	2251	34147598	NM_002002.3	-0.114165	0.430551	0.0796149	0.489176
FCGR1A	1635	24431940	NM_000566.2	-0.358831	0.234356	-0.375066	0.00381315
FCGR2A	3118	50511935	NM_021642.2	-0.342934	0.163097	-0.297727	0.00702347
FCGR2B	3118	50511935	NM_021642.2	-0.247009	0.192908	-0.211279	0.0580482
FCGR3A	3196	51593094	NM_000569.6	-0.105014	0.757456	-0.430439	0.027236
FCGR3B	3196	51593094	NM_000569.6	-0.422139	0.00949273	-0.122832	0.171827
FCGRT	2287	34222296	NM_004107.3	-0.403157	0.0319924	-0.469468	0.0198889
FCN1	628	8051583	NM_002003.2	-0.0058383	0.912491	0.0346619	0.828327
FDFT1	3744	67089146	NM_004462.3	-0.273995	0.0795773	-0.65362	0.000105535
FDPS	2664	41281370	NM_002004.2	-0.982488	7.73049e-06	-1.1841	2.49575e-06
FDXR	832	13435349	NM_024417.1	-0.355717	2.48559e-05	-0.294576	0.0439217
FECH	3538	60499020	NM_000140.2	-0.212757	0.0649161	-0.297643	0.0535016
FEN1	1116	19718776	NM_004111.4	-0.0964628	0.391847	-0.0822533	0.467811
FES	827	13376997	NM_002005.2	-0.0762084	0.900671	-0.164702	0.149549
FEZ1	1017	17105401	NM_022549.2	-0.160359	0.0686888	-0.187458	0.00381686
FGA	3826	70906433	NM_021871.2	-0.0431432	0.761954	0.212568	0.0700689
FGB	3827	70906434	NM_005141.2	-0.709353	0.00502335	-0.550786	0.00111824
FGF1	932	15055546	NM_000800.2	-0.104305	0.463386	-0.096536	0.576339
FGF10	348	4758359	NM_004465.1	0.0951736	0.447792	-0.203672	0.172923
FGF11	2526	38683846	NM_004112.2	0.0457502	0.86712	-0.1759	0.0465724
FGF12	1396	21614509	NM_021032.2	-0.148765	0.0525892	-0.106369	0.174643
FGF13	979	16306542	NM_033642.1	-0.101176	0.356358	-0.0624144	0.435501
FGF18	76	4503694	NM_003862.1	-0.581684	7.10165e-07	-0.382549	0.00405677
FGF2	2719	41352694	NM_002006.3	-0.091845	0.288193	0.119966	0.355231
FGF20	673	9789946	NM_019851.1	-0.020919	0.596726	0.119618	0.299349
FGF3	955	15451899	NM_005247.2	-0.0954022	0.122009	-0.116277	0.551729
FGF4	77	4503700	NM_002007.1	-0.0961084	0.605797	-0.217932	0.0121165
FGF5	3893	73486654	NM_004464.3	0.0742197	0.624993	-0.0180135	0.96261
FGF6	704	10337586	NM_020996.1	-0.226911	0.113212	-0.167732	0.0665789
FGF7	937	15147344	NM_002009.2	-0.0977666	0.661239	-0.035937	0.624959
FGF8	938	15147347	NM_033164.1	-0.273764	0.00229105	-0.17629	0.531225
FGF9	78	4503706	NM_002010.1	-0.226648	0.0158098	-0.196204	0.123188
FGFR1	4331	105990516	NM_023106.2	0.0072623	0.758975	-0.352633	0.0382681
FGFR2	4345	108773805	NM_022970.2	-0.049357	0.660653	-0.0820751	0.675932
FGFR3	793	13112047	NM_022965.1	-0.214805	0.410921	-0.213677	0.0322696
FGFR4	3009	47524176	NM_022963.2	-0.0196945	0.833208	-0.173891	0.278246
FGG	3828	70906436	NM_000509.4	0.011922	0.928827	-0.302695	0.0500825
FGL2	479	5730074	NM_006682.1	-0.295629	0.00339109	-0.313812	0.000726138
FGR	4451	112382240	NM_001042729.1	0.0355292	0.604326	0.053254	0.577024
FH	1125	19743874	NM_000143.2	-0.596634	0.00435799	-0.501285	0.000797555
FHIT	79	4503718	NM_002012.1	0.0178184	0.857317	-0.158986	0.504723
FHL2	4105	87159833	NM_201557.2	-0.147517	0.0278839	-0.135312	0.262125
FHL5	1931	30410800	NM_020482.3	-0.577747	0.00594874	-0.377164	0.0933329
FIGF	1188	19924297	NM_004469.2	-0.761551	0.0183456	-0.48079	0.0646422
FKBP1A	1020	17149837	NM_000801.2	-0.561095	0.00216796	-0.232399	0.058788
FKBP5	1021	17149847	NM_004117.2	0.0827606	0.500947	0.149465	0.174387
FLAD1	2745	41872388	NM_025207.3	-0.469434	0.0213706	-0.250855	0.073675
FLCN	3179	51317377	NM_144997.4	-0.26406	0.106951	-0.0973809	0.450359
FLI1	559	7110592	NM_002017.2	-0.233422	0.0191256	-0.194319	0.0113297
FLJ21865	773	12232428	NM_022759.1	0.0334528	0.726232	-0.0203712	0.918314
FLNA	4568	116063572	NM_001456.2	-0.759345	0.0374672	-0.48435	0.000295072
FLNC	4606	116805321	NM_001458.3	-0.639993	0.00148068	-0.351045	0.000369128
FLOT1	523	6552331	NM_005803.2	-0.318724	0.000959427	-0.140365	0.20577
FLOT2	4272	94538361	NM_004475.2	0.0762012	0.546559	-0.130226	0.305259
FLT1	2076	32306519	NM_002019.2	-0.157266	0.47697	-0.301987	0.0514039
FLT3	4707	121114303	NM_004119.2	-0.34514	0.012749	0.112188	0.243395
FLT3LG	2493	38455415	NM_001459.2	0.00385397	0.744024	-0.321779	0.000372442
FLT4	2210	33667110	NM_182925.1	-0.245846	0.888172	-0.322004	0.0160381
FMN2	3938	74136553	NM_020066.3	-0.216973	0.287509	-0.239325	0.149211
FMO1	80	4503754	NM_002021.1	-0.208676	0.50258	-0.0223007	0.945959
FMO2	3522	59938777	NM_001460.2	-0.314874	0.122172	-0.204063	0.0801381
FMO3	3122	50541964	NM_006894.4	-0.465654	0.0123793	-0.379936	0.0284666
FMO4	81	4503758	NM_002022.1	0.110193	0.364478	-0.0643734	0.137362
FMOD	3837	71040110	NM_002023.3	-0.120285	0.549535	-0.228711	0.00399578
FN1	2970	47132558	NM_002026.2	-0.0348415	0.347891	-0.0207222	0.680076
FN3K	2004	31542792	NM_022158.2	-0.211552	0.0101164	-0.195517	0.030905
FNTA	3723	66882531	NM_001018677.1	-0.0442077	0.933747	0.0152798	0.989561
FNTB	2756	42476119	NM_002028.3	-0.343632	0.0119792	-0.461439	0.000660975
FOLH1	349	4758397	NM_004476.1	-0.204507	0.424374	-0.0538206	0.740172
FOLR1	663	9257214	NM_016730.1	-0.206957	0.00978201	-0.0769116	0.235114
FOLR4	4715	122937405	NM_001080486.1	-0.257972	0.191213	0.0643957	0.574294
FOS	524	6552332	NM_005252.2	-0.504544	1.37069e-05	-0.296729	0.124356
FOSB	483	5803016	NM_006732.1	-0.15752	0.220586	-0.158998	0.112452
FOSL1	2361	34734076	NM_005438.2	-0.407074	0.291911	-0.460374	0.000297781
FOSL2	2809	44680151	NM_005253.3	-0.0258408	0.947566	-0.209035	0.0785942
FOXA1	1654	24497500	NM_004496.2	-0.144225	0.286915	-0.0357277	0.77123
FOXA2	1655	24497502	NM_021784.3	-0.0385841	0.494415	0.115266	0.293558
FOXA3	1656	24497505	NM_004497.2	-0.465441	6.58739e-05	-0.174024	0.018383
FOXC2	392	4885236	NM_005251.1	-0.223662	0.0489688	-0.308173	0.000311738
FOXD3	541	6912371	NM_012183.1	0.0101367	0.677128	-0.0722708	0.608101
FOXH1	75	4503656	NM_003923.1	0.0336754	0.731732	-0.153576	0.205846
FOXK1	4020	82546823	NM_001037165.1	0.141013	0.305308	-0.425278	0.00107153
FOXL1	392	4885236	NM_005251.1	0.0738808	0.53578	0.0677292	0.57335
FOXM1	2769	42544160	NM_202003.1	-0.0289968	0.982032	-0.28388	0.00335829
FOXN1	1065	18201912	NM_003593.2	-0.578134	0.145391	-0.464453	0.00920025
FOXO1	4798	133930787	NM_002015.3	-0.127289	0.33787	-0.56161	0.00157944
FOXO3	4907	146260266	NM_001455.3	-0.0931393	0.405183	-0.174756	0.371302
FOXO4	4326	103472002	NM_005938.2	-0.168189	0.377304	-0.372716	1.36299e-06
FOXP1	3535	60498985	NM_032682.4	-0.274808	0.0915767	0.0116082	0.582869
FOXP3	2066	31982942	NM_014009.2	-0.232018	0.0626785	-0.2265	0.303745
FPGS	3735	66932989	NM_001018078.1	0.00812865	0.940608	0.141749	0.16234
FPGT	3605	62530385	NM_003838.2	-0.125107	0.616695	-0.049226	0.634459
FPR1	2376	36951095	NM_002029.3	-0.0622344	0.864484	-0.394395	7.72129e-05
FRAP1	1189	19924298	NM_004958.2	-0.166421	0.324378	-0.44376	0.00880905
FRAT1	1966	31317235	NM_005479.2	0.0264457	0.687934	-0.345982	0.0762042
FRAT2	1967	31317237	NM_012083.2	-0.503329	0.0176355	-0.558956	0.000671381
FRS2	4390	110347407	NM_006654.3	-0.315057	0.165229	-0.453482	0.00365114
FRZB	2486	38455387	NM_001463.2	-0.0306035	0.645466	-0.325341	0.0351485
FSCN1	3073	49472815	NM_003088.2	0.0942847	0.471602	-0.00737716	0.802278
FSCN2	4588	116295250	NM_001077182.1	-0.494712	0.000528377	-0.317858	0.0495932
FSCN3	693	9966790	NM_020369.1	-0.144759	0.478811	-0.13376	0.0235008
FSHB	3714	66528900	NM_000510.2	0.0850675	0.524225	-0.101646	0.178896
FSHR	2046	31657137	NM_000145.2	-0.528265	0.0017456	-0.525647	2.06023e-05
FST	561	7242223	NM_006350.2	-0.520201	0.129747	-0.331374	0.12405
FSTL1	2299	34304366	NM_007085.3	-0.000375614	0.878642	-0.249431	0.0738337
FTCD	2909	46255033	NM_006657.2	-0.0860453	0.380706	0.0708174	0.536986
FTH1	3438	56682958	NM_002032.2	-0.264434	0.152613	-0.124632	0.320202
FTMT	1883	29126240	NM_177478.1	0.225072	0.05386	0.0813282	0.444145
FTO	4714	122937262	NM_001080432.1	0.0960616	0.473385	-0.198586	0.275273
FUCA1	4664	119360347	NM_000147.3	0.174451	0.204172	0.386001	0.0136697
FUCA2	2582	40068511	NM_032020.3	-0.312291	0.319192	-0.142808	0.676576
FUK	3670	63175653	NM_145059.2	-0.286347	0.0109577	-0.326358	3.12722e-07
FURIN	1230	20336193	NM_002569.2	-0.135943	0.255632	-0.0445919	0.317321
FUT1	3495	58331243	NM_000148.2	-0.0924033	0.156265	-0.20729	0.188661
FUT2	4912	148224426	NM_001097638.1	-0.294849	0.0101034	-0.0305586	0.898637
FUT3	4917	148277013	NM_001097641.1	-0.0279799	0.582119	-0.217332	0.106099
FUT4	3155	50845425	NM_002033.2	0.064111	0.62611	0.0479088	0.594932
FUT5	3241	52485798	NM_002034.2	-0.177221	0.265784	0.0125545	0.905263
FUT6	3241	52485798	NM_002034.2	0.0499899	0.795808	-0.205878	0.293623
FUT7	3384	56090657	NM_004479.2	0.23589	0.143457	0.0702804	0.569626
FUT8	1928	30410727	NM_178156.1	-0.272064	0.0313631	-0.0971617	0.523198
FUT9	4809	139394625	NM_006581.3	-0.60419	0.017517	-0.798336	3.36649e-06
FXYD2	1790	27754766	NM_021603.2	-0.116659	0.745107	-0.190012	0.31206
FYN	1581	23510361	NM_153047.1	-0.164143	0.419664	-0.229232	0.00229996
FZD1	83	4503824	NM_003505.1	-0.37108	0.000483652	-0.336466	0.0264825
FZD10	1457	22035684	NM_007197.2	-0.215896	0.059062	-0.184122	0.188328
FZD2	490	5922012	NM_001466.2	-0.611192	0.000197259	-0.272488	0.0223057
FZD3	1458	22035685	NM_017412.2	-0.410847	2.4556e-05	-0.19551	0.0691
FZD4	1505	22547160	NM_012193.2	-0.383061	0.0143795	-0.352691	0.00197398
FZD5	4442	111160871	NM_003468.3	-0.487184	0.00399873	-0.199653	0.321706
FZD6	2362	34734078	NM_003506.2	0.199985	0.289368	-0.295985	0.00957265
FZD7	84	4503832	NM_003507.1	-0.320597	0.00297324	-0.180976	0.00313738
FZD8	877	13994189	NM_031866.1	-0.398088	0.000212678	-0.259662	0.20131
FZD9	3629	62865872	NM_003508.2	-0.330662	0.0100129	-0.0992321	0.193565
FZR1	2204	33620741	NM_016263.2	-0.125026	0.253391	-0.207694	0.295894
G0S2	1197	20070269	NM_015714.2	-0.380079	0.0634156	-0.169128	0.453739
G3BP2	2840	45359844	NM_012297.3	0.144718	0.178822	0.157238	0.166225
G6PC	4674	119393889	NM_000151.2	-0.343176	0.000390025	-0.1839	0.250548
G6PC2	4765	126273544	NM_021176.2	-0.356613	0.00149523	0.0723627	0.522916
G6PD	4344	108773794	NM_000402.3	0.0575768	0.682081	-0.114376	0.320211
GAA	4675	119393890	NM_000152.3	-0.141276	0.863223	-0.53304	0.000505326
GAB1	2927	46370070	NM_207123.1	-0.825229	4.82219e-07	-0.589627	5.42885e-08
GAB2	1058	18105041	NM_080491.1	-0.61956	0.00027437	-0.458656	0.00938164
GABARAP	491	6005763	NM_007278.1	-0.394002	0.0825689	-0.307113	0.0312248
GABARAPL1	3430	56676368	NM_031412.2	0.199871	0.147367	-0.0712169	0.219869
GABARAPL2	1749	27374999	NM_007285.6	-0.479226	0.000268034	-0.188035	0.254529
GABBR1	756	11497615	NM_021905.1	-0.00356562	0.966754	-0.413263	0.0237568
GABPA	2333	34452720	NM_002040.2	-0.360886	0.0392785	-0.41712	0.0013073
GABRA1	2467	38327553	NM_000806.3	-0.250349	0.0491535	0.0463613	0.715198
GABRA2	286	4557600	NM_000807.1	-0.0197016	0.601143	-0.0503199	0.350548
GABRA3	2358	34734069	NM_000808.2	-0.318482	0.000729531	-0.352403	0.0411304
GABRA4	2334	34452722	NM_000809.2	-0.0587769	0.272482	-0.132485	0.280894
GABRA5	510	6031207	NM_000810.2	-0.180383	0.18639	-0.320871	0.00179256
GABRA6	287	4557606	NM_000811.1	-0.879894	0.0157049	-0.493166	0.000810659
GABRB1	783	12548775	NM_000812.2	-0.0712205	0.859797	-0.0597011	0.251974
GABRB2	4734	124294884	NM_000813.2	0.00935349	0.850742	-0.108787	0.286245
GABRB3	1920	30061561	NM_021912.2	0.0683488	0.574193	0.118536	0.14726
GABRD	2359	34734070	NM_000815.2	-0.434299	0.00182185	-0.288629	0.0154691
GABRE	3234	52426760	NM_004961.3	0.341701	0.000342769	-0.0952586	0.374368
GABRG1	3520	59889570	NM_173536.3	-0.251165	0.0657199	-0.167283	0.0831854
GABRG2	2530	38788154	NM_198904.1	0.0511837	0.700449	-0.180958	0.0770593
GABRG3	4402	110556626	NM_033223.3	-0.223929	0.0014677	-0.143987	0.288054
GAD1	3496	58331244	NM_013445.3	-0.519729	3.4003e-06	-0.296572	0.081126
GAD2	85	4503874	NM_000818.1	0.0379733	0.905626	-0.104567	0.318639
GADD45A	674	9790904	NM_001924.2	-0.027121	0.401837	0.11813	0.280717
GADD45B	4095	86991435	NM_015675.2	-0.717968	0.0172721	-0.19589	0.58286
GADD45G	675	9790905	NM_006705.2	-0.0780025	0.737059	-0.265311	0.140018
GAL	4128	88853582	NM_015973.3	-0.176011	0.15188	-0.21404	0.138163
GAL3ST1	342	4758087	NM_004861.1	0.0402243	0.758819	0.0762134	0.468315
GALC	4038	83281449	NM_000153.2	-0.708191	0.00111312	-0.477192	0.000173277
GALE	3391	56118216	NM_001008216.1	0.226807	0.0267851	0.165131	0.252488
GALK1	86	4503894	NM_000154.1	-0.238186	0.0835446	0.00262647	0.85053
GALK2	3047	48527956	NM_001001556.1	-0.174229	0.103215	0.022091	0.987336
GALNS	3550	61698137	NM_000512.3	-0.24987	0.350999	-0.504939	0.106999
GALNT1	796	13124890	NM_020474.2	-0.204259	0.212509	-0.0806996	0.170591
GALNT10	2531	38788170	NM_017540.3	0.0467888	0.434421	-0.18295	0.132718
GALNT11	5019	153792094	NM_022087.2	-0.203535	0.101926	-0.120017	0.458914
[truncated: 3,046 more rows]
