# Supplementary material for: A mammosphere formation RNAi screen reveals that ATG4A promotes a breast cancer stem-like phenotype
Source: Breast Cancer Res. 2013 Nov 14;15(6):R109. doi: 10.1186/bcr3576 (PMC3978845; doi:10.1186/bcr3576)
Supplement: Additional file 3: Table S3 — Signalling pathway enrichment RNAi screen. Pathway enrichment analysis of genes identified via mammosphere formation RNAi screen. [file bcr3576-S3.xls]

## Sheet: Adherent
KEGG Pathway	Fold Enrichment	p-value	Genes
hsa03050:Proteasome	3.38235	1.41427e-08	PSMA2, PSMB4, PSMA1, PSMB7, PSMC6, PSMD13, PSMB6, PSMA6, PSMB1, PSMC3, PSMD11, PSME2, PSMB3, PSMA4, PSMB2, PSMD1, PSMC1, PSMA3, PSMD2, PSMD3, PSMD6, PSMD7, PSMD8
hsa03010:Ribosome	3.88889	2.28314e-06	RPSA, RPL14, RPL30, RPL6, RPL13A, RPS3A, RPL8, RPS13, RPL10, RPL11, RPS11, RPL12, RSL24D1, RPL4
hsa04114:Oocyte meiosis	1.76829	0.00163937	PPP2R5D, PPP2R5C, AURKA, ANAPC10, CDC16, CPEB1, RBX1, PRKACG, CCNE1, PPP3CC, PRKACA, PRKACB, CAMK2A, PPP2R1A, ANAPC2, ANAPC4, CDC23, CDC26, CDC27, PPP1CB, CCNB1, MAPK1, RPS6KA3, PPP1CA, CCNB2, ADCY9, PLK1, CALM3, MAD2L2, CALM2, CALM1
hsa04914:Progesterone-mediated oocyte maturation	1.71053	0.00503221	ANAPC10, CDC16, CPEB1, PRKACG, KRAS, PIK3CA, PRKACA, PRKACB, CCNA2, ANAPC2, HSP90AA1, ANAPC4, CDC23, RAF1, CDC26, CDC27, PPP1CB, CDC25A, CCNB1, MAPK1, RPS6KA3, CCNB3, CCNB2, ADCY9, PLK1, MAD2L2
hsa03040:Spliceosome	2.3913	0.00861391	PRPF19, SNRPA1, AQR, DDX23, RBM8A, EFTUD2, SNRNP200, SNRPD2, SNW1, HNRNPC, PRPF40A
hsa05110:Vibrio cholerae infection	1.86047	0.0155159	PRKCA, ACTB, ATP6V1H, ATP6V1G2, ATP6V1G1, ATP6V0B, ATP6V1C1, PRKACG, ACTG1, ATP6V1A, ADCY9, PLCG2, GNAS, PRKACA, PRKACB, ATP6V0D1
hsa04110:Cell cycle	1.49038	0.0176048	E2F5, ANAPC10, CDC16, RBX1, CCNE1, RAD21, MCM7, CDKN2D, CCNA2, MYC, STAG2, TFDP1, CDC6, ANAPC2, ANAPC4, SMAD3, CDC23, CDK6, CDK4, MCM3, CDC26, CDC27, MCM5, CDC25A, CCNB1, CCNB3, CCNB2, HDAC2, PLK1, PCNA, MAD2L2
hsa05016:Huntington's disease	1.49038	0.0176048	POLR2H, POLR2F, UQCRC1, POLR2L, NDUFB7, POLR2K, ATP5B, POLR2I, CYC1, CLTC, COX5A, POLR2D, POLR2B, POLR2A, PLCB3, BDNF, DLG4, ATP5H, NDUFS2, PLCB2, HAP1, SLC25A4, GRIN1, ATP5F1, NDUFA10, NDUFA1, DCTN1, COX6C, NRF1, HDAC2, SDHC
hsa03020:RNA polymerase	2.27273	0.0195776	POLR2H, POLR2F, POLR2L, POLR2K, POLR2I, POLR1A, POLR1B, POLR2D, POLR2B, POLR2A
hsa00970:Aminoacyl-tRNA biosynthesis	1.9697	0.0207726	CARS, VARS2, DARS, NARS, SARS, GARS, WARS2, VARS, IARS, TARS, HARS2, LARS, HARS
hsa00730:Thiamine metabolism	3.57143	0.0330063	TPK1, THTPA, MTMR1, NFS1, PHPT1
hsa04260:Cardiac muscle contraction	1.96429	0.0380221	ATP1B1, CACNA2D1, UQCRC1, MYL3, CYC1, ATP1A1, ATP1A2, COX5A, CACNA1S, COX6C, CACNA2D4
hsa00240:Pyrimidine metabolism	1.52174	0.0451384	POLR2H, POLR2F, POLR2L, CTPS, POLR2K, NT5C1B, POLR2I, POLR1A, AK3, POLA1, CTPS2, RRM2B, POLR1B, POLR2D, POLR2B, POLR2A, POLE2, RRM2, POLD1, NT5C3, RRM1
hsa00020:Citrate cycle (TCA cycle)	1.89655	0.0480276	DLST, LOC283398, ACO2, SUCLG1, SDHC, DLD, SUCLA2, OGDH, IDH3A, FH, PCK1

## Sheet: Mammosphere
KEGG Pathway	Fold Enrichment	p-value	Genes
hsa04630:Jak-STAT signaling pathway	2.05072	0.00175756	IL2RA, IL5, IL6ST, IL21R, IL6R, STAT1, STAT3, SPRY4, IFNAR1, IL12RB2, SPRY2, CCND1, CCND3, PIAS3, SOS2, IFNK, IL5RA, JAK3, PIK3R1, AKT3, IFNA17, GHR
hsa04060:Cytokine-cytokine receptor interaction	1.67434	0.00707818	CCL3, IL6ST, CSF1, IL21R, CXCL2, BMPR2, TNFRSF4, FLT3LG, IL12RB2, TNFRSF1B, IL17A, CCL20, IFNK, CD27, GHR, CSF1R, IL18R1, IL5, IL2RA, IL8, TNFRSF13C, IL6R, IFNAR1, TNFRSF9, TNFSF10, CCR6, IL5RA, IFNA17
hsa05215:Prostate cancer	2.2185	0.0085023	E2F2, BRAF, FOXO1, IGF1, IGF2, CREB5, BAD, IGF1R, CCND1, PDPK1, GSK3B, SOS2, PIK3R1, AKT3
hsa04150:mTOR signaling pathway	2.71654	0.0146648	PDPK1, BRAF, RHEB, IGF1, IGF2, RPTOR, EIF4E2, AKT3, PIK3R1
hsa05223:Non-small cell lung cancer	2.48572	0.016114	E2F2, PDPK1, CCND1, BRAF, RXRA, SOS2, RARB, BAD, AKT3, PIK3R1
hsa05200:Pathways in cancer	1.47826	0.0195552	DCC, E2F2, PTGS2, ARNT2, PPARG, FOXO1, SHH, FLT3LG, IGF1R, PAX8, SOS2, RARA, RARB, AKT3, PIK3R1, CSF1R, CEBPA, IL8, BRAF, RALBP1, RXRA, IGF1, BAD, STAT1, DAPK3, STAT3, FZD6, CCDC6, CCND1, PIAS3, GSK3B, WNT7A, ITGA2B
hsa04510:Focal adhesion	1.70163	0.0222344	CAV1, ACTN4, BRAF, DIAPH1, BCAR1, IGF1, BAD, PXN, CHAD, VCL, IGF1R, CCND1, PDPK1, CCND3, FYN, GSK3B, SOS2, PIK3R1, AKT3, ITGA2B
hsa04062:Chemokine signaling pathway	1.62747	0.0390754	ADCY4, CCL3, GNAI2, IL8, BRAF, BCAR1, CXCL2, ADRBK2, STAT1, PXN, STAT3, CCR6, ARRB2, CCL20, GSK3B, SOS2, JAK3, PIK3R1, AKT3
hsa05216:Thyroid cancer	3.04252	0.0416208	CCDC6, CCND1, BRAF, RXRA, PAX8, PPARG
hsa04640:Hematopoietic cell lineage	1.8781	0.049696	IL5, IL2RA, CSF1, FCGR1A, IL6R, IL5RA, CD5, ITGA2B, THPO, CSF1R, FLT3LG, CD7

## Sheet: Background
Genbank accession numbers
NM_001088
NM_001089
NM_003501
NM_001613
NM_001103
NM_000666
NM_001124
NM_001134
NM_003659
NM_001138
NM_001622
NM_000476
NM_000693
NM_001150
NM_000700
NM_001630
NM_001642
NM_001643
NM_001170
NM_001654
NM_001659
NM_000047
NM_003887
NM_001698
NM_001713
NM_000713
NM_001719
NM_001203
NM_001727
NM_001729
NM_001731
NM_001584
NM_001738
NM_001739
NM_000718
NM_000720
NM_003688
NM_001771
NM_001773
NM_001774
NM_001779
NM_001781
NM_001782
NM_001260
NM_001819
NM_000742
NM_000748
NM_001280
NM_001826
NM_003992
NM_001297
NM_001841
NM_001870
NM_001873
NM_000098
NM_000756
NM_001885
NM_003798
NM_001905
NM_000769
NM_001344
NM_000788
NM_003670
NM_003647
NM_001360
NM_001379
NM_003859
NM_001385
NM_001945
NM_001395
NM_001957
NM_001962
NM_001965
NM_001423
NM_001978
NM_003923
NM_003862
NM_002007
NM_002010
NM_002012
NM_002021
NM_002022
NM_002035
NM_003505
NM_003507
NM_000818
NM_000154
NM_002048
NM_002053
NM_001493
NM_002056
NM_003878
NM_002064
NM_002067
NM_002068
NM_002079
NM_001504
NM_000841
NM_000842
NM_000845
NM_000853
NM_000179
NM_002096
NM_000855
NM_000857
NM_003865
NM_000187
NM_002115
NM_002124
NM_001531
NM_002133
NM_000194
NM_003806
NM_000413
NM_002153
NM_000414
NM_002157
NM_000863
NM_000865
NM_000868
NM_000871
NM_002160
NM_002171
NM_002172
NM_002175
NM_002169
NM_001553
NM_001566
NM_003866
NM_002198
NM_003604
NM_002202
NM_002204
NM_002209
NM_000889
NM_002220
NM_002246
NM_002291
NM_002294
NM_002315
NM_002316
NM_002335
NM_002337
NM_000895
NM_002341
NM_002342
NM_002346
NM_002349
NM_002350
NM_003925
NM_002415
NM_002416
NM_000901
NM_002425
NM_002424
NM_002435
NM_002454
NM_002460
NM_002461
NM_002469
NM_003826
NM_002495
NM_002496
NM_002507
NM_002526
NM_002539
NM_002575
NM_002599
NM_000923
NM_000283
NM_002608
NM_000284
NM_000925
NM_003477
NM_002616
NM_002619
NM_002621
NM_000292
NM_002645
NM_002650
NM_002651
NM_003561
NM_003706
NM_000301
NM_002676
NM_002690
NM_002691
NM_002693
NM_000938
NM_002696
NM_002698
NM_002710
NM_002759
NM_000312
NM_000313
NM_003891
NM_000963
NM_002859
NM_002873
NM_002885
NM_002912
NM_002970
NM_002977
NM_002981
NM_002983
NM_002984
NM_002995
NM_003002
NM_000450
NM_003022
NM_003026
NM_003036
NM_003037
NM_000452
NM_000339
NM_003053
NM_003127
NM_003135
NM_003140
NM_003745
NM_003765
NM_001057
NM_003564
NM_003189
NM_000353
NM_003201
NM_003212
NM_003234
NM_003238
NM_003239
NM_000358
NM_001064
NM_003291
NM_003299
NM_003496
NM_000371
NM_001071
NM_003358
NM_001073
NM_000377
NM_003391
NM_001610
NM_000017
NM_001104
NM_000020
NM_001115
NM_000025
NM_000026
NM_000646
NM_000030
NM_000658
NM_000036
NM_001147
NM_000039
NM_000040
NM_000639
NM_000055
NM_000061
NM_000064
NM_000562
NM_000606
NM_000067
NM_000069
NM_000071
NM_001247
NM_001248
NM_001249
NM_000073
NM_001258
NM_000076
NM_000078
NM_000751
NM_000392
NM_000096
NM_001348
NM_000107
NM_000115
NM_000118
NM_000120
NM_000121
NM_000122
NM_001441
NM_001443
NM_001442
NM_001444
NM_000137
NM_000807
NM_000811
NM_000820
NM_001509
NM_001510
NM_000859
NM_000197
NM_000415
NM_000417
NM_000210
NM_000214
NM_000222
NM_000422
NM_000230
NM_000234
NM_000236
NM_000242
NM_000243
NM_000247
NM_000250
NM_000251
NM_000254
NM_000255
NM_000431
NM_000432
NM_000258
NM_000262
NM_000435
NM_000270
NM_000274
NM_000277
NM_000448
NM_001034
NM_001052
NM_001053
NM_000375
NM_000201
NM_000416
NM_000206
NM_000211
NM_000229
NM_000065
NM_000395
NM_000440
NM_001381
NM_002194
NM_001567
NM_004043
NM_004849
NM_004330
NM_004334
NM_004344
NM_004354
NM_004072
NM_004383
NM_004078
NM_004861
NM_004388
NM_004394
NM_004699
NM_004454
NM_004106
NM_004465
NM_004476
NM_004193
NM_004246
NM_004488
NM_004832
NM_004492
NM_004128
NM_004821
NM_004494
NM_004807
NM_004521
NM_004190
NM_004784
NM_004688
NM_004864
NM_004658
NM_004165
NM_004591
NM_004168
NM_004603
NM_004853
NM_004179
NM_004666
NM_004629
NM_001153
NM_001154
NM_002108
NM_004939
NM_005110
NM_004969
NM_005101
NM_005015
NM_005018
NM_005020
NM_005044
NM_005051
NM_005123
NM_005071
NM_005172
NM_005448
NM_005193
NM_005235
NM_005236
NM_005251
NM_005269
NM_005271
NM_005309
NM_005373
NM_005382
NM_005383
NM_005413
NM_005427
NM_005431
NM_000054
NM_001540
NM_001101
NM_001621
NM_005881
NM_005713
NM_005513
NM_005769
NM_005528
NM_005531
NM_005544
NM_005548
NM_005566
NM_005693
NM_005582
NM_005587
NM_005592
NM_005593
NM_005609
NM_005610
NM_005621
NM_005639
NM_005655
NM_005657
NM_005715
NM_004014
NM_000557
NM_006017
NM_005891
NM_006057
NM_006110
NM_006111
NM_006018
NM_006043
NM_006042
NM_006041
NM_005913
NM_005919
NM_005928
NM_006092
NM_006406
NM_006419
NM_006139
NM_006304
NM_006395
NM_006145
NM_006441
NM_006156
NM_006163
NM_006168
NM_006475
NM_006193
NM_006202
NM_006205
NM_006219
NM_006235
NM_006259
NM_006265
NM_006272
NM_006278
NM_006280
NM_006456
NM_006342
NM_006286
NM_006297
NM_004929
NM_006488
NM_006668
NM_006566
NM_006579
NM_006700
NM_006496
NM_006681
NM_006661
NM_006502
NM_006666
NM_006516
NM_006682
NM_006564
NM_006876
NM_004366
NM_006732
NM_006794
NM_007007
NM_006931
NM_006129
NM_004343
NM_006484
NM_001466
NM_007278
NM_007232
NM_007199
NM_007117
NM_007255
NM_000833
NM_000834
NM_000838
NM_000419
NM_002309
NM_006341
NM_002377
NM_002524
NM_001963
NM_001992
NM_002225
NM_002406
NM_003005
NM_000430
NM_000810
NM_001922
NM_004733
NM_007289
NM_006325
NM_001611
NM_001619
NM_000479
NM_001099
NM_002882
NM_005739
NM_000612
NM_000754
NM_005803
NM_005252
NM_000827
NM_000852
NM_001607
NM_001494
NM_005574
NM_007360
NM_003734
NM_004506
NM_000595
NM_007308
NM_006869
NM_012099
NM_012113
NM_012117
NM_012131
NM_012152
NM_012183
NM_012202
NM_012203
NM_012269
NM_012391
NM_012240
NM_001660
NM_001662
NM_001663
NM_005181
NM_006144
NM_000397
NM_013284
NM_013351
NM_013266
NM_004417
NM_012486
NM_005428
NM_002017
NM_012476
NM_006350
NM_000487
NM_004335
NM_000033
NM_001040
NM_012079
NM_013979
NM_012164
NM_005880
NM_007318
NM_014384
NM_014482
NM_014246
NM_014343
NM_014395
NM_014595
NM_014214
NM_014454
NM_014589
NM_014191
NM_014229
NM_014311
NM_014383
NM_014232
NM_015599
NM_014814
NM_014641
NM_015313
NM_014707
NM_014726
NM_004052
NM_001953
NM_007334
NM_005561
NM_013983
NM_013987
NM_001058
NM_001059
NM_016238
NM_016204
NM_016602
NM_016218
NM_016452
NM_016328
NM_015917
NM_015991
NM_015993
NM_016123
NM_016161
NM_016546
NM_016561
NM_016029
NM_016039
NM_016235
NM_016280
NM_016541
NM_016166
NM_016147
NM_015900
NM_015884
NM_016539
NM_016538
NM_016437
NM_015831
NM_015844
NM_004992
NM_013417
NM_002003
NM_002134
NM_016657
NM_000527
NM_002314
NM_000477
NM_017423
NM_017417
NM_015922
NM_005536
NM_016937
NM_005524
NM_003014
NM_016831
NM_002197
NM_017456
NM_013385
NM_018081
NM_018137
NM_018216
NM_018245
NM_018248
NM_018324
NM_017668
NM_017670
NM_017830
NM_017852
NM_017881
NM_017897
NM_017919
NM_018654
NM_018486
NM_018470
NM_018485
NM_017450
NM_016730
NM_002191
NM_002193
NM_002301
NM_000607
NM_017489
NM_019023
NM_018965
NM_018943
NM_012328
NM_019851
NM_001924
NM_006705
NM_002293
NM_002965
NM_000399
NM_020156
NM_005644
NM_004481
NM_004482
NM_000687
NM_016734
NM_000717
NM_001216
NM_019901
NM_005689
NM_007188
NM_020038
NM_012089
NM_000888
NM_020369
NM_020353
NM_020357
NM_020389
NM_020321
NM_020529
NM_020634
NM_020660
NM_020661
NM_020905
NM_020547
NM_020996
NM_014268
NM_001993
NM_000133
NM_000404
NM_000590
NM_000600
NM_000615
NM_021074
NM_021068
NM_000602
NM_000620
NM_000866
NM_005570
NM_001105
NM_021105
NM_004238
NM_021127
NM_021139
NM_021268
NM_004701
NM_000134
NM_006367
NM_002858
NM_000045
NM_000672
NM_021132
NM_020651
NM_001614
NM_021574
NM_003503
NM_004219
NM_000605
NM_000875
NM_014413
NM_000537
NM_021002
NM_020402
NM_021803
NM_021805
NM_017545
NM_021804
NM_000613
NM_003850
NM_002253
NM_021928
NM_000932
NM_005229
NM_000667
NM_014223
NM_002910
NM_001618
NM_021905
NM_022120
NM_022128
NM_022162
NM_004962
NM_005811
NM_021971
NM_021111
NM_022490
NM_022569
NM_003350
NM_012128
NM_001102
NM_001436
NM_021991
NM_003353
NM_022751
NM_022759
NM_001748
NM_022406
NM_021141
NM_012200
NM_005186
NM_002371
NM_012262
NM_003259
NM_022650
NM_000812
NM_004084
NM_022977
NM_005225
NM_001949
NM_004092
NM_022802
NM_005763
NM_002427
NM_004995
NM_022965
NM_000707
NM_004942
NM_020474
NM_004964
NM_003883
NM_006044
NM_000521
NM_024013
NM_006900
NM_024045
NM_024090
NM_021969
NM_002893
NM_023019
NM_022874
NM_004967
NM_003355
NM_022803
NM_006208
NM_000499
NM_000104
NM_004972
NM_001408
NM_000256
NM_006926
NM_024501
NM_024537
NM_024608
NM_024827
NM_024865
NM_025019
NM_025234
NM_006005
NM_002005
NM_000068
NM_000765
NM_021822
NM_022089
NM_024417
NM_000425
NM_020415
NM_000778
NM_000779
NM_001082
NM_024165
NM_006273
NM_000861
NM_022304
NM_022051
NM_015317
NM_024415
NM_000412
NM_000168
NM_030762
NM_030965
NM_030978
NM_021979
NM_030671
NM_000772
NM_000771
NM_004541
NM_005000
NM_001061
NM_006389
NM_005956
NM_012238
NM_030593
NM_031283
NM_000780
NM_004820
NM_001631
NM_012241
NM_031308
NM_017460
NM_000103
NM_000784
NM_000786
NM_004391
NM_005201
NM_001497
NM_003779
NM_004776
NM_004775
NM_031866
NM_031892
NM_031900
NM_004990
NM_000517
NM_005080
NM_031313
NM_004739
NM_002129
NM_022436
NM_013402
NM_004265
NM_032181
NM_032305
NM_032330
NM_015247
NM_031263
NM_032103
NM_032526
NM_032579
NM_032580
NM_032607
NM_021624
NM_007204
NM_005331
NM_020165
NM_004874
NM_004049
NM_004050
NM_005755
NM_018144
NM_001716
NM_004360
NM_001792
NM_001795
NM_002755
NM_000937
NM_004805
NM_006232
NM_016310
NM_032941
NM_012423
NM_001017
NM_021974
NM_032989
NM_033013
NM_000930
NM_022040
NM_032996
NM_005409
NM_016152
NM_005762
NM_001363
NM_004723
NM_015320
NM_000800
NM_033195
NM_003395
NM_030589
NM_000777
NM_002009
NM_033164
NM_015355
NM_001844
NM_003549
NM_033221
NM_000894
NM_000975
NM_000976
NM_002948
NM_033251
NM_033301
NM_033304
NM_001753
NM_033337
NM_020981
NM_003783
NM_000647
NM_005247
NM_002245
NM_006310
NM_002646
NM_033332
NM_005633
NM_033440
NM_004624
NM_002732
NM_012411
NM_000681
NM_001629
NM_005538
NM_006013
NM_005105
NM_000989
NM_003064
NM_000495
NM_000162
NM_033500
NM_020770
NM_001786
NM_012115
NM_003914
NM_033642
NM_006513
NM_005983
NM_033487
NM_004359
NM_001847
NM_052956
NM_032415
NM_052819
NM_004933
NM_001428
NM_001975
NM_032587
NM_001256
NM_001976
NM_000968
NM_000507
NM_053039
NM_005022
NM_006289
NM_054025
NM_001872
NM_057157
NM_057095
NM_003394
NM_005430
NM_001798
NM_000075
NM_001237
NM_001759
NM_001760
NM_001799
NM_004626
NM_003396
NM_033131
NM_001261
NM_004255
NM_001862
NM_022549
NM_033118
NM_000675
NM_000801
NM_004117
NM_001010
NM_025225
NM_057182
NM_057735
NM_000623
NM_058216
NM_030775
NM_058238
NM_000094
NM_032027
NM_001239
NM_006835
NM_004665
NM_001303
NM_006000
NM_006001
NM_020973
NM_001241
NM_006095
NM_078467
NM_004064
NM_052945
NM_005192
NM_016574
NM_079422
NM_019888
NM_006009
NM_004374
NM_080658
NM_080678
NM_080646
NM_080600
NM_006380
NM_000962
NM_002827
NM_002828
NM_080491
NM_014061
NM_080741
NM_012208
NM_002109
NM_000175
NM_080682
NM_003593
NM_080681
NM_080649
NM_014481
NM_033068
NM_001639
NM_006709
NM_002835
NM_080588
NM_004843
NM_003105
NM_007128
NM_007191
NM_004395
NM_002836
NM_002462
NM_003882
NM_003881
NM_000775
NM_002837
NM_016304
NM_130767
NM_002118
NM_130766
NM_006292
NM_006120
NM_003825
NM_130811
NM_004782
NM_005985
NM_030820
NM_130802
NM_130473
NM_130440
NM_002843
NM_002846
NM_012245
NM_021083
NM_004451
NM_133443
NM_003591
NM_001202
NM_007051
NM_058243
NM_003265
NM_018030
NM_080911
NM_004656
NM_130839
NM_133436
NM_003390
NM_004111
NM_000766
NM_000774
NM_133484
NM_003725
NM_013254
NM_003181
NM_002211
NM_003493
NM_000143
NM_004560
NM_003494
NM_016289
NM_000099
NM_005647
NM_004810
NM_003286
NM_001067
NM_001068
NM_017458
NM_014203
NM_001690
NM_015994
NM_134421
NM_000618
NM_000743
NM_001546
NM_003044
NM_003687
NM_001991
NM_002062
NM_002397
NM_004308
NM_004075
NM_004567
NM_004578
NM_004705
NM_004273
NM_005026
NM_005316
NM_005521
NM_006288
NM_006665
NM_016282
NM_016269
NM_016621
NM_016169
NM_018010
NM_025193
NM_005065
NM_138284
NM_002514
NM_002764
NM_003766
NM_002867
NM_004897
NM_021958
NM_020134
NM_030928
NM_138335
NM_138452
NM_133633
NM_016335
NM_004584
NM_002878
NM_133482
NM_002875
NM_003579
NM_005053
NM_006019
NM_003721
NM_000538
NM_004469
NM_004958
NM_005429
NM_003598
NM_002663
NM_003027
NM_002945
NM_015650
NM_014143
NM_015714
NM_016026
NM_018466
NM_022787
NM_002721
NM_002689
NM_004130
NM_004143
NM_006305
NM_006247
NM_013248
NM_033285
NM_012415
NM_134423
NM_133445
NM_006068
NM_022475
NM_014234
NM_000300
NM_002573
NM_003136
NM_007103
NM_006164
NM_007355
NM_012116
NM_012229
NM_016581
NM_016931
NM_005240
NM_005999
NM_002054
NM_016610
NM_017442
NM_002569
NM_138633
NM_138271
NM_138924
NM_013267
NM_000439
NM_002594
NM_005155
NM_138687
NM_138619
NM_022893
NM_020396
NM_138578
NM_005178
NM_004893
NM_002074
NM_130463
NM_133262
NM_004231
NM_138565
NM_001828
NM_015423
NM_138923
NM_001743
NM_000762
NM_000767
NM_001893
NM_007276
NM_000710
NM_017614
NM_000063
NM_022562
NM_006106
NM_002750
NM_002749
NM_138982
NM_139012
NM_005456
NM_002754
NM_139178
NM_001706
NM_138723
NM_138992
NM_138937
NM_020983
NM_130786
NM_016222
NM_000193
NM_003072
NM_014992
NM_002075
NM_001033
NM_006284
NM_002649
NM_002752
NM_001769
NM_139078
NM_003074
NM_003075
NM_004595
NM_006610
NM_015230
NM_004615
NM_139274
NM_004054
NM_003038
NM_012400
NM_016207
NM_017636
NM_018646
NM_022369
NM_024700
NM_032554
NM_001319
NM_004210
NM_001672
NM_000016
NM_005046
NM_005357
NM_001146
NM_000699
NM_001955
NM_016009
NM_016361
NM_018238
NM_020169
NM_003651
NM_003844
NM_003269
NM_004385
NM_004198
NM_005347
NM_005611
NM_006215
NM_006204
NM_006087
NM_001875
NM_002093
NM_014905
NM_014601
NM_015944
NM_015999
NM_001778
NM_016615
NM_019009
NM_002633
NM_014750
NM_003879
NM_017837
NM_018448
NM_019619
NM_052890
NM_033261
NM_021189
NM_022367
NM_025235
NM_005984
NM_144707
NM_001587
NM_002542
NM_145024
NM_145043
NM_145065
NM_012479
NM_006826
NM_003403
NM_016946
NM_016248
NM_005100
NM_007202
NM_139275
NM_139289
NM_006422
NM_004857
NM_004274
NM_005858
NM_003656
NM_001824
NM_144492
NM_006580
NM_021101
NM_007315
NM_003877
NM_006268
NM_002957
NM_007207
NM_057158
NM_020039
NM_007110
NM_005502
NM_003742
NM_005164
NM_139343
NM_001635
NM_001197
NM_030753
NM_001063
NM_033012
NM_020168
NM_005923
NM_002405
NM_005339
NM_145177
NM_003379
NM_003676
NM_145071
NM_021032
NM_012190
NM_012198
NM_030662
NM_007052
NM_005068
NM_002964
NM_005546
NM_021833
NM_003151
NM_004003
NM_003152
NM_145259
NM_145236
NM_017964
NM_016479
NM_145113
NM_145159
NM_020655
NM_021219
NM_006656
NM_015929
NM_002757
NM_002446
NM_006301
NM_145342
NM_145333
NM_001836
NM_145322
NM_002598
NM_005917
NM_005918
NM_003406
NM_016368
NM_018686
NM_012295
NM_144499
NM_003899
NM_080805
NM_003300
NM_004620
NM_004080
NM_002257
NM_130847
NM_145693
NM_014646
NM_001163
NM_005503
NM_145689
NM_005204
NM_004579
NM_145638
NM_013258
NM_001263
NM_003818
NM_000897
NM_145792
NM_030882
NM_005749
NM_145748
NM_001657
NM_007197
NM_017412
NM_014291
NM_014303
NM_014248
NM_032482
NM_000291
NM_000891
NM_021155
NM_080725
NM_000155
NM_006274
NM_000846
NM_001513
NM_145813
NM_145904
NM_031885
NM_006025
NM_005842
NM_147164
NM_004512
NM_147157
NM_134442
NM_003824
NM_148960
NM_147166
NM_002986
NM_001880
NM_147200
NM_004204
NM_006311
NM_002793
NM_002794
NM_002795
NM_002796
NM_002797
NM_005442
NM_018955
NM_148173
NM_022479
NM_005408
NM_004590
NM_002987
NM_002990
NM_002985
NM_003839
NM_003842
NM_002988
NM_012193
NM_004169
NM_052887
NM_152266
NM_152359
NM_152410
NM_152435
NM_152443
NM_152463
NM_152565
NM_152594
NM_152755
NM_004900
NM_003837
NM_145699
NM_014508
NM_000676
NM_000691
NM_006409
NM_005720
NM_000561
NM_000848
NM_000850
NM_000851
NM_001512
NM_152889
NM_152892
NM_002801
NM_002798
NM_002799
NM_002786
NM_152132
NM_002789
NM_002790
NM_002791
NM_152255
NM_001909
NM_001910
NM_001911
NM_000396
NM_001333
NM_004079
NM_152868
NM_012323
NM_003100
NM_003794
NM_152240
NM_017528
NM_001192
NM_000878
NM_148902
NM_012452
NM_005731
NM_005717
NM_152831
NM_007068
NM_003653
NM_019886
NM_152247
NM_152253
NM_025080
NM_030964
NM_003139
NM_152996
NM_001066
NM_003327
NM_001065
NM_021044
NM_032634
NM_033198
NM_015477
NM_005719
NM_003153
NM_152916
NM_030920
NM_153280
NM_153047
NM_021192
NM_152998
NM_148977
NM_005870
NM_003117
NM_152872
NM_001561
NM_003810
NM_006573
NM_003326
NM_017861
NM_014224
NM_014602
NM_024420
NM_032045
NM_004182
NM_003797
NM_153292
NM_024408
NM_001244
NM_003811
NM_153201
NM_153426
NM_006260
NM_004498
NM_006916
NM_007162
NM_015296
NM_015649
NM_017563
NM_020892
NM_153699
NM_014389
NM_002604
NM_002055
NM_000847
NM_005124
NM_002802
NM_002803
NM_002806
NM_153321
NM_024960
NM_024594
NM_153747
NM_032732
NM_153481
NM_144701
NM_001558
NM_000628
NM_000572
NM_000641
NM_000882
NM_002182
NM_000566
NM_000924
NM_001265
NM_007034
NM_014207
NM_018068
NM_020145
NM_022836
NM_004959
NM_014417
NM_031207
NM_016459
NM_004712
NM_002187
NM_153701
NM_001559
NM_005085
NM_153276
NM_153378
NM_004496
NM_021784
NM_004497
NM_005907
NM_003010
NM_017410
NM_007312
NM_153326
NM_020299
NM_001628
NM_003739
NM_001818
NM_139247
NM_003863
NM_014230
NM_006147
NM_153253
NM_170672
NM_002123
NM_002127
NM_033554
NM_002121
NM_012316
NM_002265
NM_006907
NM_002891
NM_156036
NM_002239
NM_000890
NM_021073
NM_013391
NM_015897
NM_004983
NM_001351
NM_002442
NM_005627
NM_001958
NM_032378
NM_016138
NM_004898
NM_152879
NM_002807
NM_002808
NM_002809
NM_004137
NM_002250
NM_002714
NM_015547
NM_006930
NM_001080
NM_000689
NM_170696
NM_000692
NM_000690
NM_003748
NM_005589
NM_170784
NM_002233
NM_002234
NM_031886
NM_171830
NM_000594
NM_171825
NM_033028
NM_000614
NM_172014
NM_053052
NM_032564
NM_172078
NM_021137
NM_006290
NM_007115
NM_172088
NM_004518
NM_000238
NM_014505
NM_002247
NM_001221
NM_172172
NM_001136
NM_032741
NM_006872
NM_001320
NM_005345
NM_005346
NM_001560
NM_000640
NM_002188
NM_002189
NM_172174
NM_005007
NM_006873
NM_018672
NM_005211
NM_000757
NM_007285
NM_173077
NM_003240
NM_015352
NM_172209
NM_012473
NM_172337
NM_005045
NM_021976
NM_020997
NM_005573
NM_032737
NM_080284
NM_015120
NM_004975
NM_172201
NM_153500
NM_000758
NM_172249
NM_172313
NM_000759
NM_172234
NM_013278
NM_022789
NM_002190
NM_003855
NM_172348
NM_022455
NM_031483
NM_004599
NM_001744
XM_210334
NM_005840
NM_018397
NM_006162
NM_001562
NM_172358
NM_005638
NM_000910
NM_173685
NM_173561
NM_021603
NM_002471
NM_173087
NM_173062
NM_003032
NM_003033
NM_003047
NM_003200
NM_002872
NM_138713
NM_170665
NM_173165
NM_006785
NM_022168
NM_173176
NM_153831
NM_005975
NM_173162
NM_000576
NM_173842
NM_003856
NM_000575
NM_000877
NM_173343
NM_173157
NM_006186
NM_173200
NM_001405
NM_018063
NM_174858
NM_172139
NM_016584
NM_172341
NM_175067
NM_174856
NM_005896
NM_002168
NM_005530
NM_174869
NM_003244
NM_000518
NM_019842
NM_174970
NM_003034
NM_174955
NM_001843
NM_001516
NM_018209
NM_014570
NM_000819
NM_170743
NM_000588
NM_003146
NM_002183
NM_032501
NM_175720
NM_004905
NM_000564
NM_000879
NM_004774
NM_006892
NM_175630
NM_019857
NM_000249
NM_000831
NM_002184
NM_002185
NM_000880
NM_000584
NM_006588
NM_006763
NM_006806
NM_002815
NM_175932
NM_002563
NM_176072
NM_017434
NM_175867
NM_016408
NM_004364
NM_005194
NM_001212
NM_002045
NM_176874
NM_024649
NM_001316
NM_175862
NM_014619
NM_006639
NM_020377
NM_022788
NM_004154
NM_004304
NM_177478
NM_000634
NM_001557
NM_176786
NM_006844
NM_001503
NM_176895
NM_177414
NM_177543
NM_006238
NM_177542
NM_177525
NM_177438
NM_177536
NM_003167
NM_022806
NM_005256
NM_177528
NM_014465
NM_005420
NM_003620
NM_020965
NM_002703
NM_173465
NM_000940
NM_003848
NM_003320
NM_031899
NM_138704
NM_176801
NM_006332
NM_003106
NM_178034
NM_017672
NM_031917
NM_178025
NM_001491
NM_021912
NM_003741
NM_006941
NM_005986
NM_003107
NM_002909
NM_013345
NM_005113
NM_178156
NM_002818
NM_005789
NM_020482
NM_032852
NM_178324
NM_006263
NM_178579
NM_021081
NM_000178
NM_178329
NM_004789
NM_000872
NM_006244
NM_013371
NM_001838
NM_002110
NM_015657
NM_001668
NM_001486
NM_021133
NM_178271
NM_032885
NM_015617
NM_181054
NM_004507
NM_001852
NM_181050
NM_021798
NM_021116
NM_002505
NM_002719
NM_180977
NM_007227
NM_004429
NM_001964
NM_004430
NM_002001
NM_005479
NM_012083
NM_021258
NM_052962
NM_006850
NM_000565
NM_178583
NM_020429
NM_181361
NM_181353
NM_014697
NM_006904
NM_178502
NM_178177
NM_178819
NM_006572
NM_175886
NM_177550
NM_144665
NM_138287
NM_133328
NM_022121
NM_021005
NM_017733
NM_013308
NM_006100
NM_005302
NM_003635
NM_181505
NM_000905
NM_006658
NM_001737
NM_001767
[truncated: 3,046 more rows]
