# Supplementary material for: A mammosphere formation RNAi screen reveals that ATG4A promotes a breast cancer stem-like phenotype
Source: Breast Cancer Res. 2013 Nov 14;15(6):R109. doi: 10.1186/bcr3576 (PMC3978845; doi:10.1186/bcr3576)
Supplement: Additional file 4: Table S4 — Signalling pathway enrichment expression profile. Pathway enrichment analysis of genes differentially expressed between adherently cultured cells versus mammospheres. [file bcr3576-S4.xls]

## Sheet: Downregulated
Term	Fold Enrichment	PValue	Genes
hsa04110:Cell cycle	4.70224	2.35759e-20	LOC100133012, E2F4, PRKDC, TTK, PKMYT1, CHEK1, ANAPC11, SFN, PTTG1, CCNE2, CCNE1, MCM7, ORC6L, BUB1, MYC, CCNA2, STAG1, TFDP1, CDC7, ANAPC1, RBL1, SKP2, SMAD3, CDK6, CDC20, ESPL1, MCM2, MCM3, CDC25C, MCM4, ORC1L, MCM5, CDC25A, SMC3, CDK2, CDC25B, MCM6, CCNB1, CCND1, MAD2L1, YWHAH, CCNB2, PLK1, PCNA, BUB1B, GADD45B, GADD45A
hsa03030:DNA replication	7.45911	1.56674e-14	LIG1, POLE, POLA1, POLA2, MCM2, MCM3, RNASEH2A, MCM4, MCM5, MCM6, RPA1, RFC5, PRIM1, RFC3, RFC4, MCM7, RFC1, POLE2, RFC2, POLD1, PCNA, FEN1
hsa04114:Oocyte meiosis	2.93844	1.158e-06	ADCY3, PPP2R5D, PKMYT1, AURKA, ANAPC11, PTTG1, CCNE2, CCNE1, BUB1, FBXO5, ANAPC1, MAP2K1, SGOL1, ESPL1, CDC20, CDC25C, ITPR3, CDK2, SMC3, CCNB1, MAPK1, CCNB2, YWHAH, MAD2L1, PLK1, CALM3
hsa03430:Mismatch repair	5.83756	5.17471e-06	RFC5, RPA1, EXO1, MSH6, RFC3, RFC4, RFC1, RFC2, POLD1, LIG1, PCNA
hsa00230:Purine metabolism	2.40904	1.05354e-05	ADCY3, PNPT1, POLA1, POLA2, HPRT1, AK3L1, PPAT, PFAS, POLR2A, PRIM1, POLE2, PAPSS2, IMPDH2, NT5C, POLR3G, POLR1E, NUDT5, POLE, AK2, PDE4C, GMPS, POLR3B, GART, RRM2, POLD1, PKM2, ADK, RRM1, ADSL, PAICS
hsa00240:Pyrimidine metabolism	2.85668	1.52154e-05	POLR3G, POLR1E, CTPS, PNPT1, POLE, POLA1, UPP1, CAD, POLA2, POLR3B, TK1, POLR2A, PRIM1, TYMS, POLE2, RRM2, POLD1, RRM1, CDA, TXNRD1, NT5C, DUT
hsa04115:p53 signaling pathway	3.23095	2.11406e-05	LOC100133012, ZMAT3, CDK6, CHEK1, SFN, GTSE1, CDK2, CCNB1, CCNE2, CCNE1, CCND1, CCNB2, RRM2, SERPINE1, GADD45B, THBS1, IGFBP3, GADD45A
hsa03410:Base excision repair	4.30793	4.83672e-05	MUTYH, HMGB1L1, POLE2, UNG, NEIL3, POLD1, LIG1, POLE, PCNA, MBD4, PARP1, FEN1
hsa04510:Focal adhesion	2.08541	5.46322e-05	CAV2, TLN1, CAV1, HRAS, PDGFB, DIAPH1, ITGB4, ITGB5, SRC, MYL9, PAK2, RAC3, ZYX, THBS1, EGFR, PRKCA, ACTB, COL4A1, MAP2K1, ACTN4, ROCK1, ROCK2, ACTN1, BIRC3, FLNB, COL5A1, COL4A6, MAPK1, VEGFC, LAMA4, CCND1, LAMA3, LAMA5, LAMC2
hsa04540:Gap junction	2.60573	0.000240144	PRKCA, EGFR, ADCY3, HRAS, PDGFB, MAP2K1, TUBB2A, ITPR3, SRC, TUBB4Q, MAPK1, TUBB, KRAS, GNAQ, CSNK1D, LOC399942, TUBB6, TUBA4A, TUBA3D
hsa05200:Pathways in cancer	1.71179	0.000291346	WNT5A, CKS1B, HRAS, PDGFB, MITF, PPARG, FGF12, ZBTB16, CCNE2, CCNE1, KRAS, RAC3, RARA, TPR, MYC, CSF2RA, PRKCA, BMP4, EGFR, MSH6, COL4A1, MAP2K1, EPAS1, CBL, TGFBR2, SKP2, SMAD3, LEF1, CDK6, BIRC5, BIRC3, COL4A6, CDK2, RAD51, MAPK1, VEGFC, LAMA4, CCND1, WNT7B, HSP90B1, LAMA3, ETS1, LAMA5, RASSF1, TCEB2, LAMC2
hsa03420:Nucleotide excision repair	3.32886	0.000613151	RFC5, RPA1, RFC3, RFC4, RFC1, POLE2, RFC2, POLD1, LIG1, POLE, PCNA, ERCC2
hsa04914:Progesterone-mediated oocyte maturation	2.44116	0.0012014	ADCY3, ANAPC1, MAP2K1, PKMYT1, ANAPC11, CDC25C, CDC25A, CDK2, CDC25B, CCNB1, MAPK1, CCNB2, MAD2L1, KRAS, PLK1, BUB1, CCNA2
hsa03440:Homologous recombination	3.9233	0.00133892	RPA1, XRCC2, BLM, POLD1, EME1, SHFM1, TOP3A, RAD54L, RAD51
hsa05216:Thyroid cancer	3.78801	0.00171947	MAPK1, HRAS, CCND1, KRAS, MAP2K1, PPARG, LEF1, TPR, MYC
hsa05130:Pathogenic Escherichia coli infection	2.66309	0.00422098	PRKCA, ACTB, TUBB, ROCK1, ROCK2, TUBB2A, LOC399942, TUBB6, TUBA4A, TUBA3D, NCL, TUBB4Q
hsa05219:Bladder cancer	2.90615	0.00583676	EGFR, MAPK1, VEGFC, HRAS, CCND1, KRAS, MAP2K1, RASSF1, THBS1, MYC
hsa05222:Small cell lung cancer	2.17961	0.00748672	CKS1B, COL4A1, SKP2, CDK6, BIRC3, CDK2, COL4A6, CCNE2, CCNE1, CCND1, LAMA4, LAMA3, LAMA5, LAMC2, MYC
hsa04350:TGF-beta signaling pathway	2.12892	0.00921616	BMP4, E2F4, ROCK1, ROCK2, SMAD6, TGFBR2, RBL1, SMAD3, MAPK1, ID1, ID3, THBS1, MYC, BMP5, TFDP1
hsa04810:Regulation of actin cytoskeleton	1.61209	0.012837	HRAS, PDGFB, DIAPH1, DIAPH3, GNA12, SSH2, ITGB4, ITGB5, FGF12, MYL9, PFN1, KRAS, PAK2, TIAM2, RAC3, MSN, FGD3, EGFR, ACTB, ROCK1, ACTN4, MAP2K1, ROCK2, ACTN1, MYH9, MAPK1, RRAS2, MYH10
hsa04520:Adherens junction	2.11567	0.0174726	ACTB, EGFR, ACTN4, TGFBR2, ACTN1, LEF1, SMAD3, SNAI2, SRC, MAP3K7, MAPK1, RAC3, PVRL3
hsa03040:Spliceosome	1.74369	0.026449	SNRPA1, EFTUD2, U2AF2, PPIL1, HNRPA1L-2, RBMX, HNRNPU, SFRS2, HNRNPM, SFRS4, DDX46, PRPF8, U2AF1, SNRPB, SNRPA, SNRNP70, THOC2, SNRPF
hsa01040:Biosynthesis of unsaturated fatty acids	3.32886	0.0292885	ACOT7, PTPLB, ELOVL5, FADS1, ELOVL6, YOD1
hsa00670:One carbon pool by folate	3.81432	0.0363349	MTHFD1, TYMS, MTHFD2, MTHFD1L, GART
hsa04270:Vascular smooth muscle contraction	1.74369	0.0378304	PRKCA, ADCY3, MAP2K1, ADORA2B, ROCK1, ROCK2, ACTA2, GNA12, ITPR3, PRKCD, MYL9, MAPK1, GNAQ, ADRA1B, CALM3, RAMP1
hsa05220:Chronic myeloid leukemia	1.95293	0.0397624	MAPK1, HRAS, CCND1, KRAS, GAB2, MAP2K1, CBL, TGFBR2, SMAD3, CDK6, MYC, PTPN11
hsa05221:Acute myeloid leukemia	2.10445	0.0439273	MAPK1, HRAS, CCND1, KRAS, MAP2K1, PIM1, LEF1, RARA, ZBTB16, MYC
hsa04320:Dorso-ventral axis formation	2.92939	0.0483459	EGFR, MAPK1, KRAS, MAP2K1, ETS1, ETS2

## Sheet: Upregulated
Term	Fold Enrichment	PValue	Genes
hsa04142:Lysosome	4.10616	1.67049e-18	SGSH, CTSL2, NAGLU, LGMN, ATP6AP1, HEXB, ACP2, CTSA, ATP6V0B, CTSL1, GLB1, ATP6V0C, SLC11A2, CD68, IDS, TPP1, GALC, SCARB2, ATP6V0D1, GBA, IDUA, LAPTM4B, AGA, CLN3, ABCB9, LIPA, PSAP, CD63, FUCA1, M6PR, MANBA, GNS, DNASE2, LAMP1, LAMP2, LAMP3, CTSO, SMPD1, GAA, CTSD, SORT1, ATP6V0A1, NEU1, CTSB, ATP6V0A4, CTSH, CLN5, CTSF
hsa00190:Oxidative phosphorylation	3.68828	3.10177e-14	NDUFB3, NDUFB5, ATP6V0E1, ATP6AP1, COX7B, COX7C, ATP5G2, ATP6V1B2, ATP6V1G1, UQCRFS1, ATP6V1B1, UQCRQ, COX5B, ATP6V0B, NDUFB2, ATP6V0C, NDUFS5, ATP5EP2, LOC402175, COX6B1, ATP5L, ATP6V0D1, COX17, ATP5J, NDUFA4, NDUFA3, COX7A2, COX4I1, LHPP, NDUFA1, ATP6V1D, ATP6V1F, COX6C, ATP6V1A, ATP6V0E2, SDHC, ATP6V1E1, ATP6V1E2, COX6A1, ATP6V0A1, ATP6V0A4, UQCRB
hsa05120:Epithelial cell signaling in Helicobacter pylori infection	3.35639	3.47515e-07	CXCL1, F11R, ATP6V0E1, IL8, ATP6AP1, ATP6V1G1, ATP6V1B2, ATP6V1B1, CCL5, ATP6V1D, ATP6V0B, ATP6V1F, ATP6V0C, ATP6V1A, ATP6V0E2, MAPK13, ATP6V1E1, ATP6V1E2, ATP6V0A1, ADAM17, PAK1, ATP6V0D1, ATP6V0A4
hsa05110:Vibrio cholerae infection	3.49151	2.52728e-06	ATP6V0E1, SLC12A2, ATP6AP1, ATP6V1G1, ATP6V1B2, ATP6V1B1, ATP6V1D, ATP6V0B, ATP6V1F, ATP6V0C, ATP6V1A, ATP6V0E2, ATP6V1E1, ATP6V1E2, ATP6V0A1, GNAS, ATP6V0A4, ATP6V0D1, SEC61G
hsa05012:Parkinson's disease	2.52591	7.30209e-06	NDUFB3, NDUFB5, SNCAIP, COX7B, UBA7, COX7C, ATP5G2, UQCRFS1, COX5B, UQCRQ, NDUFB2, NDUFS5, ATP5EP2, LOC402175, COX6B1, ATP5J, NDUFA4, COX7A2, NDUFA3, CYCS, UBE2J1, UBE2L6, COX4I1, NDUFA1, COX6C, SDHC, COX6A1, UQCRB
hsa05010:Alzheimer's disease	2.15439	3.24787e-05	NDUFB3, NDUFB5, APH1A, COX7B, COX7C, MME, ATP5G2, UQCRFS1, UQCRQ, COX5B, NDUFB2, NDUFS5, APP, ATP5EP2, LOC402175, APOE, COX6B1, CALML5, PLCB1, ATP5J, NDUFA4, NDUFA3, COX7A2, CYCS, COX4I1, NDUFA1, COX6C, NCSTN, SDHC, PSEN2, ADAM17, COX6A1, UQCRB
hsa00280:Valine, leucine and isoleucine degradation	3.15739	0.00025538	BCKDHA, BCKDHB, ALDH3A2, HIBADH, HADHB, AUH, MCEE, ALDH2, ACAD8, HIBCH, HADH, PCCB, PCCA, ACAA1
hsa00511:Other glycan degradation	4.96161	0.000508528	AGA, MAN2B2, HEXB, NEU1, FUCA1, MANBA, GLB1, GBA
hsa05322:Systemic lupus erythematosus	2.12641	0.0014694	HIST2H2AA3, HIST1H2AC, HIST2H2AA4, HIST1H4K, LOC644914, C3, HIST1H2AE, C1R, C1S, HLA-DMB, HIST2H4A, HLA-DMA, LOC100133511, HIST1H2BK, HIST2H2AC, HIST1H2BJ, HIST3H2A, HIST1H4H, HIST1H2BD, LOC653879, HIST1H2BE, HIST1H2BG, H2AFJ, TRIM21, HIST2H2BE, H3F3A, H3F3B, HIST1H3H, HLA-DRA
hsa00980:Metabolism of xenobiotics by cytochrome P450	2.48081	0.00200299	CYP1B1, CYP2F1, GSTA4, GSTT1, ALDH3B2, DHDH, AKR1C3, GSTM1, MGST3, AKR1C2, AKR1C4, GSTK1, UGT2B11, MGST1, MGST2
hsa04612:Antigen processing and presentation	2.15203	0.00313185	RFX5, LGMN, HLA-A, IFI30, HLA-C, HLA-B, HLA-DMB, HLA-E, HLA-DMA, CTSL1, HLA-G, CD74, B2M, HLA-F, TAPBP, PSME2, TAP1, CTSB, HLA-DRA
hsa05016:Huntington's disease	1.73358	0.00394164	NDUFB3, NDUFB5, COX7B, COX7C, ATP5G2, UQCRFS1, COX5B, UQCRQ, NDUFB2, GPX1, NDUFS5, ATP5EP2, LOC402175, COX6B1, PLCB1, ATP5J, NDUFA4, NDUFA3, COX7A2, CYCS, COX4I1, PPARGC1A, NDUFA1, COX6C, SOD2, SDHC, COX6A1, UQCRB, DNAL4
hsa04260:Cardiac muscle contraction	2.06734	0.0112079	ATP1B1, COX7A2, COX7B, COX7C, COX4I1, ATP1A1, CACNB3, UQCRFS1, COX5B, UQCRQ, COX6C, COX6B1, COX6A1, UQCRB, SLC9A1
hsa04514:Cell adhesion molecules (CAMs)	1.72905	0.0115031	CLDN8, F11R, CLDN7, CLDN3, HLA-A, CDH1, ITGB2, HLA-C, HLA-B, HLA-DMB, HLA-E, CDH3, SDC4, HLA-DMA, CLDN23, HLA-G, HLA-F, ALCAM, LOC647859, PVRL2, CD58, PECAM1, CNTN1, HLA-DRA
hsa00531:Glycosaminoglycan degradation	3.30774	0.0146323	SGSH, GNS, NAGLU, IDS, HEXB, GLB1, IDUA
hsa04940:Type I diabetes mellitus	2.36267	0.0213228	ICA1, CPE, HLA-A, HLA-C, HLA-B, HLA-DMB, HLA-E, HLA-DMA, HLA-G, HLA-DRA, HLA-F
hsa00480:Glutathione metabolism	2.18311	0.0247939	GSTM1, LAP3, MGST3, GPX1, GGT6, GSTA4, GSTK1, GSTT1, ANPEP, MGST1, MGST2
hsa00330:Arginine and proline metabolism	2.05954	0.0358952	SAT1, LAP3, CKMT1A, CKMT1B, ACY1, GATM, P4HA2, GLS, SAT2, ALDH2, OAT, ALDH3A2
hsa00640:Propanoate metabolism	2.48081	0.0363379	ACSS1, MCEE, ALDH2, HIBCH, ACSS2, PCCB, ALDH3A2, PCCA
hsa00380:Tryptophan metabolism	2.23273	0.0424705	TDO2, KYNU, CYP1B1, ALDH2, KMO, CAT, OGDH, HADH, ALDH3A2
